# Supplementary material for: Re-expression of miR-200s in claudin‐low mammary tumor cells alters cell shape and reduces proliferation and invasion potentially through modulating other miRNAs and SUZ12 regulated genes
Source: Cancer Cell Int. 2021 Feb 4;21:89. doi: 10.1186/s12935-021-01784-4 (PMC7863273; doi:10.1186/s12935-021-01784-4)
Supplement: Supplementary file 1 — Additional file 1. miRNA sequencing files for RJ423c141 vs. RJ423EV, RJ423ba429 vs. RJ423EV, MDA-231c141 vs. MDA-231ba429 and MDA-231ba429 vs. MDA-231EV cell lines. [file 12935_2021_1784_MOESM1_ESM.xlsx]

## Sheet: RJ423c141 vs RJ423EV
#Gene biotype: miRNA #Condition pair: RJ423-200c-141_vs_RJ423EV Column A: Mature_ID, The ID of mature miRNA. Column B: Arm, The arm of miRNA. Column C: Mature_Acc, The accession number of mature miRNA from miRBase. Column D: Mature_Seq, The mature sequence of miRNA. Column E: Seed, The seed sequence of miRNA. Column F: Length, The length of mature miRNA. Column G: High_Confidence, The high confid…
Annotation																		DE Statistic				CPM
Mature_ID	Arm	Mature_Acc	Mature_Seq	Seed	Length	High_Confidence	Type	Canonical	Pre_ID	Pre_Acc	Pre_Seq	Pre_Locus	Family_AC	Family_ID	Clustered_miRNAs	Promoter	Primary_microRNA	log2FC	Fold_Change	p_value	q_value	RJ423c141_CPM	RJ423EVC_CPM	RJ423c141E	RJ423c141F	RJ423c141H	RJ423EVC1	RJ423EVC2	RJ423EVC3
mmu-miR-200c-3p	3p	MIMAT0000657	UAAUACUGCCGGGUAAUGAUGGA	AAUACU	23	Yes	Mature_miRNA	canonical_conserved_miRNA	mmu-mir-200c	MI0000694	CCCUCGUCUUACCCAGCAGUGUUUGGGUGCUGGUUGGGAGUCUCUAAUACUGCCGGGUAAUGAUGGAGG	chr6:124718322-124718390(-)	MIPF0000019	mir-8	141,200c	p1@ENSMUST00000143765	ENSMUST00000143765.1	5.91517	60.3453	3.90836e-51	3.59178e-48	11.2722	5.357	2278.42	2174.41	2967.02	44.9875	28.1195	50.2226
mmu-miR-615-3p	3p	MIMAT0003783	UCCGAGCCUGGGUCUCCCUCUU	CCGAGC	22	Yes	Mature_miRNA	canonical_conserved_miRNA	mmu-mir-615	MI0005004	UCGGGAGGGGCGGGAGGGGGGUCCCCGGUGCUCGGAUCUCGAGGGUGCUUAUUGUUCGGUCCGAGCCUGGGUCUCCCUCUUCCCCCCAUCCC	chr15:103014910-103015001(+)	MIPF0000342	mir-615	615	p1@Hoxc6	ENSMUST00000174869.1	7.97359	251.355	4.96982e-43	2.28363e-40	7.82104	-0.152543	146.289	195.96	336.622	0.7198	0.969638	0.913138
mmu-miR-346-5p	5p	MIMAT0000597	UGUCUGCCCGAGUGCCUGCCUCU	GUCUGC	23	Yes	Mature_miRNA	canonical_conserved_miRNA	mmu-mir-346	MI0000634	UCUGUGUUGGGCGUCUGUCUGCCCGAGUGCCUGCCUCUCUGUUGCUCUGAAGGAGGCAGGGGCUGGGCCUGCAGCUGCCUGGGCAGAGCUGCUCCUUC	chr14:34894609-34894706(+)	MIPF0000188	mir-346	346	p1@Grid1	ENSMUST00000043349.5	-8.27182	0.00323544	3.41078e-13	1.04484e-10	-3.3143	4.95753	0	0.241628	0	30.2316	25.3183	37.6669
mmu-miR-146b-5p	5p	MIMAT0003475	UGAGAACUGAAUUCCAUAGGCU	GAGAAC	22	Yes	Mature_miRNA	canonical_conserved_miRNA	mmu-mir-146b	MI0004665	GACUGAGAGAACUUUGGCCACCUGGCUCUGAGAACUGAAUUCCAUAGGCUGUGAGCUCUAGCAGACGCCCUAGGGACUCAGUUCUGGUGCCCGGCUGUGCUAUACCAUC	chr19:46342762-46342870(+)	MIPF0000103	mir-146	146b	p2@Tmem180	ENSMUST00000128041.4	2.5081	5.6887	4.88909e-13	1.12327e-10	11.1164	8.60834	2869.44	1925.05	1865.49	344.064	302.742	524.37
mmu-miR-99a-5p	5p	MIMAT0000131	AACCCGUAGAUCCGAUCUUGUG	ACCCGU	22	Yes	Mature_miRNA	canonical_conserved_miRNA	mmu-mir-99a	MI0000146	CAUAAACCCGUAGAUCCGAUCUUGUGGUGAAGUGGACCGCGCAAGCUCGUUUCUAUGGGUCUGUG	chr16:77598936-77599000(+)	MIPF0000033	mir-10	99a,let7c-1	p1@2810055G20Rik	ENSMUST00000183099.4	2.0569	4.16091	4.13073e-12	7.59228e-10	16.0401	13.9832	88556.9	61088.6	52506.1	17841.9	15153.8	15588
mmu-miR-132-3p	3p	MIMAT0000144	UAACAGUCUACAGCCAUGGUCG	AACAGU	22	Yes	Mature_miRNA	canonical_conserved_miRNA	mmu-mir-132	MI0000158	GGGCAACCGUGGCUUUCGAUUGUUACUGUGGGAACCGGAGGUAACAGUCUACAGCCAUGGUCGCCC	chr11:75173682-75173747(+)	MIPF0000065	mir-132	132,212	p1@ENSMUST00000134252	ENSMUST00000134252.1	-3.06158	0.119776	6.45568e-12	8.78644e-10	3.94472	7.00631	14.1292	15.9474	16.1199	193.626	92.762	99.3038
mmu-miR-378c	5p	MIMAT0025138	ACUGGACUUGGAGUCAGAAGC	CUGGAC	21	NO	-	non-canonical_miRNA	mmu-mir-378c	MI0021923	UAUACUGGACUUGGAGUCAGAAGCCUUGGGUUUGAGGACUGGGCUAGCCUCUCAUUAGUUGGGUGUGUUAAACCCAACAUGUAGUCUAUCUGAUCUGGA	chr14:46954830-46954928(-)	-	-	378c	Unknown	Unknown	2.58771	6.01145	7.64564e-12	8.78644e-10	8.91324	6.32553	694.744	396.028	354.955	63.5223	76.2782	100.902
mmu-miR-378d	5p	MIMAT0025167	ACUGGCCUUGGAGUCAGAAGGU	CUGGCC	22	NO	-	non-canonical_miRNA	mmu-mir-378d	MI0021951	AGAUGCUGGGAUAGCACUGGCCUUGGAGUCAGAAGGUUUGUGAUUUGGUGGCAGCUCUGCCAUCCAAUAUCCCUGUGAUUUUUAGGGUGUCAGUUUCCCUUUAAGCACCG	chr10:126710282-126710391(-)	-	-	378d	Unknown	Unknown	2.35607	5.11972	7.6487e-12	8.78644e-10	9.0084	6.65233	583.95	532.065	428.601	79.3579	86.4055	136.286
mmu-miR-378a-3p	3p	MIMAT0003151	ACUGGACUUGGAGUCAGAAGG	CUGGAC	21	Yes	Mature_miRNA	canonical_conserved_miRNA	mmu-mir-378a	MI0000795	AGGGCUCCUGACUCCAGGUCCUGUGUGUUACCUCGAAAUAGCACUGGACUUGGAGUCAGAAGGCCU	chr18:61397835-61397900(-)	MIPF0000168	mir-378	378a	p1@Ppargc1b	ENSMUST00000063307.5	2.3158	4.97882	2.07356e-11	2.11734e-09	11.858	9.54221	5019.49	3089.45	3026.76	539.31	772.909	924.552
mmu-miR-212-5p	5p	MIMAT0017053	ACCUUGGCUCUAGACUGCUUACU	CCUUGG	23	Yes	Mature_miRNA	canonical_conserved_miRNA	mmu-mir-212	MI0000696	GGGCAGCGCGCCGGCACCUUGGCUCUAGACUGCUUACUGCCCGGGCCGCCUUCAGUAACAGUCUCCAGUCACGGCCACCGACGCCUGGCCC	chr11:75173388-75173478(+)	MIPF0000065	mir-132	132,212	p1@ENSMUST00000134252	ENSMUST00000134252.1	-4.00087	0.0624623	7.32597e-10	6.73256e-08	1.94991	5.95078	3.10153	2.89953	5.68939	87.0958	33.7218	64.8328
mmu-miR-1983	5p	MIMAT0009455	CUCACCUGGAGCAUGUUUUCU	UCACCU	21	NO	-	non-canonical_miRNA	mmu-mir-1983	MI0009990	CCUUUACAGAGAAAGCAUGCUCCAGUGGCGCAAUCGGUUAGCGCGCGGUACUUAUACAGCAGUAUAUGUGCGGGUGAUGCCGAGGUUGUGAGUUCGAGCCUCACCUGGAGCAUGUUUUCUUCCCUUUCCGCC	chr13:21896918-21897049(-)	-	-	1983	p@chr13:22027345..22027367,-	XR_031906	-1.86339	0.274829	6.87489e-09	5.40138e-07	6.03234	7.89574	59.1014	60.6486	76.8068	216.3	257.17	240.84
mmu-miR-125b-2-3p	3p	MIMAT0004529	ACAAGUCAGGUUCUUGGGACCU	CAAGUC	22	Yes	Star_miRNA	canonical_conserved_miRNA	mmu-mir-125b-2	MI0000152	GCCUAGUCCCUGAGACCCUAACUUGUGAGGUAUUUUAGUAACAUCACAAGUCAGGUUCUUGGGACCUAGGC	chr16:77646273-77646343(+)	MIPF0000033	mir-10	125b-2	p1@2810055G20Rik	ENSMUST00000183099.4	1.91233	3.76418	7.05294e-09	5.40138e-07	8.40921	6.49687	435.938	301.793	281.625	99.5123	93.8394	77.3885
mmu-miR-141-5p	5p	MIMAT0004533	CAUCUUCCAGUGCAGUGUUGGA	AUCUUC	22	Yes	Star_miRNA	canonical_conserved_miRNA	mmu-mir-141	MI0000166	GGGUCCAUCUUCCAGUGCAGUGUUGGAUGGUUGAAGUAUGAAGCUCCUAACACUGUCUGGUAAAGAUGGCCC	chr6:124717914-124717985(-)	MIPF0000019	mir-8	141,200c	p1@ENSMUST00000143765	ENSMUST00000143765.1	5.88456	59.0783	2.48922e-08	1.75968e-06	2.9888	-2.89576	9.13229	4.83256	9.7984	0.17995	0	0.228285
mmu-miR-141-3p	3p	MIMAT0000153	UAACACUGUCUGGUAAAGAUGG	AACACU	22	Yes	Mature_miRNA	canonical_conserved_miRNA	mmu-mir-141	MI0000166	GGGUCCAUCUUCCAGUGCAGUGUUGGAUGGUUGAAGUAUGAAGCUCCUAACACUGUCUGGUAAAGAUGGCCC	chr6:124717914-124717985(-)	MIPF0000019	mir-8	141,200c	p1@ENSMUST00000143765	ENSMUST00000143765.1	4.83371	28.5163	7.37158e-08	4.83891e-06	4.78771	-0.0460013	36.1846	29.7202	16.7521	0.3599	0.754163	1.82628
mmu-miR-6540-5p	5p	MIMAT0025585	CUAAGGCAGGCAGACUUCAGUG	UAAGGC	22	Yes	-	non-canonical_miRNA	mmu-mir-6540	MI0022356	GGAAUAACUGGGCAAAGGCUCUCCUAAGGCAGGCAGACUUCAGUGUUGCCCAUUUCUCAGUUCUCUGAAGCUUGCUUACCUCCAAAGGGCCUUUGCCAUAGCCCUGUA	chr16:42303362-42303469(-)	-	-	6540	p1@Gap43	NM_008083	-7.97842	0.00396511	1.17308e-07	7.18706e-06	-5.42963	2.54879	0	0	0	10.9769	3.77081	2.73941
mmu-miR-196a-5p	5p	MIMAT0000518	UAGGUAGUUUCAUGUUGUUGGG	AGGUAG	22	Yes	Mature_miRNA	canonical_conserved_miRNA	mmu-mir-196a-2	MI0000553	AGCUGAUCUGUGGCUUAGGUAGUUUCAUGUUGUUGGGAUUGAGUUUUGAACUCGGCAACAAGAAACUGCCUGAGUUACAUCAGUC	chr15:102973350-102973434(+)	MIPF0000031	mir-196	196a-2	p@chr15:102801867..102801905,+	ENSMUST00000174869.1	3.92655	15.2058	2.72392e-07	1.56455e-05	4.86329	0.936736	22.9169	36.2442	28.1309	2.5193	1.18511	2.05456
mmu-miR-196a-5p	5p	MIMAT0000518	UAGGUAGUUUCAUGUUGUUGGG	AGGUAG	22	Yes	Mature_miRNA	canonical_conserved_miRNA	mmu-mir-196a-1	MI0000552	UGAGCCGGGACUGUUGAGUGAAGUAGGUAGUUUCAUGUUGUUGGGCCUGGCUUUCUGAACACAACGACAUCAAACCACCUGAUUCAUGGCAGUUACUGCUUC	chr11:96265164-96265265(+)	MIPF0000031	mir-196	196a-1	Unknown	Unknown	3.86271	14.5476	1.56553e-06	8.4631e-05	4.69583	0.833118	19.9877	32.1365	25.6023	2.1594	0.754163	2.51113
mmu-miR-378b	5p	MIMAT0019348	CUGGACUUGGAGUCAGAAGA	UGGACU	20	NO	-	non-canonical_miRNA	mmu-mir-378b	MI0016973	UGUCCUGGGCUAUCCCAGUCCAGGCAGUACCCUCAGGAGGCAGGUACGAUGGAUAGAGAGGGAACCCUGGACUUGGAGUCAGAAGACCUGAG	chr11:88352773-88352864(+)	MIPF0000168	mir-378	378b	Unknown	Unknown	2.2661	4.8102	1.68534e-06	8.60457e-05	6.15839	3.89229	88.9106	60.6486	64.4798	12.4165	13.0362	19.1759
mmu-miR-212-3p	3p	MIMAT0000659	UAACAGUCUCCAGUCACGGCCA	AACAGU	22	Yes	Mature_miRNA	canonical_conserved_miRNA	mmu-mir-212	MI0000696	GGGCAGCGCGCCGGCACCUUGGCUCUAGACUGCUUACUGCCCGGGCCGCCUUCAGUAACAGUCUCCAGUCACGGCCACCGACGCCUGGCCC	chr11:75173388-75173478(+)	MIPF0000065	mir-132	132,212	p1@ENSMUST00000134252	ENSMUST00000134252.1	-4.72783	0.0377381	4.23301e-06	0.000204744	-0.337501	4.39033	0.344615	0.241628	1.89646	36.5298	14.2214	12.0991
mmu-miR-541-5p	5p	MIMAT0003170	AAGGGAUUCUGAUGUUGGUCACACU	AGGGAU	25	Yes	Mature_miRNA	canonical_conserved_miRNA	mmu-mir-541	MI0003521	GCCAAAAUCAGAGAAGGGAUUCUGAUGUUGGUCACACUCCAAGAGUUUUAAAAUGAGUGGCGAACACAGAAUCCAUACUCUGCUUAUGGC	chr12:109742409-109742498(+)	MIPF0000213	mir-541	134,154,299a,300,323,329,376a,377,379,380,381,382,409,410,376b,411,412,485,543,539,541,494,376c,487b,369,758,668,667,666,496a,679,495,453,654,544,1193,1197,3072,299b	p1@ENSMUST00000165209	ENSMUST00000183116.4	3.60663	12.1816	4.59629e-06	0.000211199	4.2624	0.655768	11.8892	18.6053	27.1827	1.7995	1.29285	1.59799
mmu-let-7c-1-3p	3p	MIMAT0004622	CUGUACAACCUUCUAGCUUUCC	UGUACA	22	Yes	Star_miRNA	canonical_conserved_miRNA	mmu-let-7c-1	MI0000559	UGUGUGCAUCCGGGUUGAGGUAGUAGGUUGUAUGGUUUAGAGUUACACCCUGGGAGUUAACUGUACAACCUUCUAGCUUUCCUUGGAGCACACU	chr16:77599657-77599750(+)	MIPF0000002	let-7	99a,let7c-1	p1@2810055G20Rik	ENSMUST00000183099.4	2.06874	4.1952	7.10891e-06	0.0003111	7.5277	5.45897	121.821	124.68	307.543	40.6687	31.6748	59.8105
mmu-miR-210-3p	3p	MIMAT0000658	CUGUGCGUGUGACAGCGGCUGA	UGUGCG	22	Yes	Mature_miRNA	canonical_conserved_miRNA	mmu-mir-210	MI0000695	CCGGGGCAGUCCCUCCAGGCUCAGGACAGCCACUGCCCACCGCACACUGCGUUGCUCCGGACCCACUGUGCGUGUGACAGCGGCUGAUCUGUCCCUGGGCAGCGCGAACC	chr7:141221384-141221493(-)	MIPF0000086	mir-210	210	Unknown	Unknown	-1.31594	0.401663	5.43221e-05	0.00226918	6.08107	7.39701	59.1014	70.797	73.3299	187.868	171.949	145.646
mmu-miR-124-3p	3p	MIMAT0000134	UAAGGCACGCGGUGAAUGCC	AAGGCA	20	Yes	Mature_miRNA	canonical_conserved_miRNA	mmu-mir-124-2	MI0000717	AUCAAGAUCAGAGACUCUGCUCUCCGUGUUCACAGCGGACCUUGAUUUAAUGUCAUACAAUUAAGGCACGCGGUGAAUGCCAAGAGCGGAGCCUACGGCUGCACUUGAA	chr3:17795662-17795770(+)	MIPF0000021	mir-124	124-2,124b	p1@2610100L16Rik	ENSMUST00000189868.3	-2.98425	0.126372	0.000230479	0.0079151	3.10666	6.09091	6.54768	9.18186	10.1145	26.8125	151.048	26.2527
mmu-miR-124-3p	3p	MIMAT0000134	UAAGGCACGCGGUGAAUGCC	AAGGCA	20	Yes	Mature_miRNA	canonical_conserved_miRNA	mmu-mir-124-3	MI0000150	CUCUGCGUGUUCACAGCGGACCUUGAUUUAAUGUCUAUACAAUUAAGGCACGCGGUGAAUGCCAAGAG	chr2:180894040-180894107(+)	MIPF0000021	mir-124	124-3	Unknown	Unknown	-2.98425	0.126372	0.000230479	0.0079151	3.10666	6.09091	6.54768	9.18186	10.1145	26.8125	151.048	26.2527
mmu-miR-124-3p	3p	MIMAT0000134	UAAGGCACGCGGUGAAUGCC	AAGGCA	20	Yes	Mature_miRNA	canonical_conserved_miRNA	mmu-mir-124-1	MI0000716	AGGCCUCUCUCUCCGUGUUCACAGCGGACCUUGAUUUAAAUGUCCAUACAAUUAAGGCACGCGGUGAAUGCCAAGAAUGGGGCUG	chr14:64590657-64590741(+)	MIPF0000021	mir-124	124-1,3078	p1@A930011O12Rik,p1@Mir3078	ENSMUST00000180610.4	-2.98296	0.126485	0.000236634	0.0079151	3.10667	6.08963	6.54768	9.18186	10.1145	26.6326	151.048	26.2527
mmu-miR-344d-3-5p	5p	MIMAT0014807	AGUCAGGCUAGUGGUUAUACUCC	GUCAGG	23	Yes	-	non-canonical_miRNA	mmu-mir-344d-3	MI0004227	AGAUUUCAUCAGUCAGGCUAGUGGUUAUACUCCAGGACUUAUCUGGUCCUGGAUAUAACCACUGCCAGACUGAAUGGUGC	chr7:61726249-61726328(-)	MIPF0000267	mir-344	344d-3,344e,344h-1,344h-2	Unknown	Unknown	3.66321	12.6688	0.000251374	0.0079151	2.79175	-0.871458	14.3015	3.62442	2.52862	0.89975	0.43095	0.228285
mmu-miR-132-5p	5p	MIMAT0016984	AACCGUGGCUUUCGAUUGUUAC	ACCGUG	22	Yes	Mature_miRNA	canonical_conserved_miRNA	mmu-mir-132	MI0000158	GGGCAACCGUGGCUUUCGAUUGUUACUGUGGGAACCGGAGGUAACAGUCUACAGCCAUGGUCGCCC	chr11:75173682-75173747(+)	MIPF0000065	mir-132	132,212	p1@ENSMUST00000134252	ENSMUST00000134252.1	-2.49834	0.17698	0.000254555	0.0079151	2.48604	4.98438	7.0646	3.62442	6.00547	39.409	26.0725	29.4487
mmu-miR-9-5p	5p	MIMAT0000142	UCUUUGGUUAUCUAGCUGUAUGA	CUUUGG	23	Yes	Mature_miRNA	canonical_conserved_miRNA	mmu-mir-9-2	MI0000157	GUUGUUAUCUUUGGUUAUCUAGCUGUAUGAGUGUAUUGGUCUUCAUAAAGCUAGAUAACCGAAAGUAAAAAC	chr13:83738814-83738885(+)	MIPF0000014	mir-9	9-2,9b-2	p1@C130071C03Rik	ENSMUST00000131907.5	1.16388	2.24059	0.000258923	0.0079151	12.7846	11.6207	8218.89	7601.61	5346.45	2174.33	3692.81	3579.96
mmu-miR-9-5p	5p	MIMAT0000142	UCUUUGGUUAUCUAGCUGUAUGA	CUUUGG	23	Yes	Mature_miRNA	canonical_conserved_miRNA	mmu-mir-9-1	MI0000720	CGGGGUUGGUUGUUAUCUUUGGUUAUCUAGCUGUAUGAGUGGUGUGGAGUCUUCAUAAAGCUAGAUAACCGAAAGUAAAAAUAACCCCA	chr3:88215598-88215686(+)	MIPF0000014	mir-9	9-1,3093,9b-1	p1@Mir3093	ENSMUST00000181356.1	1.16372	2.24035	0.000259694	0.0079151	12.7844	11.6207	8218.89	7600.89	5344.87	2174.33	3692.81	3579.96
mmu-miR-9-5p	5p	MIMAT0000142	UCUUUGGUUAUCUAGCUGUAUGA	CUUUGG	23	Yes	Mature_miRNA	canonical_conserved_miRNA	mmu-mir-9-3	MI0000721	GGAGGCCCGUUUCUCUCUUUGGUUAUCUAGCUGUAUGAGUGCCACAGAGCCGUCAUAAAGCUAGAUAACCGAAAGUAGAAAUGACUCUCA	chr7:79505264-79505353(+)	MIPF0000014	mir-9	9-3,9b-3	p1@AI854517	ENSMUST00000182495.1	1.16357	2.24011	0.000259938	0.0079151	12.7844	11.6209	8218.55	7601.37	5344.87	2174.87	3693.35	3579.96
mmu-miR-582-3p	3p	MIMAT0005292	UAACCUGUUGAACAACUGAAC	AACCUG	21	Yes	Star_miRNA	canonical_conserved_miRNA	mmu-mir-582	MI0006127	ACUCUUUGGAUACAGUUGUUCAACCAGUUACUAAUCUAACUAAUUGUAACCUGUUGAACAACUGAACCCAAAGGGUGCAAA	chr13:109324744-109324824(+)	MIPF0000417	mir-582	582	p1@Gm9000	NM_011056	-2.44867	0.183179	0.000266995	0.0079151	3.06363	5.51231	12.9231	7.73209	4.10901	68.7409	41.5867	26.481
mmu-miR-582-5p	5p	MIMAT0005291	AUACAGUUGUUCAACCAGUUAC	UACAGU	22	Yes	Mature_miRNA	canonical_conserved_miRNA	mmu-mir-582	MI0006127	ACUCUUUGGAUACAGUUGUUCAACCAGUUACUAAUCUAACUAAUUGUAACCUGUUGAACAACUGAACCCAAAGGGUGCAAA	chr13:109324744-109324824(+)	MIPF0000417	mir-582	582	p1@Gm9000	NM_011056	-3.09329	0.117173	0.000282775	0.00812094	-0.105015	2.98827	1.03384	0.724884	0.948232	12.0566	8.83448	2.73941
mmu-miR-147-5p	5p	MIMAT0017269	UGGAAACAUUUCUGCACAAACUAG	GGAAAC	24	Yes	Star_miRNA	canonical_conserved_miRNA	mmu-mir-147	MI0005482	UAUGAAUCUAGUGGAAACAUUUCUGCACAAACUAGAUGUUGAUGCCAGUGUGCGGAAAUGCUUCUGCUACAUUUGUAGG	chr2:122640803-122640881(+)	MIPF0000105	mir-147	147	p1@AA467197	ENSMUST00000175727.1	-3.49346	0.08879	0.000514466	0.0143271	-1.24469	2.24877	0.344615	0	0.948232	1.97945	4.95593	7.3051
mmu-miR-25-3p	3p	MIMAT0000652	CAUUGCACUUGUCUCGGUCUGA	AUUGCA	22	Yes	Mature_miRNA	canonical_conserved_miRNA	mmu-mir-25	MI0000689	GGCCAGUGUUGAGAGGCGGAGACUUGGGCAAUUGCUGGACGCUGCCCUGGGCAUUGCACUUGUCUCGGUCUGACAGUGCCGGCC	chr5:138165321-138165404(-)	MIPF0000013	mir-25	106b,93,25	p1@Mcm7	NM_008568	1.02702	2.03781	0.000670349	0.0181192	12.8009	11.7739	8226.99	6677.63	6503.29	3253.13	2668.87	4583.95
mmu-miR-26a-5p	5p	MIMAT0000533	UUCAAGUAAUCCAGGAUAGGCU	UCAAGU	22	Yes	Mature_miRNA	canonical_conserved_miRNA	mmu-mir-26a-2	MI0000706	GGCUGCGGCUGGAUUCAAGUAAUCCAGGAUAGGCUGUGUCCGUCCAUGAGGCCUGUUCUUGAUUACUUGUUUCUGGAGGCAGCG	chr10:126995530-126995613(+)	MIPF0000043	mir-26	26a-2,546	p1@Ctdsp2	ENSMUST00000105256.5	0.940613	1.91934	0.000846328	0.0210334	14.0451	13.1045	21059.9	15875	13777.5	8056.9	8573.86	9791.35
mmu-miR-214-5p	5p	MIMAT0004664	UGCCUGUCUACACUUGCUGUGC	GCCUGU	22	Yes	Star_miRNA	canonical_conserved_miRNA	mmu-mir-214	MI0000698	GGCCUGGCUGGACAGAGUUGUCAUGUGUCUGCCUGUCUACACUUGCUGUGCAGAACAUCCGCUCACCUGUACAGCAGGCACAGACAGGCAGUCACAUGACAACCCAGCCU	chr1:162223368-162223477(+)	MIPF0000062	mir-214	214,199a-2	p@chr1:164148983..164148987,+	NR_002870	1.00387	2.00537	0.000846712	0.0210334	8.90511	7.90124	504.172	432.997	500.983	238.794	196.729	281.931
mmu-miR-26a-5p	5p	MIMAT0000533	UUCAAGUAAUCCAGGAUAGGCU	UCAAGU	22	Yes	Mature_miRNA	canonical_conserved_miRNA	mmu-mir-26a-1	MI0000573	AAGGCCGUGGCCUCGUUCAAGUAAUCCAGGAUAGGCUGUGCAGGUCCCAAGGGGCCUAUUCUUGGUUACUUGCACGGGGACGCGGGCCUG	chr9:119031796-119031885(+)	MIPF0000043	mir-26	26a-1	p1@Ctdspl	NM_133710	0.940547	1.91926	0.000846828	0.0210334	14.0448	13.1043	21055.8	15869.9	13776.5	8055.28	8573	9789.75
mmu-miR-503-5p	5p	MIMAT0003188	UAGCAGCGGGAACAGUACUGCAG	AGCAGC	23	Yes	Mature_miRNA	canonical_conserved_miRNA	mmu-mir-503	MI0003538	UGCCCUAGCAGCGGGAACAGUACUGCAGUGAGUGUUUGGUGCCCUGGAGUAUUGUUUCCACUGCCUGGGUA	chrX:53053984-53054054(-)	MIPF0000183	mir-503	322,351,450a-1,542,450a-2,503,450b	Unknown	Unknown	-1.22848	0.426768	0.00092115	0.0222773	5.62836	6.85684	35.1507	58.4739	54.9975	95.5534	111.616	140.623
mmu-miR-182-5p	5p	MIMAT0000211	UUUGGCAAUGGUAGAACUCACACCG	UUGGCA	25	Yes	Mature_miRNA	canonical_conserved_miRNA	mmu-mir-182	MI0000224	ACCAUUUUUGGCAAUGGUAGAACUCACACCGGUAAGGUAAUGGGACCCGGUGGUUCUAGACUUGCCAACUAUGGU	chr6:30165918-30165992(-)	MIPF0000116	mir-182	182,183,96	Unknown	Unknown	0.909889	1.8789	0.00102182	0.0240783	13.8227	12.9129	17147.9	14999.8	11320.9	7332.24	7819.81	7983.34
mmu-miR-34b-3p	3p	MIMAT0004581	AAUCACUAACUCCACUGCCAUC	AUCACU	22	Yes	Star_miRNA	canonical_conserved_miRNA	mmu-mir-34b	MI0000404	GUGCUCGGUUUGUAGGCAGUGUAAUUAGCUGAUUGUAGUGCGGUGCUGACAAUCACUAACUCCACUGCCAUCAAAACAAGGCAC	chr9:51103562-51103645(-)	MIPF0000039	mir-34	34c,34b	Unknown	Unknown	-1.24913	0.420702	0.00119579	0.0274732	6.73617	7.9853	163.52	92.0602	63.5316	229.976	292.615	237.416
mmu-miR-181d-5p	5p	MIMAT0004324	AACAUUCAUUGUUGUCGGUGGGU	ACAUUC	23	Yes	Mature_miRNA	canonical_conserved_miRNA	mmu-mir-181d	MI0005450	ACAAUUAACAUUCAUUGUUGUCGGUGGGUUGUGAGGAGGCAGCCAGACCCACCGGGGGAUGAAUGUCACUGU	chr8:84178716-84178787(-)	MIPF0000007	mir-181	181c,181d	Unknown	Unknown	-1.0943	0.468365	0.00129291	0.02898	6.22218	7.31647	87.3599	59.9237	76.4907	152.418	132.625	193.357
mmu-miR-181c-5p	5p	MIMAT0000674	AACAUUCAACCUGUCGGUGAGU	ACAUUC	22	Yes	Mature_miRNA	canonical_conserved_miRNA	mmu-mir-181c	MI0000724	GCCAAGGGUUUGGGGGAACAUUCAACCUGUCGGUGAGUUUGGGCAGCUCAGACAAACCAUCGACCGUUGAGUGGACCCCGAGGCCUGGA	chr8:84178873-84178961(-)	MIPF0000007	mir-181	181c,181d	Unknown	Unknown	-2.4761	0.179729	0.00141928	0.0310551	-0.367063	2.10904	0.861537	0.724884	0.632155	3.05915	6.0333	3.65255
mmu-miR-1968-5p	5p	MIMAT0009441	UGCAGCUGUUAAGGAUGGUGGACU	GCAGCU	24	Yes	-	non-canonical_miRNA	mmu-mir-1968	MI0009965	CCUCCUCUGCAGCUGUUAAGGAUGGUGGACUAUUGUUAGGGCCACCACCUCUGCAGCUGUUAAGGAGG	chr8:13189031-13189098(-)	-	-	1968	p1@Grtp1	NM_025768	-2.56642	0.168823	0.00169474	0.0362201	-0.828126	1.73829	0.344615	0.966511	0.316077	3.599	3.55534	2.73941
mmu-miR-378a-5p	5p	MIMAT0000742	CUCCUGACUCCAGGUCCUGUGU	UCCUGA	22	Yes	Star_miRNA	canonical_conserved_miRNA	mmu-mir-378a	MI0000795	AGGGCUCCUGACUCCAGGUCCUGUGUGUUACCUCGAAAUAGCACUGGACUUGGAGUCAGAAGGCCU	chr18:61397835-61397900(-)	MIPF0000168	mir-378	378a	p1@Ppargc1b	ENSMUST00000063307.5	2.01687	4.04704	0.00176434	0.0368506	5.06551	3.04864	40.8369	22.2298	37.2971	7.5579	6.78746	10.5011
mmu-miR-146b-3p	3p	MIMAT0004826	GCCCUAGGGACUCAGUUCUGGU	CCCUAG	22	Yes	Star_miRNA	canonical_conserved_miRNA	mmu-mir-146b	MI0004665	GACUGAGAGAACUUUGGCCACCUGGCUCUGAGAACUGAAUUCCAUAGGCUGUGAGCUCUAGCAGACGCCCUAGGGACUCAGUUCUGGUGCCCGGCUGUGCUAUACCAUC	chr19:46342762-46342870(+)	MIPF0000103	mir-146	146b	p2@Tmem180	ENSMUST00000128041.4	2.32933	5.02573	0.00188214	0.0376651	2.31021	-0.0191293	7.40922	3.14116	4.10901	1.0797	1.07738	0.684854
mmu-miR-147-3p	3p	MIMAT0004857	GUGUGCGGAAAUGCUUCUGCUA	UGUGCG	22	Yes	Mature_miRNA	canonical_conserved_miRNA	mmu-mir-147	MI0005482	UAUGAAUCUAGUGGAAACAUUUCUGCACAAACUAGAUGUUGAUGCCAGUGUGCGGAAAUGCUUCUGCUACAUUUGUAGG	chr2:122640803-122640881(+)	MIPF0000105	mir-147	147	p1@AA467197	ENSMUST00000175727.1	-2.69836	0.154068	0.0018853	0.0376651	0.122852	2.82121	2.24	0.724884	0	5.57845	6.24878	9.35967
mmu-miR-191-5p	5p	MIMAT0000221	CAACGGAAUCCCAAAAGCAGCUG	AACGGA	23	Yes	Mature_miRNA	canonical_conserved_miRNA	mmu-mir-191	MI0000233	AGCGGGCAACGGAAUCCCAAAAGCAGCUGUUGUCUCCAGAGCAUUCCAGCUGCACUUGGAUUUCGUUCCCUGCU	chr9:108568319-108568392(+)	MIPF0000194	mir-191	191,425	p@chr9:108469857..108469871,+	ENSMUST00000193193.1	0.846737	1.79843	0.00197295	0.0385775	11.738	10.8912	3689.79	3033.15	3523.95	1843.23	1796.63	2057.99
mmu-miR-210-5p	5p	MIMAT0017052	AGCCACUGCCCACCGCACACUG	GCCACU	22	Yes	Star_miRNA	canonical_conserved_miRNA	mmu-mir-210	MI0000695	CCGGGGCAGUCCCUCCAGGCUCAGGACAGCCACUGCCCACCGCACACUGCGUUGCUCCGGACCCACUGUGCGUGUGACAGCGGCUGAUCUGUCCCUGGGCAGCGCGAACC	chr7:141221384-141221493(-)	MIPF0000086	mir-210	210	Unknown	Unknown	-2.30137	0.20287	0.00218422	0.0418187	1.1133	3.41467	1.37846	2.89953	2.21254	11.6967	12.6053	7.53339
mmu-miR-10a-5p	5p	MIMAT0000648	UACCCUGUAGAUCCGAAUUUGUG	ACCCUG	23	Yes	Mature_miRNA	canonical_conserved_miRNA	mmu-mir-10a	MI0000685	GACCUGUCUGUCUUCUGUAUAUACCCUGUAGAUCCGAAUUUGUGUAAGGAAUUUUGUGGUCACAAAUUCGUAUCUAGGGGAAUAUGUAGUUGACAUAAACACUCCGCUCA	chr11:96317165-96317274(+)	MIPF0000033	mir-10	10a	Unknown	Unknown	0.870309	1.82805	0.00254315	0.0476971	12.5073	11.637	7134.04	5833.86	4497.78	3246.12	2912.15	3396.42
mmu-miR-467b-3p	3p	MIMAT0003478	AUAUACAUACACACACCAACAC	UAUACA	22	Yes	-	non-canonical_miRNA	mmu-mir-467b	MI0004671	CCGUGUGCGUAAGUGCCUGCAUGUAUAUGCGUGUAUAUUUUAUGCAUAUACAUACACACACCAACACACACAU	chr2:10481248-10481320(+)	MIPF0000316	mir-467	297a-2,466a,467a-1,669a-1,669b,669a-2,669a-3,467b,669c,297b,297a-3,297a-4,297c,466b-1,466b-2,466b-3,466c-1,466e,466f-1,466f-2,466f-3,466g,466h,467c,467d,466d,467e,466l,669k,669g,669d,669j,669f,669i,669h,669e,669l,669m-1,669m-2,669o,466m,669d-2,466o,467a-2,669a-4,669a-5,467a-3,466c-2,669a-6,467a-4,466b-4,669a-7,467a-5,466b-5,669p-1,467a-6,669a-8,466b-6,669a-9,467a-7,466b-7,669p-2,467a-8,669a-10,46…	p2@Sfmbt2	ENSMUST00000041105.6	-3.01031	0.12411	0.00331618	0.0609513	-2.52419	0.486114	0.172307	0.241628	0	0.89975	1.61606	1.59799
mmu-miR-449a-5p	5p	MIMAT0001542	UGGCAGUGUAUUGUUAGCUGGU	GGCAGU	22	Yes	Mature_miRNA	canonical_conserved_miRNA	mmu-mir-449a	MI0001649	CUGUGUGUGAUGGCUUGGCAGUGUAUUGUUAGCUGGUUGAGUAUGUGAGCGGCACCAGCUAACAUGCGACUGCUCUCCUAUUGCACACACA	chr13:113037534-113037624(+)	MIPF0000133	mir-449	449a,449c,449b	p1@Cdc20b	ENSMUST00000180543.4	1.95408	3.8747	0.00353805	0.0637542	4.31499	2.36091	23.6061	17.6388	18.3325	4.6787	6.24878	4.33741
mmu-miR-206-3p	3p	MIMAT0000239	UGGAAUGUAAGGAAGUGUGUGG	GGAAUG	22	NO	Mature_miRNA	canonical_conserved_miRNA	mmu-mir-206	MI0000249	CCAGGCCACAUGCUUCUUUAUAUCCUCAUAGAUAUCUCAGCACUAUGGAAUGUAAGGAAGUGUGUGGUUUUGG	chr1:20679010-20679082(+)	MIPF0000038	mir-1	206,133b	Unknown	Unknown	-2.01288	0.247778	0.00361577	0.0639017	3.04488	5.05776	12.7507	4.83256	6.9537	25.5529	24.6719	49.766
mmu-miR-466m-3p	3p	MIMAT0014883	UACAUACACACAUACACACGCA	ACAUAC	22	Yes	-	non-canonical_miRNA	mmu-mir-466m	MI0014050	UGUGUGUGUUCUUGUGUGUGCAUGUGCAUGUGUGUAUAUGAAUAUACAUAUACAUACACACAUACACACGCACGUACACACACA	chr2:10466663-10466746(+)	MIPF0000316	mir-467	297a-2,466a,467a-1,669a-1,669b,669a-2,669a-3,467b,669c,297b,297a-3,297a-4,297c,466b-1,466b-2,466b-3,466c-1,466e,466f-1,466f-2,466f-3,466g,466h,467c,467d,466d,467e,466l,669k,669g,669d,669j,669f,669i,669h,669e,669l,669m-1,669m-2,669o,466m,669d-2,466o,467a-2,669a-4,669a-5,467a-3,466c-2,669a-6,467a-4,466b-4,669a-7,467a-5,466b-5,669p-1,467a-6,669a-8,466b-6,669a-9,467a-7,466b-7,669p-2,467a-8,669a-10,46…	p2@Sfmbt2	ENSMUST00000041105.6	-2.24933	0.210322	0.00372068	0.0645151	0.324105	2.57343	0.861537	2.17465	0.632155	6.4782	7.54163	3.65255
mmu-miR-677-5p	5p	MIMAT0003451	UUCAGUGAUGAUUAGCUUCUGA	UCAGUG	22	Yes	-	non-canonical_miRNA	mmu-mir-677	MI0004634	GAGCCUUCAGUGAUGAUUAGCUUCUGACUUUCGUUCUUCUGAAUUUGCUGAAGCCAGAUGCCGUUCCUGAGAAGGGGA	chr10:128085286-128085363(+)	MIPF0000811	mir-677	677	p1@Atp5b	NM_016774	2.11629	4.33578	0.00420816	0.0716166	4.69908	2.58278	11.7169	30.9284	35.4007	7.37795	3.77081	6.84854
mmu-miR-671-3p	3p	MIMAT0004821	UCCGGUUCUCAGGGCUCCACC	CCGGUU	21	Yes	Star_miRNA	canonical_conserved_miRNA	mmu-mir-671	MI0004133	UGGCAGGCCAGGAAGAGGAGGAAGCCCUGGAGGGGCUGGAGGUGAUGGAUGUUUUCCUCCGGUUCUCAGGGCUCCACCUCUUUCGAGCCGUAGAGCCA	chr5:24592114-24592211(+)	MIPF0000358	mir-671	671	p1@Chpf2	ENSMUST00000088295.5	1.23192	2.3488	0.00504349	0.0842721	7.35492	6.12299	120.788	106.8	263.925	75.579	44.9266	88.8027
mmu-miR-140-5p	5p	MIMAT0000151	CAGUGGUUUUACCCUAUGGUAG	AGUGGU	22	Yes	Star_miRNA	canonical_conserved_miRNA	mmu-mir-140	MI0000165	CCUGCCAGUGGUUUUACCCUAUGGUAGGUUACGUCAUGCUGUUCUACCACAGGGUAGAACCACGGACAGG	chr8:107551244-107551313(+)	MIPF0000085	mir-140	140	p1@Wwp2	NM_025830	0.902937	1.86987	0.00598893	0.0934227	9.55511	8.65218	1040.22	588.606	627.414	343.704	403.262	459.993
mmu-miR-23b-3p	3p	MIMAT0000125	AUCACAUUGCCAGGGAUUACC	UCACAU	21	Yes	Mature_miRNA	canonical_conserved_miRNA	mmu-mir-23b	MI0000141	GGCUGCUUGGGUUCCUGGCAUGCUGAUUUGUGACUUGAGAUUAAAAUCACAUUGCCAGGGAUUACCACGCAACC	chr13:63300484-63300557(+)	MIPF0000027	mir-23	23b,27b,24-1,3074-1	p1@2010111I01Rik	ENSMUST00000021911.11	-0.831805	0.561826	0.00605299	0.0934227	9.3249	10.1567	812.774	550.912	559.773	1277.46	1149.24	997.603
mmu-miR-195a-5p	5p	MIMAT0000225	UAGCAGCACAGAAAUAUUGGC	AGCAGC	21	Yes	Mature_miRNA	canonical_conserved_miRNA	mmu-mir-195a	MI0000237	ACACCCAACUCUCCUGGCUCUAGCAGCACAGAAAUAUUGGCAUGGGGAAGUGAGUCUGCCAAUAUUGGCUGUGCUGCUCCAGGCAGGGUGGUGA	chr11:70235042-70235135(+)	MIPF0000006	mir-15	195a,497a,497b	Unknown	Unknown	1.64855	3.13518	0.00607172	0.0934227	5.54655	3.898	78.3999	34.5528	26.8666	14.0361	18.8541	11.6425
mmu-miR-351-5p	5p	MIMAT0000609	UCCCUGAGGAGCCCUUUGAGCCUG	CCCUGA	24	Yes	Mature_miRNA	canonical_conserved_miRNA	mmu-mir-351	MI0000643	CAUGGCACCUCCGUUUCCCUGAGGAGCCCUUUGAGCCUGGAGUGAAAAAAAAAAACAGGUCAAGAGGCGCCUGGGAACUGGAGAAGAGUGUUAAACUUC	chrX:53053255-53053353(-)	MIPF0000244	mir-351	322,351,450a-1,542,450a-2,503,450b	Unknown	Unknown	-1.08392	0.471746	0.00607774	0.0934227	9.0267	10.1106	263.63	524.091	777.55	1126.31	870.95	1319.71
mmu-miR-3081-3p	3p	MIMAT0014871	UUGCGCUCCGAUCUCUGAGCUGG	UGCGCU	23	Yes	Mature_miRNA	canonical_mmu-specific_miRNA	mmu-mir-3081	MI0014044	CUGGGCUGGGGCUCAGACUGGAGCUUGGAGCGGUGAGCUGGACUCGGGCUUGCGCUCCGAUCUCUGAGCUGGGCUCUUGCCCGG	chr16:44558046-44558129(-)	-	-	3081	p1@Boc	NM_172506	2.54395	5.83182	0.00609941	0.0934227	1.48049	-1.06346	4.6523	2.17465	1.26431	0.3599	0.215475	0.913138
mmu-miR-672-5p	5p	MIMAT0003735	UGAGGUUGGUGUACUGUGUGUGA	GAGGUU	23	Yes	Mature_miRNA	canonical_conserved_miRNA	mmu-mir-672	MI0004258	GAUGGUGAUCUAGCCCUUUAGUUUUGAGGUUGGUGUACUGUGUGUGAGUAUACAUAUUUAUCACACACAGUCACUAUCUUCGAAAGUGAGGGUGCACAUC	chrX:104116175-104116274(-)	MIPF0000391	mir-672	672	p1@C77370	ENSMUST00000056502.6	-2.6689	0.157246	0.00655413	0.0987417	-0.900194	1.76871	0.861537	0	0.632155	1.97945	1.7238	6.62025
mmu-miR-878-5p	5p	MIMAT0004932	UAUCUAGUUGGAUGUCAAGACA	AUCUAG	22	Yes	Mature_miRNA	canonical_conserved_miRNA	mmu-mir-878	MI0005548	UGCAAUGCUUUAUCUAGUUGGAUGUCAAGACACGUGAAACUUAAGUGCAUGACACCACACUGGGUAGAGGAGGGCUCA	chrX:66801508-66801585(-)	MIPF0000434	mir-878	463,465a,470,471,741,742,743a,743b,871,880,881,883a,883b,465b-1,465b-2,465c-1,465c-2,878,465d	Unknown	Unknown	4.39809	21.0842	0.00710883	0.105371	2.6979	-1.70019	17.5754	0.724884	0.948232	0.53985	0.107738	0.228285
mmu-miR-137-3p	3p	MIMAT0000149	UUAUUGCUUAAGAAUACGCGUAG	UAUUGC	23	Yes	Mature_miRNA	canonical_conserved_miRNA	mmu-mir-137	MI0000163	CUUCGGUGACGGGUAUUCUUGGGUGGAUAAUACGGAUUACGUUGUUAUUGCUUAAGAAUACGCGUAGUCGAGG	chr3:118433857-118433929(+)	MIPF0000106	mir-137	137	p@chr3:118133217..118133286,+	ENSMUST00000180774.1	-3.08693	0.11769	0.00778975	0.112399	-1.18227	1.90467	0.172307	0.241628	0.948232	1.0797	8.51127	1.36971
mmu-miR-99a-3p	3p	MIMAT0016981	CAAGCUCGUUUCUAUGGGUCU	AAGCUC	21	Yes	Star_miRNA	canonical_conserved_miRNA	mmu-mir-99a	MI0000146	CAUAAACCCGUAGAUCCGAUCUUGUGGUGAAGUGGACCGCGCAAGCUCGUUUCUAUGGGUCUGUG	chr16:77598936-77599000(+)	MIPF0000033	mir-10	99a,let7c-1	p1@2810055G20Rik	ENSMUST00000183099.4	1.96669	3.90871	0.0078276	0.112399	2.84349	0.876799	10.3384	6.52395	4.42508	2.1594	2.26249	0.913138
mmu-miR-6944-3p	3p	MIMAT0027789	UAACUCUUCCCUUGUGCCCUCAG	AACUCU	23	NO	-	non-canonical_miRNA	mmu-mir-6944	MI0022791	GUGAGAGCGGGGGGAGUGGCAAGUGAGACGGAUGGGCGGGGCUGGCUCAGACUGCUAGCCCCGCCCAGCUCUCUAACUCUUCCCUUGUGCCCUCAG	chr13:55477681-55477776(-)	-	-	6944	p1@Dbn1	ENSMUST00000109921.5	2.42739	5.37921	0.00819514	0.115867	1.12677	-1.30062	1.20615	1.6914	3.79293	0.53985	0.215475	0.456569
mmu-miR-3080-5p	5p	MIMAT0014868	UGAAGCGCCUGUUCUUGGAU	GAAGCG	20	Yes	Mature_miRNA	canonical_mmu-specific_miRNA	mmu-mir-3080	MI0014043	GGUUUGAGAUCUGAAGCGCCUGUUCUUGGAUCGUGGCCCUGUAGUCAUCCUCGGGCAAAGCGCUUGACAUCUCUGUGCC	chr15:82959218-82959296(-)	-	-	3080	Unknown	Unknown	1.91873	3.7809	0.00916209	0.127575	1.70459	-0.214136	2.4123	2.41628	5.05724	1.0797	0.754163	0.684854
mmu-miR-195a-3p	3p	MIMAT0017000	CCAAUAUUGGCUGUGCUGCUCC	CAAUAU	22	Yes	Star_miRNA	canonical_conserved_miRNA	mmu-mir-195a	MI0000237	ACACCCAACUCUCCUGGCUCUAGCAGCACAGAAAUAUUGGCAUGGGGAAGUGAGUCUGCCAAUAUUGGCUGUGCUGCUCCAGGCAGGGUGGUGA	chr11:70235042-70235135(+)	MIPF0000006	mir-15	195a,497a,497b	Unknown	Unknown	1.78838	3.45427	0.00952319	0.130624	5.17409	3.38571	38.2522	22.9546	47.0955	9.53734	4.84819	17.1213
mmu-miR-130b-3p	3p	MIMAT0000387	CAGUGCAAUGAUGAAAGGGCAU	AGUGCA	22	Yes	Mature_miRNA	canonical_conserved_miRNA	mmu-mir-130b	MI0000408	GGCUUGUUGGACACUCUUUCCCUGUUGCACUACUGUGGGCCUCUGGGAAGCAGUGCAAUGAUGAAAGGGCAUCUGUCGGGCC	chr16:17124061-17124142(-)	MIPF0000034	mir-130	130b,301b	p1@2610318N02Rik	NM_183287	-2.7922	0.144365	0.00998852	0.134992	-2.56919	0.223012	0.344615	0	0	0.7198	0.969638	1.82628
mmu-miR-140-3p	3p	MIMAT0000152	UACCACAGGGUAGAACCACGG	ACCACA	21	Yes	Mature_miRNA	canonical_conserved_miRNA	mmu-mir-140	MI0000165	CCUGCCAGUGGUUUUACCCUAUGGUAGGUUACGUCAUGCUGUUCUACCACAGGGUAGAACCACGGACAGG	chr8:107551244-107551313(+)	MIPF0000085	mir-140	140	p1@Wwp2	NM_025830	0.821758	1.76756	0.0102622	0.136681	13.4492	12.6274	16281.3	8473.16	8797.7	6747.04	6602.48	5632.92
mmu-miR-34b-5p	5p	MIMAT0000382	AGGCAGUGUAAUUAGCUGAUUGU	GGCAGU	23	Yes	Mature_miRNA	canonical_conserved_miRNA	mmu-mir-34b	MI0000404	GUGCUCGGUUUGUAGGCAGUGUAAUUAGCUGAUUGUAGUGCGGUGCUGACAAUCACUAACUCCACUGCCAUCAAAACAAGGCAC	chr9:51103562-51103645(-)	MIPF0000039	mir-34	34c,34b	Unknown	Unknown	-1.02238	0.492303	0.0104159	0.136746	7.34221	8.36459	255.015	145.702	85.3409	314.372	297.14	377.354
mmu-miR-93-5p	5p	MIMAT0000540	CAAAGUGCUGUUCGUGCAGGUAG	AAAGUG	23	Yes	Mature_miRNA	canonical_conserved_miRNA	mmu-mir-93	MI0000581	AGUCAUGGGGGCUCCAAAGUGCUGUUCGUGCAGGUAGUGUAAUUACCUGACCUACUGCUGAGCUAGCACUUCCCGAGCCCCCAGGACA	chr5:138165523-138165610(-)	MIPF0000001	mir-17	106b,93,25	p1@Mcm7	NM_008568	0.77955	1.7166	0.0115547	0.14956	10.986	10.2065	2739.17	1638.24	1706.82	1127.57	1280.78	1136.17
mmu-miR-6952-3p	3p	MIMAT0027805	UCUCUGACUCUGCCUCCCACAG	CUCUGA	22	Yes	-	non-canonical_miRNA	mmu-mir-6952	MI0022799	CCUGAAUGGUGGGCGGUGAAACAGAGAGCUUAGCAUGGGUCUCUGACUCUGCCUCCCACAG	chr15:76064828-76064888(-)	-	-	6952	p1@Scrib	NM_134089	2.31023	4.95962	0.0118975	0.150593	1.6745	-0.635726	3.10153	1.44977	5.05724	1.25965	0.215475	0.456569
mmu-miR-881-3p	3p	MIMAT0004846	AACUGUGUCUUUUCUGAAUAGA	ACUGUG	22	Yes	Mature_miRNA	canonical_conserved_miRNA	mmu-mir-881	MI0005474	UGCAGUACAAUAUUCAGAGAGAUAACAGUCACAUCUUUUCUAAAGUAACUGUGUCUUUUCUGAAUAGAGUAAUGUUCA	chrX:66801944-66802021(-)	MIPF0000429	mir-881	463,465a,470,471,741,742,743a,743b,871,880,881,883a,883b,465b-1,465b-2,465c-1,465c-2,878,465d	Unknown	Unknown	7.45266	175.176	0.0119623	0.150593	6.90516	-0.547501	357.366	0.483256	1.58039	0.53985	0.323213	1.14142
mmu-miR-344d-3p	3p	MIMAT0014808	GAUAUAACCACUGCCAGACUGA	AUAUAA	22	Yes	-	non-canonical_miRNA	mmu-mir-344d-2	MI0004619	AGAUUUCAUUAGUCUGGUUGCUGGCUAUAUUCCAGGACUUAUCUGGUCCUGGAUAUAACCACUGCCAGACUGAAUGGUGC	chr7:61685272-61685351(-)	MIPF0000267	mir-344	344d-1,344d-2	Unknown	Unknown	1.89612	3.72211	0.01283	0.15721	4.71147	2.81534	49.4522	15.2226	13.5913	5.3985	7.00294	8.67481
mmu-miR-344d-3p	3p	MIMAT0014808	GAUAUAACCACUGCCAGACUGA	AUAUAA	22	Yes	-	non-canonical_miRNA	mmu-mir-344d-3	MI0004227	AGAUUUCAUCAGUCAGGCUAGUGGUUAUACUCCAGGACUUAUCUGGUCCUGGAUAUAACCACUGCCAGACUGAAUGGUGC	chr7:61726249-61726328(-)	MIPF0000267	mir-344	344d-3,344e,344h-1,344h-2	Unknown	Unknown	1.89612	3.72211	0.01283	0.15721	4.71147	2.81534	49.4522	15.2226	13.5913	5.3985	7.00294	8.67481
mmu-miR-139-3p	3p	MIMAT0004662	UGGAGACGCGGCCCUGUUGGAG	GGAGAC	22	Yes	Star_miRNA	canonical_conserved_miRNA	mmu-mir-139	MI0000693	GUGUAUUCUACAGUGCACGUGUCUCCAGUGUGGCUCGGAGGCUGGAGACGCGGCCCUGUUGGAGUAAC	chr7:101475376-101475443(+)	MIPF0000117	mir-139	139	p1@Pde2a	ENSMUST00000166652.1	-2.53757	0.172232	0.0137139	0.163171	-1.64114	0.896434	0.344615	0.483256	0	1.0797	3.12439	1.14142
mmu-miR-344d-3p	3p	MIMAT0014808	GAUAUAACCACUGCCAGACUGA	AUAUAA	22	Yes	-	non-canonical_miRNA	mmu-mir-344d-1	MI0004524	AUCAGUCAGGCUGCUGGCUAUACACCAGGACUUAUCUGGUCCUGGAUAUAACCACUGCCAGACUGAAAG	chr7:61683124-61683192(-)	MIPF0000267	mir-344	344d-1,344d-2	Unknown	Unknown	1.877	3.6731	0.0138673	0.163171	4.69989	2.82289	49.4522	15.2226	12.9592	5.3985	7.11068	8.67481
mmu-miR-199a-5p	5p	MIMAT0000229	CCCAGUGUUCAGACUACCUGUUC	CCAGUG	23	Yes	Star_miRNA	canonical_conserved_miRNA	mmu-mir-199a-2	MI0000713	UGGAAGCUUCAGGAGAUCCUGCUCCGUCGCCCCAGUGUUCAGACUACCUGUUCAGGACAAUGCCGUUGUACAGUAGUCUGCACAUUGGUUAGACUGGGCAAGGGCCAGCA	chr1:162217814-162217923(+)	MIPF0000040	mir-199	214,199a-2	p1@Dnm3os	ENSMUST00000185878.1	0.70814	1.6337	0.0141099	0.163171	13.1283	12.4201	11782.7	7591.22	7486.61	5629.19	5400.56	5412.17
mmu-miR-199a-5p	5p	MIMAT0000229	CCCAGUGUUCAGACUACCUGUUC	CCAGUG	23	Yes	Star_miRNA	canonical_conserved_miRNA	mmu-mir-199a-1	MI0000241	GCCAUCCCAGUGUUCAGACUACCUGUUCAGGAGGCUGGGACAUGUACAGUAGUCUGCACAUUGGUUAGGC	chr9:21496495-21496564(-)	MIPF0000040	mir-199	199a-1	Unknown	Unknown	0.708133	1.63369	0.0141119	0.163171	13.1281	12.42	11781.5	7590.01	7485.98	5628.65	5400.45	5411.03
mmu-miR-183-5p	5p	MIMAT0000212	UAUGGCACUGGUAGAAUUCACU	AUGGCA	22	Yes	Mature_miRNA	canonical_conserved_miRNA	mmu-mir-183	MI0000225	CUGUGUAUGGCACUGGUAGAAUUCACUGUGAACAGUCUCAGUCAGUGAAUUACCGAAGGGCCAUAAACAG	chr6:30169668-30169737(-)	MIPF0000066	mir-183	182,183,96	Unknown	Unknown	0.687707	1.61072	0.0143648	0.163171	12.928	12.2403	6480.83	8112.17	8786.32	4337.87	4423.27	5753.68
mmu-miR-125b-5p	5p	MIMAT0000136	UCCCUGAGACCCUAACUUGUGA	CCCUGA	22	Yes	Mature_miRNA	canonical_conserved_miRNA	mmu-mir-125b-1	MI0000725	UGCGCUCCCCUCAGUCCCUGAGACCCUAACUUGUGAUGUUUACCGUUUAAAUCCACGGGUUAGGCUCUUGGGAGCUG	chr9:41581926-41582002(+)	MIPF0000033	mir-10	125b-1	p1@2610203C20Rik	ENSMUST00000181955.1	0.677838	1.59974	0.0143818	0.163171	14.0434	13.3656	19039.1	15034.1	16580.2	11461	8363.88	11839.1
mmu-miR-125b-5p	5p	MIMAT0000136	UCCCUGAGACCCUAACUUGUGA	CCCUGA	22	Yes	Mature_miRNA	canonical_conserved_miRNA	mmu-mir-125b-2	MI0000152	GCCUAGUCCCUGAGACCCUAACUUGUGAGGUAUUUUAGUAACAUCACAAGUCAGGUUCUUGGGACCUAGGC	chr16:77646273-77646343(+)	MIPF0000033	mir-10	125b-2	p1@2810055G20Rik	ENSMUST00000183099.4	0.67162	1.59286	0.0149736	0.166997	14.0061	13.3345	18450.3	14674.1	16235.9	11261.3	8217.57	11510.1
mmu-miR-7091-5p	5p	MIMAT0028088	GUAGGGGUGAUAGAUUCCAUGGC	UAGGGG	23	Yes	-	non-canonical_miRNA	mmu-mir-7091	MI0022941	GUAGGGGUGAUAGAUUCCAUGGCAGAGGGGAUGGUGCAAAUGCCUUUUAGCAAGACGCAGUGGCUUCUGUCGUCUCUAG	chrX:74274027-74274105(-)	-	-	7091	p1@Dnase1l1	ENSMUST00000114189.5	2.30798	4.9519	0.0150824	0.166997	0.394135	-1.91385	1.20615	1.6914	0.948232	0.17995	0.43095	0
mmu-miR-3474	5p	MIMAT0015646	CCCUGGGAGGAGACGUGGAUUC	CCUGGG	22	NO	-	non-canonical_miRNA	mmu-mir-3474	MI0014707	CCCUGGGAGGAGACGUGGAUUCUUUAGAGUGCAUCUGCGUCUUGUUCCAGGUUCAGCU	chr2:158638583-158638640(+)	-	-	3474	p1@Actr5	NM_175419	1.81454	3.51749	0.018999	0.202963	1.45953	-0.355014	3.44615	2.41628	2.21254	0.89975	0.538688	0.913138
mmu-miR-466f-3p	3p	MIMAT0004882	CAUACACACACACAUACACAC	AUACAC	21	Yes	-	non-canonical_miRNA	mmu-mir-466f-3	MI0005509	CAUGUGUGUUUACGUGUGUGUGCAUGUGCAUGUGUGUAUAUGAAUAUAUGUAUACAUACACACACACAUACACACGCACGCAACACACACACAC	chr2:10471953-10472046(+)	MIPF0000316	mir-467	297a-2,466a,467a-1,669a-1,669b,669a-2,669a-3,467b,669c,297b,297a-3,297a-4,297c,466b-1,466b-2,466b-3,466c-1,466e,466f-1,466f-2,466f-3,466g,466h,467c,467d,466d,467e,466l,669k,669g,669d,669j,669f,669i,669h,669e,669l,669m-1,669m-2,669o,466m,669d-2,466o,467a-2,669a-4,669a-5,467a-3,466c-2,669a-6,467a-4,466b-4,669a-7,467a-5,466b-5,669p-1,467a-6,669a-8,466b-6,669a-9,467a-7,466b-7,669p-2,467a-8,669a-10,46…	p2@Sfmbt2	ENSMUST00000041105.6	-1.12225	0.459378	0.0190736	0.202963	5.02727	6.14951	26.7077	43.2514	27.8148	97.7128	75.524	39.4932
mmu-miR-27a-3p	3p	MIMAT0000537	UUCACAGUGGCUAAGUUCCGC	UCACAG	21	Yes	Mature_miRNA	canonical_conserved_miRNA	mmu-mir-27a	MI0000578	UGGCCUGAGGAGCAGGGCUUAGCUGCUUGUGAGCAAGGUCCACAGCAAAGUCGUGUUCACAGUGGCUAAGUUCCGCCCCCUGGACCC	chr8:84208672-84208758(+)	MIPF0000036	mir-27	23a,24-2,27a,3074-2	Unknown	Unknown	0.677905	1.59982	0.01931	0.202963	12.2664	11.5884	6238.91	4294.21	4245.87	2956.22	2812.27	3469.92
mmu-miR-7224-3p	3p	MIMAT0028417	UCCACUGAGAGGACCACCCAC	CCACUG	21	NO	-	non-canonical_miRNA	mmu-mir-7224	MI0023719	GGGUAGGCCCCUCAGUGAAGAUUUCAGGACACUUAGAUCUCCACUGAGAGGACCACCCAC	chr2:67675457-67675516(+)	-	-	7224	p@chr2:67403737..67403830,+	ENSMUST00000188614.1	1.91055	3.75952	0.0193585	0.202963	2.3743	0.463748	3.10153	4.3493	8.21801	1.0797	0.646425	2.51113
mmu-miR-153-3p	3p	MIMAT0000163	UUGCAUAGUCACAAAAGUGAUC	UGCAUA	22	Yes	Mature_miRNA	canonical_conserved_miRNA	mmu-mir-153	MI0000175	CGGUGUCAUUUUUGUGACGUUGCAGCUAGUAAUAUGAGCCCAGUUGCAUAGUCACAAAAGUGAUCAUUG	chr12:117250817-117250885(+)	MIPF0000050	mir-153	153	p1@Ptprn2	ENSMUST00000190247.3	-2.81764	0.141842	0.019435	0.202963	-2.06006	0.757581	0.344615	0.241628	0	0.3599	3.98629	0.456569
mmu-miR-298-5p	5p	MIMAT0000376	GGCAGAGGAGGGCUGUUCUUCCC	GCAGAG	23	Yes	Mature_miRNA	canonical_conserved_miRNA	mmu-mir-298	MI0000398	CCAGGCCUUUGGCAGAGGAGGGCUGUUCUUCCCUUGAGUUUUAUGACUGGGAGGAACUAGCCUUCUCUCAGCUUAGGAGUGG	chr2:174267504-174267585(-)	MIPF0000206	mir-298	296,298	Unknown	Unknown	-3.39755	0.0948936	0.0204384	0.211044	-3.27195	0.125598	0	0	0.316077	0.53985	0.538688	2.28285
mmu-miR-365-3p	3p	MIMAT0000711	UAAUGCCCCUAAAAAUCCUUAU	AAUGCC	22	Yes	Mature_miRNA	canonical_conserved_miRNA	mmu-mir-365-1	MI0000768	ACCGCAGGGAAAAUGAGGGACUUUUGGGGGCAGAUGUGUUUCCAUUCCGCUAUCAUAAUGCCCCUAAAAAUCCUUAUUGCUCUUGCA	chr16:13453840-13453926(+)	MIPF0000061	mir-365	365-1,193b	Unknown	Unknown	-0.700386	0.615408	0.0239786	0.242195	8.13309	8.83347	225.033	356.159	261.08	429.9	514.016	424.381
mmu-miR-365-3p	3p	MIMAT0000711	UAAUGCCCCUAAAAAUCCUUAU	AAUGCC	22	Yes	Mature_miRNA	canonical_conserved_miRNA	mmu-mir-365-2	MI0001645	AGAGUGAUCAAGGACAGCAAGAAAAAUGAGGGACUUUCAGGGGCAGCUGUGUUUCCUGACUCAGUCAUAAUGCCCCUAAAAAUCCUUAUUGUUCUUGCAGUGUGCAUCGGAG	chr11:79726400-79726511(+)	MIPF0000061	mir-365	365-2	Unknown	Unknown	-0.699679	0.615709	0.0241593	0.242195	8.13421	8.83389	225.206	356.643	261.08	430.08	514.231	424.381
mmu-miR-34c-3p	3p	MIMAT0004580	AAUCACUAACCACACAGCCAGG	AUCACU	22	Yes	Star_miRNA	canonical_conserved_miRNA	mmu-mir-34c	MI0000403	AGUCUAGUUACUAGGCAGUGUAGUUAGCUGAUUGCUAAUAGUACCAAUCACUAACCACACAGCCAGGUAAAAAGACU	chr9:51103034-51103110(-)	MIPF0000039	mir-34	34c,34b	Unknown	Unknown	-1.10304	0.465535	0.0243029	0.242195	4.90216	6.0052	47.5568	22.713	18.9646	67.6612	73.477	51.364
mmu-miR-470-5p	5p	MIMAT0002111	UUCUUGGACUGGCACUGGUGAGU	UCUUGG	23	Yes	Mature_miRNA	canonical_mmu-specific_miRNA	mmu-mir-470	MI0002405	CAGUGCUCUUCUUGGACUGGCACUGGUGAGUUAAACUAAAUACAACCAGUACCUUUCUGAGAAGAGUAAAGCUCA	chrX:66813951-66814025(-)	MIPF0000386	mir-743	463,465a,470,471,741,742,743a,743b,871,880,881,883a,883b,465b-1,465b-2,465c-1,465c-2,878,465d	Unknown	Unknown	8.44873	349.398	0.0245094	0.242195	4.99862	-3.45011	94.5968	0.241628	0.948232	0	0	0.228285
mmu-miR-322-3p	3p	MIMAT0000549	AAACAUGAAGCGCUGCAACAC	AACAUG	21	Yes	Mature_miRNA	canonical_mmu-specific_miRNA	mmu-mir-322	MI0000590	CCUCGUUGACUCCGAAGGGCUGCAGCAGCAAUUCAUGUUUUGGAGUAUUGCCAAGGUUCAAAACAUGAAGCGCUGCAACACCCCUUCGUGGGGAA	chrX:53054255-53054349(-)	MIPF0000164	mir-322	322,351,450a-1,542,450a-2,503,450b	Unknown	Unknown	-0.650441	0.637085	0.0249718	0.243689	8.22896	8.8794	283.446	292.128	324.611	412.985	472.752	527.109
mmu-miR-879-5p	5p	MIMAT0004842	AGAGGCUUAUAGCUCUAAGCC	GAGGCU	21	Yes	Mature_miRNA	canonical_conserved_miRNA	mmu-mir-879	MI0005472	UUCUAGGUCCAGAGGCUUAUAGCUCUAAGCCUUGGAUGAAAGAGGCUUAUGGCUUCAAGCUUUCGGAGCUGGAGAC	chr5:9375704-9375779(+)	MIPF0000421	mir-879	879	p1@9330182L06Rik	ENSMUST00000115348.5	-2.15248	0.224926	0.0251909	0.243689	-1.61279	0.53969	0.344615	0.241628	0.316077	1.97945	1.18511	1.14142
mmu-miR-504-5p	5p	MIMAT0004889	AGACCCUGGUCUGCACUCUAUC	GACCCU	22	Yes	Mature_miRNA	canonical_conserved_miRNA	mmu-mir-504	MI0005515	UCCUGUUGGGAGACCCUGGUCUGCACUCUAUCUGUAAACUUACUGAAGGGAGAGCAGGGCAGGGUUUCCCAUACAGAGG	chrX:59097658-59097736(-)	MIPF0000437	mir-504	504	p1@Fgf13	NM_010200	-2.73731	0.149964	0.0261852	0.245711	-0.215218	2.52209	0	0.483256	2.21254	4.3188	10.666	2.05456
mmu-miR-129-5p	5p	MIMAT0000209	CUUUUUGCGGUCUGGGCUUGC	UUUUUG	21	Yes	Mature_miRNA	canonical_conserved_miRNA	mmu-mir-129-1	MI0000222	UGGAUCUUUUUGCGGUCUGGGCUUGCUGUUCUCUCGACAGUAGUCAGGAAGCCCUUACCCCAAAAAGUAUCUA	chr6:29022619-29022691(+)	MIPF0000073	mir-129	129-1	Unknown	Unknown	-1.81714	0.283784	0.026202	0.245711	1.97856	3.79569	3.79076	3.86605	4.10901	6.1183	27.0421	8.21824
mmu-miR-129-5p	5p	MIMAT0000209	CUUUUUGCGGUCUGGGCUUGC	UUUUUG	21	Yes	Mature_miRNA	canonical_conserved_miRNA	mmu-mir-129-2	MI0000585	UGCCUUUCGCGAAUCUUUUUGCGGUCUGGGCUUGCUGUACAUAACUCAAUAGCCGGAAGCCCUUACCCCAAAAAGCAUUCGCGGAGGGCG	chr2:94241364-94241453(-)	MIPF0000073	mir-129	129-2,129b	Unknown	Unknown	-1.81714	0.283784	0.026202	0.245711	1.97856	3.79569	3.79076	3.86605	4.10901	6.1183	27.0421	8.21824
mmu-miR-106b-3p	3p	MIMAT0004582	CCGCACUGUGGGUACUUGCUGC	CGCACU	22	Yes	Star_miRNA	canonical_conserved_miRNA	mmu-mir-106b	MI0000407	CCUGCUGGGACUAAAGUGCUGACAGUGCAGAUAGUGGUCCUCUCUGUGCUACCGCACUGUGGGUACUUGCUGCUCCAGCAGG	chr5:138165737-138165818(-)	MIPF0000001	mir-17	106b,93,25	p1@Mcm7	NM_008568	0.665514	1.58613	0.0273138	0.252437	10.2368	9.57133	1297.65	1034.65	1287.7	849.004	576.18	857.437
mmu-miR-3963	5p	MIMAT0019341	UGUAUCCCACUUCUGACAC	GUAUCC	19	NO	-	non-canonical_miRNA	mmu-mir-3963	MI0016968	UGGGAUGUAUCCCACUUCUGACACUGGUGAUAUUGUUUAAUAUCUUACAGGUUUUAGGUGGAAUAUUUUCC	chr3:151023792-151023862(-)	-	-	3963	Unknown	Unknown	1.27356	2.41757	0.0274686	0.252437	6.15518	4.88162	41.1815	37.6939	135.281	36.1699	20.5779	31.7315
mmu-miR-30e-3p	3p	MIMAT0000249	CUUUCAGUCGGAUGUUUACAGC	UUUCAG	22	Yes	Mature_miRNA	canonical_conserved_miRNA	mmu-mir-30e	MI0000259	GGGCAGUCUUUGCUACUGUAAACAUCCUUGACUGGAAGCUGUAAGGUGUUGAGAGGAGCUUUCAGUCGGAUGUUUACAGCGGCAGGCUGCCA	chr4:120772606-120772697(-)	MIPF0000005	mir-30	30e,30c-1	p2@Nfyc	NM_008692	0.658357	1.57828	0.0284116	0.258518	9.38879	8.73043	593.082	730.924	687.152	419.643	342.605	512.27
mmu-let-7g-3p	3p	MIMAT0004519	ACUGUACAGGCCACUGCCUUGC	CUGUAC	22	Yes	Star_miRNA	canonical_conserved_miRNA	mmu-let-7g	MI0000137	CCAGGCUGAGGUAGUAGUUUGUACAGUUUGAGGGUCUAUGAUACCACCCGGUACAGGAGAUAACUGUACAGGCCACUGCCUUGCCAGG	chr9:106178840-106178927(+)	MIPF0000002	let-7	let7g	p1@Wdr82	ENSMUST00000020490.8	-1.92867	0.26267	0.0289073	0.260449	-1.00026	0.92841	0.172307	0.724884	0.632155	1.61955	2.15475	1.82628
mmu-miR-34c-5p	5p	MIMAT0000381	AGGCAGUGUAGUUAGCUGAUUGC	GGCAGU	23	Yes	Mature_miRNA	canonical_conserved_miRNA	mmu-mir-34c	MI0000403	AGUCUAGUUACUAGGCAGUGUAGUUAGCUGAUUGCUAAUAGUACCAAUCACUAACCACACAGCCAGGUAAAAAGACU	chr9:51103034-51103110(-)	MIPF0000039	mir-34	34c,34b	Unknown	Unknown	-0.991268	0.503036	0.0295291	0.263469	9.65904	10.6503	1465.82	561.543	397.309	1370.68	1784.24	1666.48
mmu-miR-27b-3p	3p	MIMAT0000126	UUCACAGUGGCUAAGUUCUGC	UCACAG	21	Yes	Mature_miRNA	canonical_conserved_miRNA	mmu-mir-27b	MI0000142	AGGUGCAGAGCUUAGCUGAUUGGUGAACAGUGAUUGGUUUCCGCUUUGUUCACAGUGGCUAAGUUCUGCACCU	chr13:63300712-63300784(+)	MIPF0000036	mir-27	23b,27b,24-1,3074-1	p1@2010111I01Rik	ENSMUST00000021911.11	-0.657593	0.633935	0.0301674	0.266575	12.5163	13.1739	8121.02	4931.38	4522.75	9756.52	9298.4	8670.02
mmu-miR-497a-5p	5p	MIMAT0003453	CAGCAGCACACUGUGGUUUGUA	AGCAGC	22	Yes	Mature_miRNA	canonical_conserved_miRNA	mmu-mir-497a	MI0004636	CCUGCCCCCGCCCCAGCAGCACACUGUGGUUUGUACGGCACUGUGGCCACGUCCAAACCACACUGUGGUGUUAGAGCGAGGGUA	chr11:70234717-70234800(+)	MIPF0000231	mir-497	195a,497a,497b	Unknown	Unknown	1.50227	2.83289	0.0322973	0.282678	3.95522	2.45295	21.5384	9.66511	15.1717	5.0386	6.8952	4.33741
mmu-miR-200b-3p	3p	MIMAT0000233	UAAUACUGCCUGGUAAUGAUGA	AAUACU	22	Yes	Mature_miRNA	canonical_conserved_miRNA	mmu-mir-200b	MI0000243	GCCGUGGCCAUCUUACUGGGCAGCAUUGGAUAGUGUCUGAUCUCUAAUACUGCCUGGUAAUGAUGACGGC	chr4:156055681-156055750(-)	MIPF0000019	mir-8	200b,200a,429	p1@ENSMUST00000138361	ENSMUST00000138361.1	0.79272	1.73234	0.0333361	0.289018	6.96001	6.16728	111.483	109.216	152.981	70.9003	48.4819	96.5644
mmu-miR-192-5p	5p	MIMAT0000517	CUGACCUAUGAAUUGACAGCC	UGACCU	21	Yes	Mature_miRNA	canonical_conserved_miRNA	mmu-mir-192	MI0000551	CGUGCACAGGGCUCUGACCUAUGAAUUGACAGCCAGUACUCUUUUCUCUCCUCUGGCUGCCAAUUCCAUAGGUCACAGGUAUGUUCACC	chr19:6264844-6264932(+)	MIPF0000063	mir-192	192,194-2	Unknown	Unknown	0.685375	1.60812	0.0342957	0.294558	9.30972	8.62435	787.79	522.399	593.277	397.689	294.123	492.41
mmu-miR-743b-3p	3p	MIMAT0004840	GAAAGACAUCAUGCUGAAUAGA	AAAGAC	22	Yes	Mature_miRNA	canonical_conserved_miRNA	mmu-mir-743b	MI0005470	UGCAGUGCUGUGUUCAGACUGGUGUCCAUCAUGUGAAAUAUUUGUGAAAGACAUCAUGCUGAAUAGAGUAAGGCCCA	chrX:66777256-66777332(-)	MIPF0000386	mir-743	463,465a,470,471,741,742,743a,743b,871,880,881,883a,883b,465b-1,465b-2,465c-1,465c-2,878,465d	Unknown	Unknown	8.28933	312.851	0.0356845	0.303649	2.8597	-5.42963	21.0215	0	0.632155	0	0	0
mmu-miR-5122	5p	MIMAT0020630	CCGCGGGACCCGGGGCUGUG	CGCGGG	20	NO	-	non-canonical_miRNA	mmu-mir-5122	MI0018031	GUCCGCUACCGCGGGACCCGGGGCUGUGUCAGGUCUGGAAGUGGAGCUGGAGCUGACCGAAGGAGCUGCCGCUGGGCCGGGGUGGAACA	chr4:133369776-133369864(+)	-	-	5122	p1@Mir5122,p1@Slc9a1	NM_016981	2.17754	4.52381	0.0371415	0.313147	0.610343	-1.5672	0.344615	2.41628	1.89646	0.17995	0.323213	0.456569
mmu-miR-25-5p	5p	MIMAT0017049	AGGCGGAGACUUGGGCAAUUGC	GGCGGA	22	Yes	Star_miRNA	canonical_conserved_miRNA	mmu-mir-25	MI0000689	GGCCAGUGUUGAGAGGCGGAGACUUGGGCAAUUGCUGGACGCUGCCCUGGGCAUUGCACUUGUCUCGGUCUGACAGUGCCGGCC	chr5:138165321-138165404(-)	MIPF0000013	mir-25	106b,93,25	p1@Mcm7	NM_008568	0.905145	1.87273	0.0376906	0.314888	6.84275	5.9376	85.6368	88.6774	170.366	71.8	34.0451	78.3016
mmu-miR-194-5p	5p	MIMAT0000224	UGUAACAGCAACUCCAUGUGGA	GUAACA	22	Yes	Mature_miRNA	canonical_conserved_miRNA	mmu-mir-194-1	MI0000236	AUCGGGUGUAACAGCAACUCCAUGUGGACUGUGCUCGGAUUCCAGUGGAGCUGCUGUUACUUCUGAU	chr1:185313319-185313385(+)	MIPF0000055	mir-194	194-1,215	p1@Mir215	ENSMUST00000192375.1	0.738085	1.66796	0.0387696	0.320917	6.76132	6.02323	146.978	86.0195	91.9785	69.4607	59.6866	65.9742
mmu-miR-409-3p	3p	MIMAT0001090	GAAUGUUGCUCGGUGAACCCCU	AAUGUU	22	Yes	Mature_miRNA	canonical_conserved_miRNA	mmu-mir-409	MI0001160	UGGUACUCGGAGAGAGGUUACCCGAGCAACUUUGCAUCUGGAGGACGAAUGUUGCUCGGUGAACCCCUUUUCGGUAUCA	chr12:109743158-109743236(+)	MIPF0000018	mir-154	134,154,299a,300,323,329,376a,377,379,380,381,382,409,410,376b,411,412,485,543,539,541,494,376c,487b,369,758,668,667,666,496a,679,495,453,654,544,1193,1197,3072,299b	p1@ENSMUST00000165209	ENSMUST00000183116.4	1.53545	2.89878	0.0391107	0.320917	2.62468	1.08923	5.51384	8.45698	4.42508	0.89975	2.26249	3.19598
mmu-miR-539-3p	3p	MIMAT0017208	CAUACAAGGAUAAUUUCUUUUU	AUACAA	22	Yes	Star_miRNA	canonical_conserved_miRNA	mmu-mir-539	MI0003520	UACUUGAGGAGAAAUUAUCCUUGGUGUGUUGGCUCUUUUGGAUGAAUCAUACAAGGAUAAUUUCUUUUUGAGUA	chr12:109728129-109728202(+)	MIPF0000018	mir-154	134,154,299a,300,323,329,376a,377,379,380,381,382,409,410,376b,411,412,485,543,539,541,494,376c,487b,369,758,668,667,666,496a,679,495,453,654,544,1193,1197,3072,299b	p@chr12:110961600..110961604,+	XM_001475122	-2.30478	0.202391	0.0399009	0.324504	-2.04697	0.257812	0.344615	0.241628	0	0.7198	2.37023	0.228285
mmu-miR-6965-3p	3p	MIMAT0027831	UCUGUGCUCGGUCUCGCUCCAG	CUGUGC	22	NO	-	non-canonical_miRNA	mmu-mir-6965	MI0022812	GCGGGAGAGGGAGGCUAUUGGGCAGGAGAUGAGGAAGAACCUUCUGUGCUCGGUCUCGCUCCAG	chr17:24240884-24240947(-)	-	-	5134,6965	p1@Ccnf	NM_007634	2.01976	4.05517	0.0407376	0.325868	0.898638	-1.12113	1.03384	1.20814	3.47685	0.89975	0.215475	0.228285
mmu-miR-3095-3p	3p	MIMAT0014912	UGGACACUGGAGAGAGAGCUUUU	GGACAC	23	Yes	Mature_miRNA	canonical_mmu-specific_miRNA	mmu-mir-3095	MI0014088	GAGCCCUGUGCACAAGCUUUCUCAUCUGUGACACUCGAGAUGGUUUCAGGGAGUGGACACUGGAGAGAGAGCUUUUGCAAGUCGCUC	chr4:58441012-58441098(-)	-	-	3095	p1@Lpar1	ENSMUST00000107571.4	-1.47825	0.358923	0.0425832	0.325868	2.36699	3.84525	2.92923	6.28232	6.32155	18.3549	9.4809	15.2951
mmu-let-7j	5p	MIMAT0025123	UGAGGUAUUAGUUUGUGCUGUUAU	GAGGUA	24	NO	-	non-canonical_miRNA	mmu-let-7j	MI0021908	AUUGGAGGCUAUUUCUGAUCAUGAUAAUUUCCUGAGGUAUUAGUUUGUGCUGUUAUAUGAAUCGAAUAAUAUCCCUUGCUCAGAUUAAAAGCCUGGAGUUAAAAAAAUCAAGUGCCUUGAAC	chr3:140028249-140028370(+)	-	-	let7j	Unknown	Unknown	0.610993	1.52731	0.0426885	0.325868	12.0055	11.3946	3989.43	4957.96	3387.72	2841.41	2043.35	3192.1
mmu-miR-92a-3p	3p	MIMAT0000539	UAUUGCACUUGUCCCGGCCUG	AUUGCA	21	Yes	Mature_miRNA	canonical_conserved_miRNA	mmu-mir-92a-1	MI0000719	CUUUCUACACAGGUUGGGAUUUGUCGCAAUGCUGUGUUUCUCUGUAUGGUAUUGCACUUGUCCCGGCCUGUUGAGUUUGG	chr14:115044427-115044506(+)	MIPF0000013	mir-25	18a,20a,17,19a,19b-1,92a-1	p1@ENSMUST00000134140	ENSMUST00000134140.2	0.808913	1.75189	0.0450773	0.325868	13.4538	12.6449	7352.53	10164.8	16142.7	5390.22	4039.19	9784.27
mmu-miR-96-5p	5p	MIMAT0000541	UUUGGCACUAGCACAUUUUUGCU	UUGGCA	23	Yes	Mature_miRNA	canonical_conserved_miRNA	mmu-mir-96	MI0000583	CCAGUACCAUCUGCUUGGCCGAUUUUGGCACUAGCACAUUUUUGCUUGUGUCUCUCCGCUGUGAGCAAUCAUGUGUAGUGCCAAUAUGGGAAAAGCGGGCUGCUGC	chr6:30169446-30169551(-)	MIPF0000072	mir-96	182,183,96	Unknown	Unknown	0.706395	1.63172	0.045703	0.325868	9.81697	9.11057	1249.4	931.475	524.372	469.489	579.52	609.291
mmu-let-7c-5p	5p	MIMAT0000523	UGAGGUAGUAGGUUGUAUGGUU	GAGGUA	22	Yes	Mature_miRNA	canonical_conserved_miRNA	mmu-let-7c-1	MI0000559	UGUGUGCAUCCGGGUUGAGGUAGUAGGUUGUAUGGUUUAGAGUUACACCCUGGGAGUUAACUGUACAACCUUCUAGCUUUCCUUGGAGCACACU	chr16:77599657-77599750(+)	MIPF0000002	let-7	99a,let7c-1	p1@2810055G20Rik	ENSMUST00000183099.4	0.596822	1.51238	0.0457145	0.325868	15.2533	14.6564	41391.7	32881.7	42895.2	25972.5	18216.3	33284.6
mmu-let-7c-5p	5p	MIMAT0000523	UGAGGUAGUAGGUUGUAUGGUU	GAGGUA	22	Yes	Mature_miRNA	canonical_conserved_miRNA	mmu-let-7c-2	MI0000560	ACGGCCUUUGGGGUGAGGUAGUAGGUUGUAUGGUUUUGGGCUCUGCCCCGCUCUGCGGUAACUAUACAAUCUACUGUCUUUCCUGAAGUGGCCGC	chr15:85706603-85706697(+)	MIPF0000002	let-7	let7b,let7c-2	Unknown	Unknown	0.595877	1.51139	0.0461023	0.325868	15.2528	14.6569	41441.8	32858.2	42831.3	25984.4	18216.7	33298.5
mmu-miR-500-5p	5p	MIMAT0017258	AAUCCUUGCUAUCUGGGUGCUUAGU	AUCCUU	25	Yes	Star_miRNA	canonical_conserved_miRNA	mmu-mir-500	MI0004702	CUCCUCUGCUCCCCCUCUCUAAUCCUUGCUAUCUGGGUGCUUAGUGCUAUCUCAAUGCAAUGCACCUGGGCAAGGGUUCAGAGAAGGUGAGC	chrX:7237683-7237774(-)	MIPF0000139	mir-500	188,362,532,500,501	p1@Clcn5	ENSMUST00000115746.4	-2.08427	0.235815	0.0462392	0.325868	-1.60314	0.481135	0.172307	0.724884	0	1.97945	1.40059	0.684854
mmu-miR-27b-5p	5p	MIMAT0004522	AGAGCUUAGCUGAUUGGUGAAC	GAGCUU	22	Yes	Star_miRNA	canonical_conserved_miRNA	mmu-mir-27b	MI0000142	AGGUGCAGAGCUUAGCUGAUUGGUGAACAGUGAUUGGUUUCCGCUUUGUUCACAGUGGCUAAGUUCUGCACCU	chr13:63300712-63300784(+)	MIPF0000036	mir-27	23b,27b,24-1,3074-1	p1@2010111I01Rik	ENSMUST00000021911.11	-0.952717	0.516659	0.0476489	0.325868	4.9335	5.88622	25.1569	20.2967	46.4634	69.4607	49.9902	57.9843
mmu-miR-129-1-3p	3p	MIMAT0016994	AAGCCCUUACCCCAAAAAGUAU	AGCCCU	22	Yes	Star_miRNA	canonical_conserved_miRNA	mmu-mir-129-1	MI0000222	UGGAUCUUUUUGCGGUCUGGGCUUGCUGUUCUCUCGACAGUAGUCAGGAAGCCCUUACCCCAAAAAGUAUCUA	chr6:29022619-29022691(+)	MIPF0000073	mir-129	129-1	Unknown	Unknown	-2.41907	0.186976	0.0487593	0.325868	-1.90617	0.512906	0	0.483256	0.316077	0.53985	3.01665	0.456569
mmu-miR-16-1-3p	3p	MIMAT0004625	CCAGUAUUGACUGUGCUGCUGA	CAGUAU	22	Yes	Star_miRNA	canonical_conserved_miRNA	mmu-mir-16-1	MI0000565	AUGUCAGCGGUGCCUUAGCAGCACGUAAAUAUUGGCGUUAAGAUUCUGAAAUUACCUCCAGUAUUGACUGUGCUGCUGAAGUAAGGUUGGCAA	chr14:61631880-61631972(-)	MIPF0000006	mir-15	15a,16-1	p1@ENSMUST00000152279	ENSMUST00000180377.5	0.672024	1.59331	0.0490268	0.325868	6.77374	6.10172	93.3906	108.008	127.063	67.8411	57.1009	81.2693
mmu-miR-465a-3p	3p	MIMAT0004217	GAUCAGGGCCUUUCUAAGUAGA	AUCAGG	22	Yes	Mature_miRNA	canonical_mmu-specific_miRNA	mmu-mir-465a	MI0002400	GCCCUAUUUAGAAUGGCACUGAUGUGAUAAAAUAAAAAAUUGAUCAGGGCCUUUCUAAGUAGAGUAAGGCUUAC	chrX:66839052-66839125(-)	MIPF0000384	mir-465	463,465a,470,471,741,742,743a,743b,871,880,881,883a,883b,465b-1,465b-2,465c-1,465c-2,878,465d	Unknown	Unknown	6.60935	97.6368	0.0490946	0.325868	4.13807	-2.47128	52.3815	0	0.316077	0.3599	0.107738	0
mmu-miR-465a-3p	3p	-	GAUCAGGGCCUUUCUAAGUAGA	AUCAGG	22	-	-	-	mmu-mir-465b-1	-	-	-	-	-	-	-	-	6.60935	97.6368	0.0490946	0.325868	4.13807	-2.47128	52.3815	0	0.316077	0.3599	0.107738	0
mmu-miR-465a-3p	3p	-	GAUCAGGGCCUUUCUAAGUAGA	AUCAGG	22	-	-	-	mmu-mir-465b-2	-	-	-	-	-	-	-	-	6.60935	97.6368	0.0490946	0.325868	4.13807	-2.47128	52.3815	0	0.316077	0.3599	0.107738	0
mmu-miR-465b-3p	3p	-	GAUCAGGGCCUUUCUAAGUAGA	AUCAGG	22	-	-	-	mmu-mir-465a	-	-	-	-	-	-	-	-	6.60935	97.6368	0.0490946	0.325868	4.13807	-2.47128	52.3815	0	0.316077	0.3599	0.107738	0
mmu-miR-465b-3p	3p	MIMAT0004872	GAUCAGGGCCUUUCUAAGUAGA	AUCAGG	22	Yes	Mature_miRNA	canonical_mmu-specific_miRNA	mmu-mir-465b-1	MI0005498	UGCAAUGCCCUAUUUAGAAUGGUGCUGAUCUGAUGAAAUAAAAAAUUGAUCAGGGCCUUUCUAAGUAGAGUAAGGCUUA	chrX:66829202-66829280(-)	MIPF0000384	mir-465	463,465a,470,471,741,742,743a,743b,871,880,881,883a,883b,465b-1,465b-2,465c-1,465c-2,878,465d	Unknown	Unknown	6.60935	97.6368	0.0490946	0.325868	4.13807	-2.47128	52.3815	0	0.316077	0.3599	0.107738	0
mmu-miR-465b-3p	3p	MIMAT0004872	GAUCAGGGCCUUUCUAAGUAGA	AUCAGG	22	Yes	Mature_miRNA	canonical_mmu-specific_miRNA	mmu-mir-465b-2	MI0005499	UGCAAUGCCCUAUUUAGAAUGGUGCUGAUCUGAUGAAAUAAAAAAUUGAUCAGGGCCUUUCUAAGUAGAGUAAGGCUUA	chrX:66835764-66835842(-)	MIPF0000384	mir-465	463,465a,470,471,741,742,743a,743b,871,880,881,883a,883b,465b-1,465b-2,465c-1,465c-2,878,465d	Unknown	Unknown	6.60935	97.6368	0.0490946	0.325868	4.13807	-2.47128	52.3815	0	0.316077	0.3599	0.107738	0
mmu-miR-465c-3p	3p	-	GAUCAGGGCCUUUCUAAGUAGA	AUCAGG	22	-	-	-	mmu-mir-465a	-	-	-	-	-	-	-	-	6.60935	97.6368	0.0490946	0.325868	4.13807	-2.47128	52.3815	0	0.316077	0.3599	0.107738	0
mmu-miR-465c-3p	3p	-	GAUCAGGGCCUUUCUAAGUAGA	AUCAGG	22	-	-	-	mmu-mir-465b-1	-	-	-	-	-	-	-	-	6.60935	97.6368	0.0490946	0.325868	4.13807	-2.47128	52.3815	0	0.316077	0.3599	0.107738	0
mmu-miR-465c-3p	3p	-	GAUCAGGGCCUUUCUAAGUAGA	AUCAGG	22	-	-	-	mmu-mir-465b-2	-	-	-	-	-	-	-	-	6.60935	97.6368	0.0490946	0.325868	4.13807	-2.47128	52.3815	0	0.316077	0.3599	0.107738	0
mmu-miR-465a-3p	3p	-	GAUCAGGGCCUUUCUAAGUAGA	AUCAGG	22	-	-	-	mmu-mir-465c-1	-	-	-	-	-	-	-	-	6.59516	96.6807	0.049288	0.325868	4.12388	-2.47127	51.8645	0	0.316077	0.3599	0.107738	0
mmu-miR-465a-3p	3p	-	GAUCAGGGCCUUUCUAAGUAGA	AUCAGG	22	-	-	-	mmu-mir-465c-2	-	-	-	-	-	-	-	-	6.59516	96.6807	0.049288	0.325868	4.12388	-2.47127	51.8645	0	0.316077	0.3599	0.107738	0
mmu-miR-465b-3p	3p	-	GAUCAGGGCCUUUCUAAGUAGA	AUCAGG	22	-	-	-	mmu-mir-465c-1	-	-	-	-	-	-	-	-	6.59516	96.6807	0.049288	0.325868	4.12388	-2.47127	51.8645	0	0.316077	0.3599	0.107738	0
mmu-miR-465b-3p	3p	-	GAUCAGGGCCUUUCUAAGUAGA	AUCAGG	22	-	-	-	mmu-mir-465c-2	-	-	-	-	-	-	-	-	6.59516	96.6807	0.049288	0.325868	4.12388	-2.47127	51.8645	0	0.316077	0.3599	0.107738	0
mmu-miR-465c-3p	3p	MIMAT0004874	GAUCAGGGCCUUUCUAAGUAGA	AUCAGG	22	Yes	Mature_miRNA	canonical_mmu-specific_miRNA	mmu-mir-465c-1	MI0005500	UGCAAUGCCCUAUUUAGAAUGGCGCUGAUCUGAUGAAUAAAAAAAAAAUGAUCAGGGCCUUUCUAAGUAGAGUAAGGCUUA	chrX:66825955-66826035(-)	MIPF0000384	mir-465	463,465a,470,471,741,742,743a,743b,871,880,881,883a,883b,465b-1,465b-2,465c-1,465c-2,878,465d	Unknown	Unknown	6.59516	96.6807	0.049288	0.325868	4.12388	-2.47127	51.8645	0	0.316077	0.3599	0.107738	0
mmu-miR-465c-3p	3p	MIMAT0004874	GAUCAGGGCCUUUCUAAGUAGA	AUCAGG	22	Yes	Mature_miRNA	canonical_mmu-specific_miRNA	mmu-mir-465c-2	MI0005501	UGCAAUGCCCUAUUUAGAAUGGCGCUGAUCUGAUGAAUAAAAAAAAAAUGAUCAGGGCCUUUCUAAGUAGAGUAAGGCUUA	chrX:66832517-66832597(-)	MIPF0000384	mir-465	463,465a,470,471,741,742,743a,743b,871,880,881,883a,883b,465b-1,465b-2,465c-1,465c-2,878,465d	Unknown	Unknown	6.59516	96.6807	0.049288	0.325868	4.12388	-2.47127	51.8645	0	0.316077	0.3599	0.107738	0
mmu-miR-1249-3p	3p	MIMAT0010560	ACGCCCUUCCCCCCCUUCUUCA	CGCCCU	22	Yes	Mature_miRNA	canonical_conserved_miRNA	mmu-mir-1249	MI0004132	CGAUUCUUGUUUGCGUGGGGAGGAGGGAGGGGAUGGGCCAAGUUCCCUAUGCCUGGAACGCCCUUCCCCCCCUUCUUCACCUGGCGAACUCCUACUCG	chr15:84951526-84951623(-)	MIPF0000667	mir-1249	1249	p1@5031439G07Rik	NM_001033273	-0.92847	0.525415	0.0523122	0.334956	4.87757	5.80604	19.2984	28.9953	40.1418	70.7203	51.6063	45.4286
mmu-miR-138-1-3p	3p	MIMAT0004668	CGGCUACUUCACAACACCAGGG	GGCUAC	22	Yes	Star_miRNA	canonical_conserved_miRNA	mmu-mir-138-1	MI0000722	CUCUAGCAUGGUGUUGUGGGACAGCUGGUGUUGUGAAUCAGGCCGUUGCCAAUCAGAGAACGGCUACUUCACAACACCAGGGCCACACUGCACUGCAAG	chr9:122682876-122682974(+)	MIPF0000075	mir-138	138-1	Unknown	Unknown	-1.59415	0.331216	0.052466	0.334956	0.072062	1.66622	1.89538	0.966511	0	3.599	2.47796	3.42427
mmu-miR-7a-5p	5p	MIMAT0000677	UGGAAGACUAGUGAUUUUGUUGU	GGAAGA	23	Yes	Mature_miRNA	canonical_conserved_miRNA	mmu-mir-7a-2	MI0000729	GGUCGGGCCAGCCCCGUUUGGAAGACUAGUGAUUUUGUUGUUGUGUCUCUGUAUCCAACAACAAGUCCCAGUCUGCCACAUGGUGCUGGUCAUUUCA	chr7:78888277-78888373(+)	MIPF0000022	mir-7	7a-2	Unknown	Unknown	-0.584084	0.667073	0.0530787	0.334956	13.2015	13.7856	7340.3	11729.6	9189.63	13331	11255.1	17777.4
mmu-miR-7a-5p	5p	MIMAT0000677	UGGAAGACUAGUGAUUUUGUUGU	GGAAGA	23	Yes	Mature_miRNA	canonical_conserved_miRNA	mmu-mir-7a-1	MI0000728	UUGGAUGUUGGCCUAGUUCUGUGUGGAAGACUAGUGAUUUUGUUGUUUUUAGAUAACUAAAACGACAACAAAUCACAGUCUGCCAUAUGGCACAGGCCACCUCUACAG	chr13:58392779-58392886(-)	MIPF0000022	mir-7	7a-1	p1@Hnrnpk	ENSMUST00000043269.10	-0.581962	0.668054	0.0538799	0.334956	13.2111	13.793	7399.74	11815.4	9232.94	13401.2	11314.3	17868.1
mmu-miR-145a-3p	3p	MIMAT0004534	AUUCCUGGAAAUACUGUUCUUG	UUCCUG	22	Yes	Star_miRNA	canonical_conserved_miRNA	mmu-mir-145a	MI0000169	CUCACGGUCCAGUUUUCCCAGGAAUCCCUUGGAUGCUAAGAUGGGGAUUCCUGGAAAUACUGUUCUUGAG	chr18:61647825-61647894(-)	MIPF0000079	mir-145	145a,143	Unknown	Unknown	0.701719	1.62644	0.0543284	0.334956	8.92044	8.21872	737.993	345.769	369.178	333.987	236.161	323.707
mmu-miR-154-3p	3p	MIMAT0004537	AAUCAUACACGGUUGACCUAUU	AUCAUA	22	Yes	Mature_miRNA	canonical_conserved_miRNA	mmu-mir-154	MI0000176	GAAGAUAGGUUAUCCGUGUUGCCUUCGCUUUAUUCGUGACGAAUCAUACACGGUUGACCUAUUUUU	chr12:109738433-109738498(+)	MIPF0000018	mir-154	134,154,299a,300,323,329,376a,377,379,380,381,382,409,410,376b,411,412,485,543,539,541,494,376c,487b,369,758,668,667,666,496a,679,495,453,654,544,1193,1197,3072,299b	p1@ENSMUST00000165209	ENSMUST00000183116.4	-2.43515	0.184904	0.054957	0.334956	-2.45036	-0.0152059	0	0.241628	0.316077	1.25965	1.29285	0.228285
mmu-miR-350-3p	3p	MIMAT0000605	UUCACAAAGCCCAUACACUUUC	UCACAA	22	Yes	Mature_miRNA	canonical_conserved_miRNA	mmu-mir-350	MI0000640	AGAUGCCUUGCUCCUACAAGAGUAAAGUGCAUGCGCUUUGGGACAGUGAGGAAAAUAAUGUUCACAAAGCCCAUACACUUUCACCCUUUAGGAGAGUUG	chr1:176772325-176772423(-)	MIPF0000245	mir-350	350	p1@Cep170	ENSMUST00000195717.2	-0.782946	0.581179	0.0558944	0.334956	6.56318	7.34613	95.4583	129.754	58.1582	144.32	232.39	110.946
mmu-miR-181a-5p	5p	MIMAT0000210	AACAUUCAACGCUGUCGGUGAGU	ACAUUC	23	Yes	Mature_miRNA	canonical_conserved_miRNA	mmu-mir-181a-1	MI0000697	GGUUGCUUCAGUGAACAUUCAACGCUGUCGGUGAGUUUGGAAUUCAAAUAAAAACCAUCGACCGUUGAUUGUACCCUAUAGCUAACC	chr1:137966455-137966541(+)	MIPF0000007	mir-181	181a-1,181b-1	p@chr1:139795137..139795194,+	XM_001480013	0.743038	1.6737	0.0563377	0.334956	9.91875	9.17571	1577.65	622.192	703.272	597.074	680.794	456.797
mmu-miR-187-3p	3p	MIMAT0000216	UCGUGUCUUGUGUUGCAGCCGG	CGUGUC	22	Yes	Mature_miRNA	canonical_conserved_miRNA	mmu-mir-187	MI0000229	UCAGGCUACAACACAGGACCCGGGCGCUGCUCUGACCCCUCGUGUCUUGUGUUGCAGCCGG	chr18:24429110-24429170(-)	MIPF0000078	mir-187	187	Unknown	Unknown	-1.28443	0.410533	0.0563462	0.334956	2.9364	4.22083	6.71999	10.1484	6.00547	17.4551	23.7023	14.6102
mmu-miR-100-5p	5p	MIMAT0000655	AACCCGUAGAUCCGAACUUGUG	ACCCGU	22	Yes	Mature_miRNA	canonical_conserved_miRNA	mmu-mir-100	MI0000692	CCUGUUGCCACAAACCCGUAGAUCCGAACUUGUGCUGAUUCUGCACACAAGCUUGUGUCUAUAGGUAUGUGUCUGUUAGG	chr9:41531425-41531504(+)	MIPF0000033	mir-10	let7a-2,100	p1@Mir125b-1	ENSMUST00000188277.3	0.518543	1.43251	0.0564324	0.334956	12.9413	12.4227	7285.5	8651.24	7658.55	5229.16	4790.66	6451.78
mmu-miR-181a-5p	5p	MIMAT0000210	AACAUUCAACGCUGUCGGUGAGU	ACAUUC	23	Yes	Mature_miRNA	canonical_conserved_miRNA	mmu-mir-181a-2	MI0000223	CCAUGGAACAUUCAACGCUGUCGGUGAGUUUGGGAUUCAAAAACAAAAAAACCACCGACCGUUGACUGUACCUUGG	chr2:38852735-38852810(+)	MIPF0000007	mir-181	181a-2,181b-2	Unknown	Unknown	0.743026	1.67368	0.0564847	0.334956	9.91737	9.17435	1576.79	621.225	702.324	595.994	680.686	456.341
mmu-miR-34a-5p	5p	MIMAT0000542	UGGCAGUGUCUUAGCUGGUUGU	GGCAGU	22	Yes	Mature_miRNA	canonical_conserved_miRNA	mmu-mir-34a	MI0000584	CCAGCUGUGAGUAAUUCUUUGGCAGUGUCUUAGCUGGUUGUUGUGAGUAUUAGCUAAGGAAGCAAUCAGCAAGUAUACUGCCCUAGAAGUGCUGCACAUUGU	chr4:150068454-150068555(+)	MIPF0000039	mir-34	34a	Unknown	Unknown	0.820143	1.76558	0.0565977	0.334956	7.27686	6.45672	260.012	118.881	85.657	82.2371	103.213	77.845
mmu-miR-129-2-3p	3p	MIMAT0000544	AAGCCCUUACCCCAAAAAGCAU	AGCCCU	22	Yes	Mature_miRNA	canonical_conserved_miRNA	mmu-mir-129-2	MI0000585	UGCCUUUCGCGAAUCUUUUUGCGGUCUGGGCUUGCUGUACAUAACUCAAUAGCCGGAAGCCCUUACCCCAAAAAGCAUUCGCGGAGGGCG	chr2:94241364-94241453(-)	MIPF0000073	mir-129	129-2,129b	Unknown	Unknown	-1.6363	0.32168	0.0568128	0.334956	-0.187606	1.44869	0.68923	0.966511	0.948232	1.25965	4.41724	2.28285
mmu-miR-3535	5p	MIMAT0031410	UGGAUAUGAUGACUGAUUACCUGAGA	GGAUAU	26	NO	-	non-canonical_miRNA	mmu-mir-3535	MI0026036	UUUGGGGCUGUCUUUAUGUUGUUGCUGAGAAAAUGACAACUGGAUAUGAUGACUGAUUACCUGAGAAAUAAUUGAUGAAAUCUCAAGAAAAUUCCUCUAGAUAGUCAAGUUCUGAUCCAGCUAUGUCAACUCAAAGCAGCAACCUUG	chr1:86351981-86352127(-)	MIPF0001751	mir-3535	3535	p1@Ncl	ENSMUST00000185676.3	0.70267	1.62751	0.0570725	0.334956	7.23143	6.52876	166.104	124.68	159.935	132.623	63.8884	80.5844
mmu-miR-9-3p	3p	MIMAT0000143	AUAAAGCUAGAUAACCGAAAGU	UAAAGC	22	Yes	Star_miRNA	canonical_conserved_miRNA	mmu-mir-9-3	MI0000721	GGAGGCCCGUUUCUCUCUUUGGUUAUCUAGCUGUAUGAGUGCCACAGAGCCGUCAUAAAGCUAGAUAACCGAAAGUAGAAAUGACUCUCA	chr7:79505264-79505353(+)	MIPF0000014	mir-9	9-3,9b-3	p1@AI854517	ENSMUST00000182495.1	0.787451	1.72602	0.0571799	0.334956	7.25651	6.46906	200.91	147.393	109.995	49.8461	129.501	86.0633
mmu-miR-7648-3p	3p	MIMAT0029799	AGGGCUGGGCCCGGGACGCGG	GGGCUG	21	NO	-	non-canonical_miRNA	mmu-mir-7648	MI0024986	CCGCGUUCCGGGCUCGGCGCUCCGGGCUGCCCAGGGCUGGGCCCGGGACGCGG	chr15:90224360-90224412(+)	-	-	7648	p1@Alg10b	NM_001033441	-1.88101	0.271493	0.0572231	0.334956	-1.58991	0.291106	0.344615	0	0.632155	1.4396	0.8619	1.36971
mmu-miR-365-1-5p	5p	MIMAT0017077	AGGGACUUUUGGGGGCAGAUGUG	GGGACU	23	Yes	Star_miRNA	canonical_conserved_miRNA	mmu-mir-365-1	MI0000768	ACCGCAGGGAAAAUGAGGGACUUUUGGGGGCAGAUGUGUUUCCAUUCCGCUAUCAUAAUGCCCCUAAAAAUCCUUAUUGCUCUUGCA	chr16:13453840-13453926(+)	MIPF0000061	mir-365	365-1,193b	Unknown	Unknown	-1.32605	0.398858	0.0574868	0.334956	1.04178	2.36783	1.72307	1.93302	2.52862	5.7584	5.49461	4.10912
mmu-miR-9-3p	3p	MIMAT0000143	AUAAAGCUAGAUAACCGAAAGU	UAAAGC	22	Yes	Star_miRNA	canonical_conserved_miRNA	mmu-mir-9-1	MI0000720	CGGGGUUGGUUGUUAUCUUUGGUUAUCUAGCUGUAUGAGUGGUGUGGAGUCUUCAUAAAGCUAGAUAACCGAAAGUAAAAAUAACCCCA	chr3:88215598-88215686(+)	MIPF0000014	mir-9	9-1,3093,9b-1	p1@Mir3093	ENSMUST00000181356.1	0.785951	1.72423	0.0575876	0.334956	7.26371	6.47776	201.944	147.393	111.259	50.0261	130.47	86.5198
mmu-miR-9-3p	3p	MIMAT0000143	AUAAAGCUAGAUAACCGAAAGU	UAAAGC	22	Yes	Star_miRNA	canonical_conserved_miRNA	mmu-mir-9-2	MI0000157	GUUGUUAUCUUUGGUUAUCUAGCUGUAUGAGUGUAUUGGUCUUCAUAAAGCUAGAUAACCGAAAGUAAAAAC	chr13:83738814-83738885(+)	MIPF0000014	mir-9	9-2,9b-2	p1@C130071C03Rik	ENSMUST00000131907.5	0.785951	1.72423	0.0575876	0.334956	7.26371	6.47776	201.944	147.393	111.259	50.0261	130.47	86.5198
mmu-miR-194-5p	5p	MIMAT0000224	UGUAACAGCAACUCCAUGUGGA	GUAACA	22	Yes	Mature_miRNA	canonical_conserved_miRNA	mmu-mir-194-2	MI0000733	GUGGCUCCCACCCUCUGUAACAGCAACUCCAUGUGGAAGUGCCCACUGGUUCCAGUGGGGCUGCUGUUAUCUGGGGUGGCGGCUAG	chr19:6264643-6264728(+)	MIPF0000055	mir-194	192,194-2	Unknown	Unknown	0.652249	1.57162	0.0596911	0.341939	7.11525	6.463	187.126	107.283	121.058	93.214	82.8502	88.5744
mmu-miR-465c-5p	5p	MIMAT0004873	UAUUUAGAAUGGCGCUGAUCUG	AUUUAG	22	Yes	Mature_miRNA	canonical_mmu-specific_miRNA	mmu-mir-465c-1	MI0005500	UGCAAUGCCCUAUUUAGAAUGGCGCUGAUCUGAUGAAUAAAAAAAAAAUGAUCAGGGCCUUUCUAAGUAGAGUAAGGCUUA	chrX:66825955-66826035(-)	MIPF0000384	mir-465	463,465a,470,471,741,742,743a,743b,871,880,881,883a,883b,465b-1,465b-2,465c-1,465c-2,878,465d	Unknown	Unknown	10.6797	1640.25	0.0599044	0.341939	5.25007	-5.42963	114.068	0	0	0	0	0
mmu-miR-465c-5p	5p	MIMAT0004873	UAUUUAGAAUGGCGCUGAUCUG	AUUUAG	22	Yes	Mature_miRNA	canonical_mmu-specific_miRNA	mmu-mir-465c-2	MI0005501	UGCAAUGCCCUAUUUAGAAUGGCGCUGAUCUGAUGAAUAAAAAAAAAAUGAUCAGGGCCUUUCUAAGUAGAGUAAGGCUUA	chrX:66832517-66832597(-)	MIPF0000384	mir-465	463,465a,470,471,741,742,743a,743b,871,880,881,883a,883b,465b-1,465b-2,465c-1,465c-2,878,465d	Unknown	Unknown	10.6797	1640.25	0.0599044	0.341939	5.25007	-5.42963	114.068	0	0	0	0	0
mmu-miR-741-3p	3p	MIMAT0004236	UGAGAGAUGCCAUUCUAUGUAGA	GAGAGA	23	Yes	Mature_miRNA	canonical_mmu-specific_miRNA	mmu-mir-741	MI0005205	UUGAUCUACGUAGAUUGGUACCUAUCAUGUAAAUCAUGUAAGCAUGAGAGAUGCCAUUCUAUGUAGAUUAA	chrX:66796805-66796875(-)	-	-	463,465a,470,471,741,742,743a,743b,871,880,881,883a,883b,465b-1,465b-2,465c-1,465c-2,878,465d	Unknown	Unknown	8.11105	276.483	0.0606716	0.34418	4.5019	-3.60914	67.5445	0	0.316077	0.17995	0	0
mmu-miR-743a-5p	5p	MIMAT0017263	UAUUCAGAUUGGUGCCUGUCAU	AUUCAG	22	Yes	Star_miRNA	canonical_conserved_miRNA	mmu-mir-743a	MI0005207	CUGUAUUCAGAUUGGUGCCUGUCAUGUUUAUAAGAAUGAAAGACACCAAGCUGAGUAGAGUA	chrX:66776757-66776818(-)	MIPF0000386	mir-743	463,465a,470,471,741,742,743a,743b,871,880,881,883a,883b,465b-1,465b-2,465c-1,465c-2,878,465d	Unknown	Unknown	6.54753	93.5409	0.0615316	0.346406	1.11789	-5.42963	6.37537	0	0	0	0	0
mmu-miR-1933-3p	3p	MIMAT0009397	CCAGGACCAUCAGUGUGACUAU	CAGGAC	22	Yes	Mature_miRNA	canonical_mmu-specific_miRNA	mmu-mir-1933	MI0009922	UCCUGAUCCCACAGUCAUGGUGUUCGGUCUUAGUUUGUGACCAGUUUAGUUUAACCAGGACCAUCAGUGUGACUAUUGGAUUGGGACU	chr11:21344588-21344675(-)	-	-	1933	p1@Ugp2	ENSMUST00000102875.7	-1.69788	0.30824	0.0618178	0.346406	-0.978615	0.71926	0.172307	0.483256	0.948232	1.61955	1.83154	1.36971
mmu-miR-186-3p	3p	MIMAT0004540	GCCCUAAGGUGAAUUUUUUGGG	CCCUAA	22	Yes	Star_miRNA	canonical_conserved_miRNA	mmu-mir-186	MI0000228	ACUUUCCAAAGAAUUCUCCUUUUGGGCUUUCUCAUUUUAUUUUAAGCCCUAAGGUGAAUUUUUUGGGAAGU	chr3:157544279-157544349(+)	MIPF0000109	mir-186	186	p1@Zranb2	NM_017381	-1.69449	0.308964	0.0624923	0.348063	-1.33085	0.36364	0.516922	0.241628	0.316077	1.25965	1.18511	1.36971
mmu-miR-8106	5p	MIMAT0031411	UGACUCUGUACAUGGCAUUUAU	GACUCU	22	NO	-	non-canonical_miRNA	mmu-mir-8106	MI0026037	GAAGACAGUCUUGUUGGAAAAGCAGCUUUACAAAGUGAAACAUAAAUCCCAUGUGCAGAGUCACUGAGUAGCUGAGGUGACUCUGUACAUGGCAUUUAUGUUUUACAUUUCUGUGAUUUCUCAUCGAGCAGCUGAGGUG	chr9:122273890-122274028(-)	-	-	8106	p1@Ano10	NM_133979	1.47139	2.77288	0.0632402	0.350107	0.612509	-0.858877	1.20615	1.20814	2.21254	0.3599	0.8619	0.228285
mmu-miR-19b-3p	3p	MIMAT0000513	UGUGCAAAUCCAUGCAAAACUGA	GUGCAA	23	Yes	Mature_miRNA	canonical_conserved_miRNA	mmu-mir-19b-2	MI0000546	ACUUACGAUUAGUUUUGCAGAUUUGCAGUUCAGCGUAUAUGUGAAUAUAUGGCUGUGCAAAUCCAUGCAAAACUGAUUGUGGGA	chrX:52741983-52742066(-)	MIPF0000011	mir-19	106a,19b-2,92a-2,363,20b,18b	Unknown	Unknown	0.738679	1.66865	0.0638116	0.350252	6.97049	6.23181	172.824	128.546	74.2782	55.7845	77.4633	92.2269
mmu-miR-690	5p	MIMAT0003469	AAAGGCUAGGCUCACAACCAAA	AAGGCU	22	NO	-	non-canonical_miRNA	mmu-mir-690	MI0004658	UGUGUUUUUGUGGAGCUAAUUGGCUGUAUUAAAGUGCUAGUAAGAAACAUUCUCCUCCAGCUGGAGAGAUGGCUCAGCUGUUAAAGGCUAGGCUCACAACCAAAAUAUA	chr16:28599935-28600043(-)	-	-	690	p1@Fgf12	NM_010199	1.54295	2.91389	0.0643163	0.350252	5.81569	4.27275	9.47691	75.8712	83.7605	25.3729	9.58864	23.0567
mmu-miR-185-5p	5p	MIMAT0000214	UGGAGAGAAAGGCAGUUCCUGA	GGAGAG	22	Yes	Mature_miRNA	canonical_conserved_miRNA	mmu-mir-185	MI0000227	AGGGAUUGGAGAGAAAGGCAGUUCCUGAUGGUCCCCUCCCAGGGGCUGGCUUUCCUCUGGUCCUU	chr16:18327401-18327465(-)	MIPF0000202	mir-185	185	p1@D16H22S680E	ENSMUST00000130752.1	0.568218	1.48269	0.0646315	0.350252	8.96526	8.39704	626.165	463.442	409.32	386.712	319.98	304.532
mmu-miR-871-3p	3p	MIMAT0017265	UGACUGGCACCAUUCUGGAUAAU	GACUGG	23	Yes	Mature_miRNA	canonical_conserved_miRNA	mmu-mir-871	MI0005471	UGCAGUGCUCUAUUCAGAUUAGUGCCAGUCAUGUGAAAUACAUAUGACUGGCACCAUUCUGGAUAAUGUAAUGCUCA	chrX:66810428-66810504(-)	MIPF0000386	mir-743	463,465a,470,471,741,742,743a,743b,871,880,881,883a,883b,465b-1,465b-2,465c-1,465c-2,878,465d	Unknown	Unknown	9.62791	791.205	0.0647909	0.350252	4.19828	-5.42963	54.9661	0	0	0	0	0
mmu-miR-193b-3p	3p	MIMAT0004859	AACUGGCCCACAAAGUCCCGCU	ACUGGC	22	Yes	Mature_miRNA	canonical_conserved_miRNA	mmu-mir-193b	MI0005484	GGCCCAGAAUCGGGGUUUUGAGGGCGAGAUGAGUUUGUGUUUUAUCCAACUGGCCCACAAAGUCCCGCUUUUGGGGUCA	chr16:13449523-13449601(+)	MIPF0000082	mir-193	365-1,193b	Unknown	Unknown	-1.58322	0.333737	0.0658299	0.352007	2.06563	3.64884	4.99692	5.79907	1.58039	13.4962	20.4701	3.42427
mmu-miR-874-3p	3p	MIMAT0004853	CUGCCCUGGCCCGAGGGACCGA	UGCCCU	22	Yes	Mature_miRNA	canonical_conserved_miRNA	mmu-mir-874	MI0005479	UUAGCCCUGCGGCCCCACGCACCAGGGUAAGAGAGACUCACUUCCUGCCCUGGCCCGAGGGACCGACUGGCUGGGC	chr13:58023125-58023200(-)	MIPF0000401	mir-874	874	p1@Klhl3	ENSMUST00000160860.4	-2.3583	0.195021	0.0658816	0.352007	-1.47016	0.888131	0	0.483256	0.632155	1.0797	3.98629	0.228285
mmu-miR-92a-3p	3p	MIMAT0000539	UAUUGCACUUGUCCCGGCCUG	AUUGCA	21	Yes	Mature_miRNA	canonical_conserved_miRNA	mmu-mir-92a-2	MI0000580	UGCCCAUUCAUCCACAGGUGGGGAUUGGUGGCAUUACUUGUGUUAGAUAUAAAGUAUUGCACUUGUCCCGGCCUGAGGAAGAAAGAGGGUU	chrX:52741838-52741928(-)	MIPF0000013	mir-25	106a,19b-2,92a-2,363,20b,18b	Unknown	Unknown	0.827822	1.775	0.0664214	0.35284	10.6677	9.83991	882.042	1558.98	2439.49	834.968	522.85	1391.85
mmu-miR-19b-3p	3p	MIMAT0000513	UGUGCAAAUCCAUGCAAAACUGA	GUGCAA	23	Yes	Mature_miRNA	canonical_conserved_miRNA	mmu-mir-19b-1	MI0000718	CACUGGUCUAUGGUUAGUUUUGCAGGUUUGCAUCCAGCUGUAUAAUAUUCUGCUGUGCAAAUCCAUGCAAAACUGACUGUGGUGGUG	chr14:115044305-115044391(+)	MIPF0000011	mir-19	18a,20a,17,19a,19b-1,92a-1	p1@ENSMUST00000134140	ENSMUST00000134140.2	0.730431	1.65914	0.0672609	0.355213	6.95151	6.22108	170.067	127.338	73.3299	55.6045	75.3085	92.9118
mmu-miR-338-3p	3p	MIMAT0000582	UCCAGCAUCAGUGAUUUUGUUG	CCAGCA	22	Yes	Mature_miRNA	canonical_conserved_miRNA	mmu-mir-338	MI0000619	CAACGCUGCACAGGCCGUCCUCCCCAACAAUAUCCUGGUGCUGAGUGGGUGCACAGUGACUCCAGCAUCAGUGAUUUUGUUGAAGAGGGCAGCUGCCA	chr11:120014765-120014862(-)	MIPF0000097	mir-338	338,3065	p2@Aatk	ENSMUST00000103020.4	-2.38949	0.19085	0.0676413	0.355213	0.974999	3.36449	0.516922	1.93302	3.47685	1.61955	25.6415	3.42427
mmu-miR-871-5p	5p	MIMAT0004841	UAUUCAGAUUAGUGCCAGUCAUG	AUUCAG	23	Yes	Star_miRNA	canonical_conserved_miRNA	mmu-mir-871	MI0005471	UGCAGUGCUCUAUUCAGAUUAGUGCCAGUCAUGUGAAAUACAUAUGACUGGCACCAUUCUGGAUAAUGUAAUGCUCA	chrX:66810428-66810504(-)	MIPF0000386	mir-743	463,465a,470,471,741,742,743a,743b,871,880,881,883a,883b,465b-1,465b-2,465c-1,465c-2,878,465d	Unknown	Unknown	6.79122	110.755	0.0714689	0.372204	1.36159	-5.42963	7.58153	0	0	0	0	0
mmu-miR-743a-3p	3p	MIMAT0004238	GAAAGACACCAAGCUGAGUAGA	AAAGAC	22	Yes	Mature_miRNA	canonical_conserved_miRNA	mmu-mir-743a	MI0005207	CUGUAUUCAGAUUGGUGCCUGUCAUGUUUAUAAGAAUGAAAGACACCAAGCUGAGUAGAGUA	chrX:66776757-66776818(-)	MIPF0000386	mir-743	463,465a,470,471,741,742,743a,743b,871,880,881,883a,883b,465b-1,465b-2,465c-1,465c-2,878,465d	Unknown	Unknown	8.08462	271.465	0.0718118	0.372204	2.65499	-5.42963	18.7815	0	0	0	0	0
mmu-miR-338-5p	5p	MIMAT0004647	AACAAUAUCCUGGUGCUGAGUG	ACAAUA	22	Yes	Star_miRNA	canonical_conserved_miRNA	mmu-mir-338	MI0000619	CAACGCUGCACAGGCCGUCCUCCCCAACAAUAUCCUGGUGCUGAGUGGGUGCACAGUGACUCCAGCAUCAGUGAUUUUGUUGAAGAGGGCAGCUGCCA	chr11:120014765-120014862(-)	MIPF0000097	mir-338	338,3065	p2@Aatk	ENSMUST00000103020.4	-1.91143	0.265829	0.0720918	0.372204	2.22247	4.1339	1.72307	8.45698	3.79293	5.3985	40.4016	6.62025
mmu-miR-883a-3p	3p	MIMAT0004849	UAACUGCAACAGCUCUCAGUAU	AACUGC	22	Yes	Mature_miRNA	canonical_mmu-specific_miRNA	mmu-mir-883a	MI0005476	GCACUAUAAUGCUGAGAGAAGUAGCAGUUACUUUAUUCUAUAAGUAACUGCAACAGCUCUCAGUAUUGUAAGGCUC	chrX:66780758-66780833(-)	MIPF0000389	mir-883	463,465a,470,471,741,742,743a,743b,871,880,881,883a,883b,465b-1,465b-2,465c-1,465c-2,878,465d	Unknown	Unknown	8.01732	259.092	0.072523	0.372339	2.58769	-5.42963	17.92	0	0	0	0	0
mmu-miR-708-3p	3p	MIMAT0003498	CAACUAGACUGUGAGCUUCUAG	AACUAG	22	Yes	Star_miRNA	canonical_conserved_miRNA	mmu-mir-708	MI0004692	CUGUGUUUGAAAUGGGGACUGCCCUCAAGGAGCUUACAAUCUAGCUGGGGGUAGAUGACUUGCACUUGAACACAACUAGACUGUGAGCUUCUAGAGGGCAGGGGCCUUA	chr7:96249424-96249532(+)	MIPF0000397	mir-708	708	p1@Odz4	ENSMUST00000129445.4	1.90516	3.74551	0.0729888	0.372649	4.25909	2.35393	47.3845	6.28232	3.47685	4.3188	6.57199	4.33741
mmu-miR-8114	5p	MIMAT0031420	UCACCCAUCUCCUCUCCGCCU	CACCCA	21	NO	-	non-canonical_miRNA	mmu-mir-8114	MI0026046	CGAGCAGCCAGCGACCCUGCAGAGCGGAGAAUGGGAGUAGAGCAGAGUGUCUGAACAGCACGCUCACCCAUCUCCUCUCCGCCUCGCUCUCCUGACCUGUUCACCCAUCCA	chr1:153899926-153900036(+)	-	-	8114	p6@Glul	ENSMUST00000086199.8	-1.84824	0.277731	0.0742465	0.376975	-1.34018	0.50806	0.516922	0.241628	0.316077	2.8792	0.8619	0.456569
mmu-miR-20a-5p	5p	MIMAT0000529	UAAAGUGCUUAUAGUGCAGGUAG	AAAGUG	23	Yes	Mature_miRNA	canonical_conserved_miRNA	mmu-mir-20a	MI0000568	GUGUGAUGUGACAGCUUCUGUAGCACUAAAGUGCUUAUAGUGCAGGUAGUGUGUAGCCAUCUACUGCAUUACGAGCACUUAAAGUACUGCCAGCUGUAGAACUCCAG	chr14:115044157-115044263(+)	MIPF0000001	mir-17	18a,20a,17,19a,19b-1,92a-1	p1@ENSMUST00000134140	ENSMUST00000134140.2	0.531842	1.44577	0.0755981	0.378283	11.5245	10.9927	3615.87	2699.47	2521.98	1662.74	1976.55	2473.69
mmu-miR-6538	5p	MIMAT0025583	CGCGGGCUCCGGGGCGGCG	GCGGGC	19	NO	-	non-canonical_miRNA	mmu-mir-6538	MI0022354	CCGUGCUGCCGGGCGGGGACCCCGCGGGCUCCGGGGCGGCGAUGGGGACUAUGCUCCGGGAUUCCGCUGGGUGACGGCCGCGUCCUCCUGGCCGCUUGCACUUGGGGAUC	chr12:26414901-26415010(-)	-	-	6538	p1@Rnf144a	NM_080563	2.68703	6.43985	0.0756641	0.378283	2.87373	0.186707	0.344615	3.38279	18.3325	0.3599	0.754163	2.28285
mmu-miR-5123	5p	MIMAT0020633	UGUAGAUCCAUAUGCCAUGGUGUG	GUAGAU	24	NO	-	non-canonical_miRNA	mmu-mir-5123	MI0018034	CAUAUGCCAUGGUGUGUAGAUCCAUAUGCCAUGGUGUGUAGACCCAUAUGCCAUGGUGUGUAGAUCCAUAUGCCAUGGUGUGU	chr4:40850056-40850138(-)	-	-	5123	p1@B4galt1	NM_022305	-2.00424	0.249267	0.0762405	0.378283	-1.65418	0.350057	0.516922	0	0.316077	2.33935	0.754163	0.684854
mmu-miR-465a-5p	5p	MIMAT0002106	UAUUUAGAAUGGCACUGAUGUGA	AUUUAG	23	Yes	Mature_miRNA	canonical_mmu-specific_miRNA	mmu-mir-465a	MI0002400	GCCCUAUUUAGAAUGGCACUGAUGUGAUAAAAUAAAAAAUUGAUCAGGGCCUUUCUAAGUAGAGUAAGGCUUAC	chrX:66839052-66839125(-)	MIPF0000384	mir-465	463,465a,470,471,741,742,743a,743b,871,880,881,883a,883b,465b-1,465b-2,465c-1,465c-2,878,465d	Unknown	Unknown	7.05483	132.958	0.0766958	0.378283	1.6252	-5.42963	9.13229	0	0	0	0	0
mmu-miR-471-5p	5p	MIMAT0002112	UACGUAGUAUAGUGCUUUUCAC	ACGUAG	22	Yes	Mature_miRNA	canonical_conserved_miRNA	mmu-mir-471	MI0002406	GUGCUUUACGUAGUAUAGUGCUUUUCACAUUAAACAAAAAGUGAAAGGUGCCAUACUAUGUAUAGGA	chrX:66792595-66792661(-)	MIPF0000423	mir-471	463,465a,470,471,741,742,743a,743b,871,880,881,883a,883b,465b-1,465b-2,465c-1,465c-2,878,465d	Unknown	Unknown	7.02774	130.485	0.0774175	0.378283	1.5981	-5.42963	8.95999	0	0	0	0	0
mmu-miR-190a-5p	5p	MIMAT0000220	UGAUAUGUUUGAUAUAUUAGGU	GAUAUG	22	Yes	Mature_miRNA	canonical_conserved_miRNA	mmu-mir-190a	MI0000232	CUGUGUGAUAUGUUUGAUAUAUUAGGUUGUUAUUUAAUCCAACUAUAUAUCAAGCAUAUUCCUACAG	chr9:67236660-67236726(-)	MIPF0000076	mir-190	190a	p@chr9:67147043..67147088,-	ENSMUST00000039662.8	1.30117	2.46428	0.0783417	0.378283	2.5074	1.20624	7.92614	6.0407	2.8447	1.4396	3.66308	1.59799
mmu-miR-880-3p	3p	MIMAT0004844	UACUCCAUCCUCUCUGAGUAGA	ACUCCA	22	Yes	Mature_miRNA	canonical_conserved_miRNA	mmu-mir-880	MI0005473	UGCACUGCAAUACUCAGAUUGAUAUGAGUCACUUCCUAUUGCAUGUUACUCCAUCCUCUCUGAGUAGAGUAAGGCACA	chrX:66800530-66800607(-)	MIPF0000433	mir-880	463,465a,470,471,741,742,743a,743b,871,880,881,883a,883b,465b-1,465b-2,465c-1,465c-2,878,465d	Unknown	Unknown	7.53028	184.859	0.0798869	0.378283	2.10065	-5.42963	12.7507	0	0	0	0	0
mmu-miR-449c-5p	5p	MIMAT0003460	AGGCAGUGCAUUGCUAGCUGG	GGCAGU	21	Yes	Mature_miRNA	canonical_conserved_miRNA	mmu-mir-449c	MI0004645	AGGAUGAAGUGUGGGUGUGUCAGGCAGGCAGUGCAUUGCUAGCUGGCUGUUAGAACUUUAUCCCAACAGUUGCUAGCUGCACUACCCUCUGCUGCACUCAGAAGCAUGC	chr13:113035983-113036091(+)	MIPF0000133	mir-449	449a,449c,449b	p1@Cdc20b	ENSMUST00000180543.4	1.28503	2.43687	0.0806968	0.378283	2.31529	1.03027	2.75692	4.10767	8.21801	1.4396	2.90891	1.59799
mmu-miR-449a-3p	3p	MIMAT0017180	CAGCUAACAUGCGACUGCUCUC	AGCUAA	22	Yes	Star_miRNA	canonical_conserved_miRNA	mmu-mir-449a	MI0001649	CUGUGUGUGAUGGCUUGGCAGUGUAUUGUUAGCUGGUUGAGUAUGUGAGCGGCACCAGCUAACAUGCGACUGCUCUCCUAUUGCACACACA	chr13:113037534-113037624(+)	MIPF0000133	mir-449	449a,449c,449b	p1@Cdc20b	ENSMUST00000180543.4	1.57322	2.97568	0.0816332	0.378283	1.55002	-0.0232029	2.06769	1.44977	5.37332	0.89975	0.323213	1.82628
mmu-miR-6896-5p	5p	MIMAT0027692	UUUGUAGGCGACGAGAACCCGU	UUGUAG	22	NO	-	non-canonical_miRNA	mmu-mir-6896	MI0022743	UUUCCUUUGUAGGCGACGAGAACCCGUGCCUGGUGUGUAAUAAUCACUGUUUCUCUCUCUCACCUACAAACAG	chr1:34117359-34117431(+)	-	-	6896	p1@Dst	ENSMUST00000097786.6	-1.92639	0.263086	0.0820114	0.378283	-1.93318	-0.00678684	0	0.483256	0.316077	1.0797	0.754163	1.14142
mmu-miR-219a-5p	5p	MIMAT0000664	UGAUUGUCCAAACGCAAUUCU	GAUUGU	21	Yes	Mature_miRNA	canonical_conserved_miRNA	mmu-mir-219a-2	MI0000741	ACUCAGGGGCUUCGCCACUGAUUGUCCAAACGCAAUUCUUGUACGAGUCUGCGGCCAACCGAGAAUUGUGGCUGGACAUCUGUGGUUGAGCUCCGGG	chr2:29845631-29845727(-)	MIPF0000044	mir-219	219a-2,219b	p@chr2:29701822..29701836,-	XM_001477254	-1.92117	0.26404	0.0850607	0.378283	-0.37857	1.5426	0.344615	0.724884	1.26431	0.53985	6.78746	1.14142
mmu-miR-501-5p	5p	MIMAT0003508	AAUCCUUUGUCCCUGGGUGAAA	AUCCUU	22	Yes	Star_miRNA	canonical_conserved_miRNA	mmu-mir-501	MI0004703	CUUCUGCUCUGCUCAUCCUCUCUAAUCCUUUGUCCCUGGGUGAAAAUGCUAUUUGUAUGCAAUGCACCCGGGCAAGGAUUUGGGGAAGGUGAGCCUGAUCUGCAUGGAG	chrX:7241243-7241351(-)	MIPF0000139	mir-500	188,362,532,500,501	p1@Clcn5	ENSMUST00000115746.4	-1.21814	0.429837	0.0851005	0.378283	1.40713	2.62527	2.24	3.14116	2.52862	6.1183	8.29579	3.88084
mmu-miR-30e-5p	5p	MIMAT0000248	UGUAAACAUCCUUGACUGGAAG	GUAAAC	22	Yes	Mature_miRNA	canonical_conserved_miRNA	mmu-mir-30e	MI0000259	GGGCAGUCUUUGCUACUGUAAACAUCCUUGACUGGAAGCUGUAAGGUGUUGAGAGGAGCUUUCAGUCGGAUGUUUACAGCGGCAGGCUGCCA	chr4:120772606-120772697(-)	MIPF0000005	mir-30	30e,30c-1	p2@Nfyc	NM_008692	0.503051	1.41721	0.0853736	0.378283	9.64165	9.1386	929.082	819.118	647.643	525.274	601.822	563.635
mmu-miR-139-5p	5p	MIMAT0000656	UCUACAGUGCACGUGUCUCCAG	CUACAG	22	Yes	Mature_miRNA	canonical_conserved_miRNA	mmu-mir-139	MI0000693	GUGUAUUCUACAGUGCACGUGUCUCCAGUGUGGCUCGGAGGCUGGAGACGCGGCCCUGUUGGAGUAAC	chr7:101475376-101475443(+)	MIPF0000117	mir-139	139	p1@Pde2a	ENSMUST00000166652.1	-1.52472	0.347546	0.0857248	0.378283	3.08746	4.61219	5.68614	8.45698	11.3788	6.65815	53.8688	12.5556
mmu-miR-135a-5p	5p	MIMAT0000147	UAUGGCUUUUUAUUCCUAUGUGA	AUGGCU	23	Yes	Mature_miRNA	canonical_conserved_miRNA	mmu-mir-135a-1	MI0000161	AGGCCUCACUGUUCUCUAUGGCUUUUUAUUCCUAUGUGAUUCUAUUGCUCGCUCAUAUAGGGAUUGGAGCCGUGGCGUACGGUGAGGAUA	chr9:106154124-106154213(+)	MIPF0000028	mir-135	135a-1	p1@Mir135a-1	ENSMUST00000143956.1	-1.39947	0.379068	0.085763	0.378283	0.159748	1.55922	0.861537	1.20814	1.26431	2.33935	4.84819	1.36971
mmu-miR-135a-5p	5p	MIMAT0000147	UAUGGCUUUUUAUUCCUAUGUGA	AUGGCU	23	Yes	Mature_miRNA	canonical_conserved_miRNA	mmu-mir-135a-2	MI0000715	AGAUAAAUUCACUCUAGUGCUUUAUGGCUUUUUAUUCCUAUGUGAUCGUAAUAAAGUCUCAUGUAGGGAUGGAAGCCAUGAAAUACAUUGUGAAAAUUCA	chr10:92072086-92072185(-)	MIPF0000028	mir-135	135a-2	p@chr10:91540806..91540811,-	ENSMUST00000181977.1	-1.39947	0.379068	0.085763	0.378283	0.159748	1.55922	0.861537	1.20814	1.26431	2.33935	4.84819	1.36971
mmu-miR-138-5p	5p	MIMAT0000150	AGCUGGUGUUGUGAAUCAGGCCG	GCUGGU	23	Yes	Mature_miRNA	canonical_conserved_miRNA	mmu-mir-138-1	MI0000722	CUCUAGCAUGGUGUUGUGGGACAGCUGGUGUUGUGAAUCAGGCCGUUGCCAAUCAGAGAACGGCUACUUCACAACACCAGGGCCACACUGCACUGCAAG	chr9:122682876-122682974(+)	MIPF0000075	mir-138	138-1	Unknown	Unknown	-1.18253	0.440577	0.086256	0.378283	3.42491	4.60744	15.1631	8.94023	7.90193	20.8742	37.1695	14.8385
mmu-miR-465b-5p	5p	MIMAT0004871	UAUUUAGAAUGGUGCUGAUCUG	AUUUAG	22	Yes	Star_miRNA	canonical_mmu-specific_miRNA	mmu-mir-465b-1	MI0005498	UGCAAUGCCCUAUUUAGAAUGGUGCUGAUCUGAUGAAAUAAAAAAUUGAUCAGGGCCUUUCUAAGUAGAGUAAGGCUUA	chrX:66829202-66829280(-)	MIPF0000384	mir-465	463,465a,470,471,741,742,743a,743b,871,880,881,883a,883b,465b-1,465b-2,465c-1,465c-2,878,465d	Unknown	Unknown	8.71662	420.691	0.088456	0.378283	5.30559	-3.41102	118.548	0	0	0	0	0.228285
mmu-miR-465b-5p	5p	MIMAT0004871	UAUUUAGAAUGGUGCUGAUCUG	AUUUAG	22	Yes	Star_miRNA	canonical_mmu-specific_miRNA	mmu-mir-465b-2	MI0005499	UGCAAUGCCCUAUUUAGAAUGGUGCUGAUCUGAUGAAAUAAAAAAUUGAUCAGGGCCUUUCUAAGUAGAGUAAGGCUUA	chrX:66835764-66835842(-)	MIPF0000384	mir-465	463,465a,470,471,741,742,743a,743b,871,880,881,883a,883b,465b-1,465b-2,465c-1,465c-2,878,465d	Unknown	Unknown	8.71662	420.691	0.088456	0.378283	5.30559	-3.41102	118.548	0	0	0	0	0.228285
mmu-miR-330-5p	5p	MIMAT0004642	UCUCUGGGCCUGUGUCUUAGGC	CUCUGG	22	Yes	Star_miRNA	canonical_conserved_miRNA	mmu-mir-330	MI0000607	GACCCUUUGGCGAUCUCUGCCUCUCUGGGCCUGUGUCUUAGGCUCUUCAAGAUCCAACGAGCAAAGCACAGGGCCUGCAGAGAGGUAGCGCUCUGCUC	chr7:19181465-19181562(+)	MIPF0000200	mir-330	330	p1@Eml2	XM_133217	-0.935831	0.522741	0.0885485	0.378283	4.16078	5.09662	17.0584	16.6723	19.9129	41.7484	33.3986	27.3941
mmu-miR-101b-3p	3p	MIMAT0000616	GUACAGUACUGUGAUAGCU	UACAGU	19	Yes	Mature_miRNA	canonical_conserved_miRNA	mmu-mir-101b	MI0000649	AUCUGAGACUGAACUGCCCUUUUUCGGUUAUCAUGGUACCGAUGCUGUAGCUCUGAAAGGUACAGUACUGUGAUAGCUGAAGAAUGGCGGUGCCAUC	chr19:29135279-29135375(+)	MIPF0000046	mir-101	101b	p1@Rcl1	NM_021525	0.598362	1.514	0.0889649	0.378283	9.44467	8.84631	960.097	715.943	413.745	391.751	464.887	524.141
mmu-miR-466f-3p	3p	MIMAT0004882	CAUACACACACACAUACACAC	AUACAC	21	Yes	-	non-canonical_miRNA	mmu-mir-466f-2	MI0005508	AAUGUGUGUUUACGUGUGUGUGCAUGUGCAUGUGUGUAUAUGAAUAUAUGUAUACAUACACACACACAUACACACUCAUGUAACACACACACAC	chr2:10468675-10468768(+)	MIPF0000316	mir-467	297a-2,466a,467a-1,669a-1,669b,669a-2,669a-3,467b,669c,297b,297a-3,297a-4,297c,466b-1,466b-2,466b-3,466c-1,466e,466f-1,466f-2,466f-3,466g,466h,467c,467d,466d,467e,466l,669k,669g,669d,669j,669f,669i,669h,669e,669l,669m-1,669m-2,669o,466m,669d-2,466o,467a-2,669a-4,669a-5,467a-3,466c-2,669a-6,467a-4,466b-4,669a-7,467a-5,466b-5,669p-1,467a-6,669a-8,466b-6,669a-9,467a-7,466b-7,669p-2,467a-8,669a-10,46…	p2@Sfmbt2	ENSMUST00000041105.6	-0.661642	0.632158	0.0897904	0.378283	6.15949	6.82113	50.8307	97.6177	66.0602	145.4	114.848	78.7582
mmu-miR-106b-5p	5p	MIMAT0000386	UAAAGUGCUGACAGUGCAGAU	AAAGUG	21	Yes	Mature_miRNA	canonical_conserved_miRNA	mmu-mir-106b	MI0000407	CCUGCUGGGACUAAAGUGCUGACAGUGCAGAUAGUGGUCCUCUCUGUGCUACCGCACUGUGGGUACUUGCUGCUCCAGCAGG	chr5:138165737-138165818(-)	MIPF0000001	mir-17	106b,93,25	p1@Mcm7	NM_008568	0.592204	1.50755	0.0916213	0.378283	7.59108	6.99888	267.077	180.496	130.224	114.808	141.352	127.383
mmu-miR-138-5p	5p	MIMAT0000150	AGCUGGUGUUGUGAAUCAGGCCG	GCUGGU	23	Yes	Mature_miRNA	canonical_conserved_miRNA	mmu-mir-138-2	MI0000164	CAGCUGGUGUUGUGAAUCAGGCCGACGAGCAGCGCAUCCUCUUACCCGGCUAUUUCACGACACCAGGGUUG	chr8:94324311-94324381(+)	MIPF0000075	mir-138	138-2	Unknown	Unknown	-1.17586	0.44262	0.0916478	0.378283	2.58773	3.76359	8.27076	4.83256	4.74116	12.4165	18.0999	10.0445
mmu-miR-188-5p	5p	MIMAT0000217	CAUCCCUUGCAUGGUGGAGGG	AUCCCU	21	Yes	Mature_miRNA	canonical_conserved_miRNA	mmu-mir-188	MI0000230	UCUCACAUCCCUUGCAUGGUGGAGGGUGAGCUCUCUGAAAACCCCUCCCACAUGCAGGGUUUGCAGGA	chrX:7247989-7248056(-)	MIPF0000113	mir-188	188,362,532,500,501	p1@Clcn5	ENSMUST00000115746.4	-1.23558	0.424672	0.0951581	0.378283	1.2501	2.48568	1.03384	3.62442	2.52862	5.7584	5.71009	5.25054
mmu-let-7g-5p	5p	MIMAT0000121	UGAGGUAGUAGUUUGUACAGUU	GAGGUA	22	Yes	Mature_miRNA	canonical_conserved_miRNA	mmu-let-7g	MI0000137	CCAGGCUGAGGUAGUAGUUUGUACAGUUUGAGGGUCUAUGAUACCACCCGGUACAGGAGAUAACUGUACAGGCCACUGCCUUGCCAGG	chr9:106178840-106178927(+)	MIPF0000002	let-7	let7g	p1@Wdr82	ENSMUST00000020490.8	0.484646	1.39924	0.0970868	0.378283	14.1379	13.6532	20878.5	17271.3	15931.6	12351	9806.81	16493.3
mmu-miR-466k	5p	MIMAT0005845	UGUGUGUGUACAUGUACAUGUGA	GUGUGU	23	NO	-	non-canonical_miRNA	mmu-mir-466k	MI0006292	AUAUAUGUGUGUGUGUGUGUGUGUGUGUACAUGUACAUGUGAGUAUGUGUGUGUAUAUGUUUGUACAUGUGCAUGUGUGUGAGUAUGUGAAUAUAUGUGUAUAUGUGUGCAUGUGCAUGUGU	chr3:85467377-85467498(+)	MIPF0000208	mir-466	466k	Unknown	Unknown	-1.15767	0.448236	0.0972735	0.378283	1.46775	2.62542	2.92923	3.62442	1.58039	4.6787	7.97258	5.70711
mmu-miR-30c-5p	5p	MIMAT0000514	UGUAAACAUCCUACACUCUCAGC	GUAAAC	23	Yes	Mature_miRNA	canonical_conserved_miRNA	mmu-mir-30c-2	MI0000548	GAGUGACAGAUAUUGUAAACAUCCUACACUCUCAGCUGUGAAAAGUAAGAAAGCUGGGAGAAGGCUGUUUACUCUCUCUGCCUU	chr1:23291701-23291784(+)	MIPF0000005	mir-30	30c-2	Unknown	Unknown	0.465752	1.38104	0.0987933	0.378283	11.5938	11.128	3724.42	2651.87	2895.9	2127.37	2144.73	2442.19
mmu-miR-30c-5p	5p	MIMAT0000514	UGUAAACAUCCUACACUCUCAGC	GUAAAC	23	Yes	Mature_miRNA	canonical_conserved_miRNA	mmu-mir-30c-1	MI0000547	ACCAUGUUGUAGUGUGUGUAAACAUCCUACACUCUCAGCUGUGAGCUCAAGGUGGCUGGGAGAGGGUUGUUUACUCCUUCUGCCAUGGA	chr4:120769534-120769622(-)	MIPF0000005	mir-30	30e,30c-1	p2@Nfyc	NM_008692	0.465744	1.38103	0.0988034	0.378283	11.5938	11.128	3724.42	2651.38	2896.22	2127.19	2145.05	2441.96
mmu-miR-127-5p	5p	MIMAT0004530	CUGAAGCUCAGAGGGCUCUGAU	UGAAGC	22	Yes	Star_miRNA	canonical_conserved_miRNA	mmu-mir-127	MI0000154	CCAGCCUGCUGAAGCUCAGAGGGCUCUGAUUCAGAAAGAUCAUCGGAUCCGUCUGAGCUUGGCUGGUCGG	chr12:109592846-109592915(+)	MIPF0000080	mir-127	127,136,337,431,433,434,540,665,770,673,493,432,3070-1,3070-2,3071,3544	p1@6430411K18Rik	NR_002848	-1.59384	0.331289	0.101809	0.378283	0.233401	1.82724	0.344615	1.93302	1.26431	0.89975	7.00294	2.51113
mmu-miR-467a-3p	3p	MIMAT0002108	CAUAUACAUACACACACCUACA	AUAUAC	22	Yes	-	non-canonical_miRNA	mmu-mir-467a-1	MI0002402	CUGUGUGCGUAAGUGCCUGCAUGUAUAUGCGUGUAUAUUUUAUGCAUAUACAUACACACACCUACACACACAU	chr2:10476346-10476418(+)	MIPF0000316	mir-467	297a-2,466a,467a-1,669a-1,669b,669a-2,669a-3,467b,669c,297b,297a-3,297a-4,297c,466b-1,466b-2,466b-3,466c-1,466e,466f-1,466f-2,466f-3,466g,466h,467c,467d,466d,467e,466l,669k,669g,669d,669j,669f,669i,669h,669e,669l,669m-1,669m-2,669o,466m,669d-2,466o,467a-2,669a-4,669a-5,467a-3,466c-2,669a-6,467a-4,466b-4,669a-7,467a-5,466b-5,669p-1,467a-6,669a-8,466b-6,669a-9,467a-7,466b-7,669p-2,467a-8,669a-10,46…	p2@Sfmbt2	ENSMUST00000041105.6	-0.604166	0.657852	0.102518	0.378283	6.15692	6.76109	82.1906	82.1535	49.3081	104.191	137.042	83.7804
mmu-miR-467a-3p	3p	MIMAT0002108	CAUAUACAUACACACACCUACA	AUAUAC	22	Yes	-	non-canonical_miRNA	mmu-mir-467a-10	MI0014076	UGUGCCCGUGUGCGUAAGUGCCUGCAUGUAUAUGCGUGUAUAUUUUAUGCAUAUACAUACACACACCUACACACACAUGCACA	chr2:10503273-10503355(+)	MIPF0000316	mir-467	297a-2,466a,467a-1,669a-1,669b,669a-2,669a-3,467b,669c,297b,297a-3,297a-4,297c,466b-1,466b-2,466b-3,466c-1,466e,466f-1,466f-2,466f-3,466g,466h,467c,467d,466d,467e,466l,669k,669g,669d,669j,669f,669i,669h,669e,669l,669m-1,669m-2,669o,466m,669d-2,466o,467a-2,669a-4,669a-5,467a-3,466c-2,669a-6,467a-4,466b-4,669a-7,467a-5,466b-5,669p-1,467a-6,669a-8,466b-6,669a-9,467a-7,466b-7,669p-2,467a-8,669a-10,46…	p2@Sfmbt2	ENSMUST00000041105.6	-0.604166	0.657852	0.102518	0.378283	6.15692	6.76109	82.1906	82.1535	49.3081	104.191	137.042	83.7804
mmu-miR-467a-3p	3p	MIMAT0002108	CAUAUACAUACACACACCUACA	AUAUAC	22	Yes	-	non-canonical_miRNA	mmu-mir-467a-2	MI0014053	UGUGCCUGUGUGCGUAAGUGCCUGCAUGUAUAUGCGUGUAUAUUUUAUGCAUAUACAUACACACACCUACACACACAUGCACA	chr2:10478798-10478880(+)	MIPF0000316	mir-467	297a-2,466a,467a-1,669a-1,669b,669a-2,669a-3,467b,669c,297b,297a-3,297a-4,297c,466b-1,466b-2,466b-3,466c-1,466e,466f-1,466f-2,466f-3,466g,466h,467c,467d,466d,467e,466l,669k,669g,669d,669j,669f,669i,669h,669e,669l,669m-1,669m-2,669o,466m,669d-2,466o,467a-2,669a-4,669a-5,467a-3,466c-2,669a-6,467a-4,466b-4,669a-7,467a-5,466b-5,669p-1,467a-6,669a-8,466b-6,669a-9,467a-7,466b-7,669p-2,467a-8,669a-10,46…	p2@Sfmbt2	ENSMUST00000041105.6	-0.604166	0.657852	0.102518	0.378283	6.15692	6.76109	82.1906	82.1535	49.3081	104.191	137.042	83.7804
mmu-miR-467a-3p	3p	MIMAT0002108	CAUAUACAUACACACACCUACA	AUAUAC	22	Yes	-	non-canonical_miRNA	mmu-mir-467a-3	MI0014056	UGUGCCCGUGUGCGUAAGUGCCUGCAUGUAUAUGCGUGUAUAUUUUAUGCAUAUACAUACACACACCUACACACACAUGCACA	chr2:10483678-10483760(+)	MIPF0000316	mir-467	297a-2,466a,467a-1,669a-1,669b,669a-2,669a-3,467b,669c,297b,297a-3,297a-4,297c,466b-1,466b-2,466b-3,466c-1,466e,466f-1,466f-2,466f-3,466g,466h,467c,467d,466d,467e,466l,669k,669g,669d,669j,669f,669i,669h,669e,669l,669m-1,669m-2,669o,466m,669d-2,466o,467a-2,669a-4,669a-5,467a-3,466c-2,669a-6,467a-4,466b-4,669a-7,467a-5,466b-5,669p-1,467a-6,669a-8,466b-6,669a-9,467a-7,466b-7,669p-2,467a-8,669a-10,46…	p2@Sfmbt2	ENSMUST00000041105.6	-0.604166	0.657852	0.102518	0.378283	6.15692	6.76109	82.1906	82.1535	49.3081	104.191	137.042	83.7804
mmu-miR-467a-3p	3p	MIMAT0002108	CAUAUACAUACACACACCUACA	AUAUAC	22	Yes	-	non-canonical_miRNA	mmu-mir-467a-4	MI0014059	UGUGCCUGUGUGCGUAAGUGCCUGCAUGUAUAUGCGUGUAUAUUUUAUGCAUAUACAUACACACACCUACACACACAUGCACA	chr2:10486135-10486217(+)	MIPF0000316	mir-467	297a-2,466a,467a-1,669a-1,669b,669a-2,669a-3,467b,669c,297b,297a-3,297a-4,297c,466b-1,466b-2,466b-3,466c-1,466e,466f-1,466f-2,466f-3,466g,466h,467c,467d,466d,467e,466l,669k,669g,669d,669j,669f,669i,669h,669e,669l,669m-1,669m-2,669o,466m,669d-2,466o,467a-2,669a-4,669a-5,467a-3,466c-2,669a-6,467a-4,466b-4,669a-7,467a-5,466b-5,669p-1,467a-6,669a-8,466b-6,669a-9,467a-7,466b-7,669p-2,467a-8,669a-10,46…	p2@Sfmbt2	ENSMUST00000041105.6	-0.604166	0.657852	0.102518	0.378283	6.15692	6.76109	82.1906	82.1535	49.3081	104.191	137.042	83.7804
mmu-miR-467a-3p	3p	MIMAT0002108	CAUAUACAUACACACACCUACA	AUAUAC	22	Yes	-	non-canonical_miRNA	mmu-mir-467a-5	MI0014062	UGUGCCUGUGUGCGUAAGUGCCUGCAUGUAUAUGCGUGUAUAUUUUAUGCAUAUACAUACACACACCUACACACACAUGCACA	chr2:10488599-10488681(+)	MIPF0000316	mir-467	297a-2,466a,467a-1,669a-1,669b,669a-2,669a-3,467b,669c,297b,297a-3,297a-4,297c,466b-1,466b-2,466b-3,466c-1,466e,466f-1,466f-2,466f-3,466g,466h,467c,467d,466d,467e,466l,669k,669g,669d,669j,669f,669i,669h,669e,669l,669m-1,669m-2,669o,466m,669d-2,466o,467a-2,669a-4,669a-5,467a-3,466c-2,669a-6,467a-4,466b-4,669a-7,467a-5,466b-5,669p-1,467a-6,669a-8,466b-6,669a-9,467a-7,466b-7,669p-2,467a-8,669a-10,46…	p2@Sfmbt2	ENSMUST00000041105.6	-0.604166	0.657852	0.102518	0.378283	6.15692	6.76109	82.1906	82.1535	49.3081	104.191	137.042	83.7804
mmu-miR-467a-3p	3p	MIMAT0002108	CAUAUACAUACACACACCUACA	AUAUAC	22	Yes	-	non-canonical_miRNA	mmu-mir-467a-6	MI0014065	UGUGCCCGUGUGCGUAAGUGCCUGCAUGUAUAUGCGUGUAUAUUUUAUGCAUAUACAUACACACACCUACACACACAUGCACA	chr2:10491048-10491130(+)	MIPF0000316	mir-467	297a-2,466a,467a-1,669a-1,669b,669a-2,669a-3,467b,669c,297b,297a-3,297a-4,297c,466b-1,466b-2,466b-3,466c-1,466e,466f-1,466f-2,466f-3,466g,466h,467c,467d,466d,467e,466l,669k,669g,669d,669j,669f,669i,669h,669e,669l,669m-1,669m-2,669o,466m,669d-2,466o,467a-2,669a-4,669a-5,467a-3,466c-2,669a-6,467a-4,466b-4,669a-7,467a-5,466b-5,669p-1,467a-6,669a-8,466b-6,669a-9,467a-7,466b-7,669p-2,467a-8,669a-10,46…	p2@Sfmbt2	ENSMUST00000041105.6	-0.604166	0.657852	0.102518	0.378283	6.15692	6.76109	82.1906	82.1535	49.3081	104.191	137.042	83.7804
mmu-miR-467a-3p	3p	MIMAT0002108	CAUAUACAUACACACACCUACA	AUAUAC	22	Yes	-	non-canonical_miRNA	mmu-mir-467a-7	MI0014069	UGUGCCUGUGUGCGUAAGUGCCUGCAUGUAUAUGCGUGUAUAUUUUAUGCAUAUACAUACACACACCUACACACACAUGCACA	chr2:10493510-10493592(+)	MIPF0000316	mir-467	297a-2,466a,467a-1,669a-1,669b,669a-2,669a-3,467b,669c,297b,297a-3,297a-4,297c,466b-1,466b-2,466b-3,466c-1,466e,466f-1,466f-2,466f-3,466g,466h,467c,467d,466d,467e,466l,669k,669g,669d,669j,669f,669i,669h,669e,669l,669m-1,669m-2,669o,466m,669d-2,466o,467a-2,669a-4,669a-5,467a-3,466c-2,669a-6,467a-4,466b-4,669a-7,467a-5,466b-5,669p-1,467a-6,669a-8,466b-6,669a-9,467a-7,466b-7,669p-2,467a-8,669a-10,46…	p2@Sfmbt2	ENSMUST00000041105.6	-0.604166	0.657852	0.102518	0.378283	6.15692	6.76109	82.1906	82.1535	49.3081	104.191	137.042	83.7804
mmu-miR-467a-3p	3p	MIMAT0002108	CAUAUACAUACACACACCUACA	AUAUAC	22	Yes	-	non-canonical_miRNA	mmu-mir-467a-8	MI0014072	UGUGCCUGUGUGCGUAAGUGCCUGCAUGUAUAUGCGUGUAUAUUUUAUGCAUAUACAUACACACACCUACACACACAUGCACA	chr2:10495980-10496062(+)	MIPF0000316	mir-467	297a-2,466a,467a-1,669a-1,669b,669a-2,669a-3,467b,669c,297b,297a-3,297a-4,297c,466b-1,466b-2,466b-3,466c-1,466e,466f-1,466f-2,466f-3,466g,466h,467c,467d,466d,467e,466l,669k,669g,669d,669j,669f,669i,669h,669e,669l,669m-1,669m-2,669o,466m,669d-2,466o,467a-2,669a-4,669a-5,467a-3,466c-2,669a-6,467a-4,466b-4,669a-7,467a-5,466b-5,669p-1,467a-6,669a-8,466b-6,669a-9,467a-7,466b-7,669p-2,467a-8,669a-10,46…	p2@Sfmbt2	ENSMUST00000041105.6	-0.604166	0.657852	0.102518	0.378283	6.15692	6.76109	82.1906	82.1535	49.3081	104.191	137.042	83.7804
mmu-miR-467a-3p	3p	MIMAT0002108	CAUAUACAUACACACACCUACA	AUAUAC	22	Yes	-	non-canonical_miRNA	mmu-mir-467a-9	MI0014074	UGUGCCUGUGUGCGUAAGUGCCUGCAUGUAUAUGCGUGUAUAUUUUAUGCAUAUACAUACACACACCUACACACACAUGCACA	chr2:10498393-10498475(+)	MIPF0000316	mir-467	297a-2,466a,467a-1,669a-1,669b,669a-2,669a-3,467b,669c,297b,297a-3,297a-4,297c,466b-1,466b-2,466b-3,466c-1,466e,466f-1,466f-2,466f-3,466g,466h,467c,467d,466d,467e,466l,669k,669g,669d,669j,669f,669i,669h,669e,669l,669m-1,669m-2,669o,466m,669d-2,466o,467a-2,669a-4,669a-5,467a-3,466c-2,669a-6,467a-4,466b-4,669a-7,467a-5,466b-5,669p-1,467a-6,669a-8,466b-6,669a-9,467a-7,466b-7,669p-2,467a-8,669a-10,46…	p2@Sfmbt2	ENSMUST00000041105.6	-0.604166	0.657852	0.102518	0.378283	6.15692	6.76109	82.1906	82.1535	49.3081	104.191	137.042	83.7804
mmu-miR-467a-3p	3p	-	CAUAUACAUACACACACCUACA	AUAUAC	22	-	-	-	mmu-mir-467d	-	-	-	-	-	-	-	-	-0.604166	0.657852	0.102518	0.378283	6.15692	6.76109	82.1906	82.1535	49.3081	104.191	137.042	83.7804
mmu-miR-467d-3p	3p	-	AUAUACAUACACACACCUACAC	UAUACA	22	-	-	-	mmu-mir-467a-1	-	-	-	-	-	-	-	-	-0.604166	0.657852	0.102518	0.378283	6.15692	6.76109	82.1906	82.1535	49.3081	104.191	137.042	83.7804
mmu-miR-467d-3p	3p	-	AUAUACAUACACACACCUACAC	UAUACA	22	-	-	-	mmu-mir-467a-10	-	-	-	-	-	-	-	-	-0.604166	0.657852	0.102518	0.378283	6.15692	6.76109	82.1906	82.1535	49.3081	104.191	137.042	83.7804
mmu-miR-467d-3p	3p	-	AUAUACAUACACACACCUACAC	UAUACA	22	-	-	-	mmu-mir-467a-2	-	-	-	-	-	-	-	-	-0.604166	0.657852	0.102518	0.378283	6.15692	6.76109	82.1906	82.1535	49.3081	104.191	137.042	83.7804
mmu-miR-467d-3p	3p	-	AUAUACAUACACACACCUACAC	UAUACA	22	-	-	-	mmu-mir-467a-3	-	-	-	-	-	-	-	-	-0.604166	0.657852	0.102518	0.378283	6.15692	6.76109	82.1906	82.1535	49.3081	104.191	137.042	83.7804
mmu-miR-467d-3p	3p	-	AUAUACAUACACACACCUACAC	UAUACA	22	-	-	-	mmu-mir-467a-4	-	-	-	-	-	-	-	-	-0.604166	0.657852	0.102518	0.378283	6.15692	6.76109	82.1906	82.1535	49.3081	104.191	137.042	83.7804
mmu-miR-467d-3p	3p	-	AUAUACAUACACACACCUACAC	UAUACA	22	-	-	-	mmu-mir-467a-5	-	-	-	-	-	-	-	-	-0.604166	0.657852	0.102518	0.378283	6.15692	6.76109	82.1906	82.1535	49.3081	104.191	137.042	83.7804
mmu-miR-467d-3p	3p	-	AUAUACAUACACACACCUACAC	UAUACA	22	-	-	-	mmu-mir-467a-6	-	-	-	-	-	-	-	-	-0.604166	0.657852	0.102518	0.378283	6.15692	6.76109	82.1906	82.1535	49.3081	104.191	137.042	83.7804
mmu-miR-467d-3p	3p	-	AUAUACAUACACACACCUACAC	UAUACA	22	-	-	-	mmu-mir-467a-7	-	-	-	-	-	-	-	-	-0.604166	0.657852	0.102518	0.378283	6.15692	6.76109	82.1906	82.1535	49.3081	104.191	137.042	83.7804
mmu-miR-467d-3p	3p	-	AUAUACAUACACACACCUACAC	UAUACA	22	-	-	-	mmu-mir-467a-8	-	-	-	-	-	-	-	-	-0.604166	0.657852	0.102518	0.378283	6.15692	6.76109	82.1906	82.1535	49.3081	104.191	137.042	83.7804
mmu-miR-467d-3p	3p	-	AUAUACAUACACACACCUACAC	UAUACA	22	-	-	-	mmu-mir-467a-9	-	-	-	-	-	-	-	-	-0.604166	0.657852	0.102518	0.378283	6.15692	6.76109	82.1906	82.1535	49.3081	104.191	137.042	83.7804
mmu-miR-467d-3p	3p	MIMAT0004887	AUAUACAUACACACACCUACAC	UAUACA	22	Yes	-	non-canonical_miRNA	mmu-mir-467d	MI0005513	CCUGUGUGCAUAAGUGCGCGCAUGUAUAUGCGUGUAUAUUUUAUGCAUAUACAUACACACACCUACACACACAUGCACACAGACA	chr2:10507630-10507714(+)	MIPF0000316	mir-467	297a-2,466a,467a-1,669a-1,669b,669a-2,669a-3,467b,669c,297b,297a-3,297a-4,297c,466b-1,466b-2,466b-3,466c-1,466e,466f-1,466f-2,466f-3,466g,466h,467c,467d,466d,467e,466l,669k,669g,669d,669j,669f,669i,669h,669e,669l,669m-1,669m-2,669o,466m,669d-2,466o,467a-2,669a-4,669a-5,467a-3,466c-2,669a-6,467a-4,466b-4,669a-7,467a-5,466b-5,669p-1,467a-6,669a-8,466b-6,669a-9,467a-7,466b-7,669p-2,467a-8,669a-10,46…	p2@Sfmbt2	ENSMUST00000041105.6	-0.604166	0.657852	0.102518	0.378283	6.15692	6.76109	82.1906	82.1535	49.3081	104.191	137.042	83.7804
mmu-miR-322-5p	5p	MIMAT0000548	CAGCAGCAAUUCAUGUUUUGGA	AGCAGC	22	Yes	Star_miRNA	canonical_mmu-specific_miRNA	mmu-mir-322	MI0000590	CCUCGUUGACUCCGAAGGGCUGCAGCAGCAAUUCAUGUUUUGGAGUAUUGCCAAGGUUCAAAACAUGAAGCGCUGCAACACCCCUUCGUGGGGAA	chrX:53054255-53054349(-)	MIPF0000164	mir-322	322,351,450a-1,542,450a-2,503,450b	Unknown	Unknown	-0.603273	0.658259	0.102524	0.378283	5.79349	6.39676	56.6891	62.0984	47.4116	68.9208	100.088	83.5521
mmu-miR-148a-5p	5p	MIMAT0004617	AAAGUUCUGAGACACUCCGACU	AAGUUC	22	Yes	Star_miRNA	canonical_conserved_miRNA	mmu-mir-148a	MI0000550	AGCCAGUUUGGUCUUUUGAGACAAAGUUCUGAGACACUCCGACUCUGAGUAUGAUAGAAGUCAGUGCACUACAGAACUUUGUCUCUAGAGGCUGUGGUC	chr6:51269812-51269910(-)	MIPF0000056	mir-148	148a	Unknown	Unknown	-1.51553	0.349768	0.104343	0.378283	-1.63568	-0.120154	0.344615	0.483256	0	0.7198	0.8619	1.14142
mmu-miR-6992-5p	5p	MIMAT0027886	UGCCUGUGAUGGUUUGGCUGAGU	GCCUGU	23	NO	-	non-canonical_miRNA	mmu-mir-6992	MI0022840	AUAUCUGCCUGUGAUGGUUUGGCUGAGUGGAAUUGGUUGUGUUGGAGGUUAUGGUAACAGCCUCUUUCCUGCCCUUUACCACAACCUUCUCACUGAUGAUCAUUUGCAG	chr19:8742971-8743079(+)	-	-	6992	p1@Stx5a	ENSMUST00000176381.4	-1.55688	0.339884	0.104377	0.378283	-1.09936	0.457525	0.516922	0.724884	0	1.7995	0.754163	1.59799
mmu-miR-203-3p	3p	MIMAT0000236	GUGAAAUGUUUAGGACCACUAG	UGAAAU	22	Yes	Mature_miRNA	canonical_conserved_miRNA	mmu-mir-203	MI0000246	GCCUGGUCCAGUGGUUCUUGACAGUUCAACAGUUCUGUAGCACAAUUGUGAAAUGUUUAGGACCACUAGACCCGGC	chr12:112130880-112130955(+)	MIPF0000108	mir-203	203,203b	Unknown	Unknown	0.964056	1.95079	0.10547	0.378283	6.80811	5.84406	226.929	61.6151	47.0955	46.2471	59.1479	66.8874
mmu-miR-299a-3p	3p	MIMAT0004577	UAUGUGGGACGGUAAACCGCUU	AUGUGG	22	Yes	Mature_miRNA	canonical_conserved_miRNA	mmu-mir-299a	MI0000399	AAGAAAUGGUUUACCGUCCCACAUACAUUUUGAGUAUGUAUGUGGGACGGUAAACCGCUUCUU	chr12:109710638-109710700(+)	MIPF0000186	mir-299	134,154,299a,300,323,329,376a,377,379,380,381,382,409,410,376b,411,412,485,543,539,541,494,376c,487b,369,758,668,667,666,496a,679,495,453,654,544,1193,1197,3072,299b	Unknown	Unknown	1.32785	2.51029	0.107237	0.378283	0.928532	-0.399322	1.20615	1.44977	3.16077	0.89975	0.969638	0.228285
mmu-miR-299b-3p	3p	-	UAUGUGGGACGGUAAACC	AUGUGG	18	-	-	-	mmu-mir-299a	-	-	-	-	-	-	-	-	1.32785	2.51029	0.107237	0.378283	0.928532	-0.399322	1.20615	1.44977	3.16077	0.89975	0.969638	0.228285
mmu-miR-425-5p	5p	MIMAT0004750	AAUGACACGAUCACUCCCGUUGA	AUGACA	23	Yes	Mature_miRNA	canonical_conserved_miRNA	mmu-mir-425	MI0001447	AAAGUGCUUUGGAAUGACACGAUCACUCCCGUUGAGUGGGCACCCAAGAAGCCAUCGGGAAUGUCGUGUCCGCCCAGUGCUCUUU	chr9:108568777-108568861(+)	MIPF0000242	mir-425	191,425	p@chr9:108469857..108469871,+	ENSMUST00000193193.1	0.531949	1.44588	0.108384	0.378283	8.54443	8.01249	504.344	350.844	264.241	292.059	251.028	231.481
mmu-miR-669a-5p	5p	MIMAT0003477	AGUUGUGUGUGCAUGUUCAUGUCU	GUUGUG	24	Yes	-	non-canonical_miRNA	mmu-mir-669a-1	MI0004523	UGUAUGUGCAUGUGUGUAUAGUUGUGUGUGCAUGUUCAUGUCUAUAUUUGAAUAUACAUAACAUACACACACACGUAUAAACGCAAGCACACAUACA	chr2:10476853-10476949(+)	MIPF0000316	mir-467	297a-2,466a,467a-1,669a-1,669b,669a-2,669a-3,467b,669c,297b,297a-3,297a-4,297c,466b-1,466b-2,466b-3,466c-1,466e,466f-1,466f-2,466f-3,466g,466h,467c,467d,466d,467e,466l,669k,669g,669d,669j,669f,669i,669h,669e,669l,669m-1,669m-2,669o,466m,669d-2,466o,467a-2,669a-4,669a-5,467a-3,466c-2,669a-6,467a-4,466b-4,669a-7,467a-5,466b-5,669p-1,467a-6,669a-8,466b-6,669a-9,467a-7,466b-7,669p-2,467a-8,669a-10,46…	p2@Sfmbt2	ENSMUST00000041105.6	-0.504587	0.704862	0.110315	0.378283	7.34538	7.84997	187.643	180.254	119.477	223.858	227.649	240.612
mmu-miR-669a-5p	5p	MIMAT0003477	AGUUGUGUGUGCAUGUUCAUGUCU	GUUGUG	24	Yes	-	non-canonical_miRNA	mmu-mir-669a-10	MI0014073	UGUGCAUGUGUGUAUAGUUGUGUGUGCAUGUUCAUGUCUAUAUUUGAAUAUACAUAACAUACACACACACGUAUAAACGCAAGCACA	chr2:10498911-10498997(+)	MIPF0000316	mir-467	297a-2,466a,467a-1,669a-1,669b,669a-2,669a-3,467b,669c,297b,297a-3,297a-4,297c,466b-1,466b-2,466b-3,466c-1,466e,466f-1,466f-2,466f-3,466g,466h,467c,467d,466d,467e,466l,669k,669g,669d,669j,669f,669i,669h,669e,669l,669m-1,669m-2,669o,466m,669d-2,466o,467a-2,669a-4,669a-5,467a-3,466c-2,669a-6,467a-4,466b-4,669a-7,467a-5,466b-5,669p-1,467a-6,669a-8,466b-6,669a-9,467a-7,466b-7,669p-2,467a-8,669a-10,46…	p2@Sfmbt2	ENSMUST00000041105.6	-0.504587	0.704862	0.110315	0.378283	7.34538	7.84997	187.643	180.254	119.477	223.858	227.649	240.612
mmu-miR-669a-5p	5p	MIMAT0003477	AGUUGUGUGUGCAUGUUCAUGUCU	GUUGUG	24	Yes	-	non-canonical_miRNA	mmu-mir-669a-11	MI0014075	UGUGCAUGUGUGUAUAGUUGUGUGUGCAUGUUCAUGUCUAUAUUUGAAUAUACAUAACAUACACACACACGUAUAAACGCAAGCACA	chr2:10501339-10501425(+)	MIPF0000316	mir-467	297a-2,466a,467a-1,669a-1,669b,669a-2,669a-3,467b,669c,297b,297a-3,297a-4,297c,466b-1,466b-2,466b-3,466c-1,466e,466f-1,466f-2,466f-3,466g,466h,467c,467d,466d,467e,466l,669k,669g,669d,669j,669f,669i,669h,669e,669l,669m-1,669m-2,669o,466m,669d-2,466o,467a-2,669a-4,669a-5,467a-3,466c-2,669a-6,467a-4,466b-4,669a-7,467a-5,466b-5,669p-1,467a-6,669a-8,466b-6,669a-9,467a-7,466b-7,669p-2,467a-8,669a-10,46…	p2@Sfmbt2	ENSMUST00000041105.6	-0.504587	0.704862	0.110315	0.378283	7.34538	7.84997	187.643	180.254	119.477	223.858	227.649	240.612
mmu-miR-669a-5p	5p	MIMAT0003477	AGUUGUGUGUGCAUGUUCAUGUCU	GUUGUG	24	Yes	-	non-canonical_miRNA	mmu-mir-669a-12	MI0014077	UGUGCAUGUGUGUAUAGUUGUGUGUGCAUGUUCAUGUCUAUAUUUGAAUAUACAUAACAUACACACACACGUAUAAACGCAAGCACA	chr2:10503791-10503877(+)	MIPF0000316	mir-467	297a-2,466a,467a-1,669a-1,669b,669a-2,669a-3,467b,669c,297b,297a-3,297a-4,297c,466b-1,466b-2,466b-3,466c-1,466e,466f-1,466f-2,466f-3,466g,466h,467c,467d,466d,467e,466l,669k,669g,669d,669j,669f,669i,669h,669e,669l,669m-1,669m-2,669o,466m,669d-2,466o,467a-2,669a-4,669a-5,467a-3,466c-2,669a-6,467a-4,466b-4,669a-7,467a-5,466b-5,669p-1,467a-6,669a-8,466b-6,669a-9,467a-7,466b-7,669p-2,467a-8,669a-10,46…	p2@Sfmbt2	ENSMUST00000041105.6	-0.504587	0.704862	0.110315	0.378283	7.34538	7.84997	187.643	180.254	119.477	223.858	227.649	240.612
mmu-miR-669a-5p	5p	MIMAT0003477	AGUUGUGUGUGCAUGUUCAUGUCU	GUUGUG	24	Yes	-	non-canonical_miRNA	mmu-mir-669a-2	MI0004667	CAUGUAUGUGCAUGUGUGUAUAGUUGUGUGUGCAUGUUCAUGUCUAUAUUUGAAUAUACAUAACAUACACACACACGUAUAAACGCAAGCACACACA	chr2:10510164-10510260(+)	MIPF0000316	mir-467	297a-2,466a,467a-1,669a-1,669b,669a-2,669a-3,467b,669c,297b,297a-3,297a-4,297c,466b-1,466b-2,466b-3,466c-1,466e,466f-1,466f-2,466f-3,466g,466h,467c,467d,466d,467e,466l,669k,669g,669d,669j,669f,669i,669h,669e,669l,669m-1,669m-2,669o,466m,669d-2,466o,467a-2,669a-4,669a-5,467a-3,466c-2,669a-6,467a-4,466b-4,669a-7,467a-5,466b-5,669p-1,467a-6,669a-8,466b-6,669a-9,467a-7,466b-7,669p-2,467a-8,669a-10,46…	p2@Sfmbt2	ENSMUST00000041105.6	-0.504587	0.704862	0.110315	0.378283	7.34538	7.84997	187.643	180.254	119.477	223.858	227.649	240.612
mmu-miR-669a-5p	5p	MIMAT0003477	AGUUGUGUGUGCAUGUUCAUGUCU	GUUGUG	24	Yes	-	non-canonical_miRNA	mmu-mir-669a-3	MI0004668	UUCCUCCAUGUAUGUGCAUGUGUGUAUAGUUGUGUGUGCAUGUUCAUGUCUAUAUUUGAAUAUACAUAACAUACACACACAUGUAUAAACGCAAGCACACAUACACAGA	chr2:10474433-10474541(+)	MIPF0000316	mir-467	297a-2,466a,467a-1,669a-1,669b,669a-2,669a-3,467b,669c,297b,297a-3,297a-4,297c,466b-1,466b-2,466b-3,466c-1,466e,466f-1,466f-2,466f-3,466g,466h,467c,467d,466d,467e,466l,669k,669g,669d,669j,669f,669i,669h,669e,669l,669m-1,669m-2,669o,466m,669d-2,466o,467a-2,669a-4,669a-5,467a-3,466c-2,669a-6,467a-4,466b-4,669a-7,467a-5,466b-5,669p-1,467a-6,669a-8,466b-6,669a-9,467a-7,466b-7,669p-2,467a-8,669a-10,46…	p2@Sfmbt2	ENSMUST00000041105.6	-0.504587	0.704862	0.110315	0.378283	7.34538	7.84997	187.643	180.254	119.477	223.858	227.649	240.612
mmu-miR-669a-5p	5p	MIMAT0003477	AGUUGUGUGUGCAUGUUCAUGUCU	GUUGUG	24	Yes	-	non-canonical_miRNA	mmu-mir-669a-4	MI0014054	UGUGCAUGUGUGUAUAGUUGUGUGUGCAUGUUCAUGUCUAUAUUUGAAUAUACAUAACAUACACACACACGUAUAAACGCAAGCACA	chr2:10479315-10479401(+)	MIPF0000316	mir-467	297a-2,466a,467a-1,669a-1,669b,669a-2,669a-3,467b,669c,297b,297a-3,297a-4,297c,466b-1,466b-2,466b-3,466c-1,466e,466f-1,466f-2,466f-3,466g,466h,467c,467d,466d,467e,466l,669k,669g,669d,669j,669f,669i,669h,669e,669l,669m-1,669m-2,669o,466m,669d-2,466o,467a-2,669a-4,669a-5,467a-3,466c-2,669a-6,467a-4,466b-4,669a-7,467a-5,466b-5,669p-1,467a-6,669a-8,466b-6,669a-9,467a-7,466b-7,669p-2,467a-8,669a-10,46…	p2@Sfmbt2	ENSMUST00000041105.6	-0.504587	0.704862	0.110315	0.378283	7.34538	7.84997	187.643	180.254	119.477	223.858	227.649	240.612
mmu-miR-669a-5p	5p	MIMAT0003477	AGUUGUGUGUGCAUGUUCAUGUCU	GUUGUG	24	Yes	-	non-canonical_miRNA	mmu-mir-669a-5	MI0014055	UGUGCAUGUGUGUAUAGUUGUGUGUGCAUGUUCAUGUCUAUAUUUGAAUAUACAUAACAUACACACACACGUAUAAACGCAAGCACA	chr2:10481761-10481847(+)	MIPF0000316	mir-467	297a-2,466a,467a-1,669a-1,669b,669a-2,669a-3,467b,669c,297b,297a-3,297a-4,297c,466b-1,466b-2,466b-3,466c-1,466e,466f-1,466f-2,466f-3,466g,466h,467c,467d,466d,467e,466l,669k,669g,669d,669j,669f,669i,669h,669e,669l,669m-1,669m-2,669o,466m,669d-2,466o,467a-2,669a-4,669a-5,467a-3,466c-2,669a-6,467a-4,466b-4,669a-7,467a-5,466b-5,669p-1,467a-6,669a-8,466b-6,669a-9,467a-7,466b-7,669p-2,467a-8,669a-10,46…	p2@Sfmbt2	ENSMUST00000041105.6	-0.504587	0.704862	0.110315	0.378283	7.34538	7.84997	187.643	180.254	119.477	223.858	227.649	240.612
mmu-miR-669a-5p	5p	MIMAT0003477	AGUUGUGUGUGCAUGUUCAUGUCU	GUUGUG	24	Yes	-	non-canonical_miRNA	mmu-mir-669a-6	MI0014058	UGUGCAUGUGUGUAUAGUUGUGUGUGCAUGUUCAUGUCUAUAUUUGAAUAUACAUAACAUACACACACACGUAUAAACGCAAGCACA	chr2:10484196-10484282(+)	MIPF0000316	mir-467	297a-2,466a,467a-1,669a-1,669b,669a-2,669a-3,467b,669c,297b,297a-3,297a-4,297c,466b-1,466b-2,466b-3,466c-1,466e,466f-1,466f-2,466f-3,466g,466h,467c,467d,466d,467e,466l,669k,669g,669d,669j,669f,669i,669h,669e,669l,669m-1,669m-2,669o,466m,669d-2,466o,467a-2,669a-4,669a-5,467a-3,466c-2,669a-6,467a-4,466b-4,669a-7,467a-5,466b-5,669p-1,467a-6,669a-8,466b-6,669a-9,467a-7,466b-7,669p-2,467a-8,669a-10,46…	p2@Sfmbt2	ENSMUST00000041105.6	-0.504587	0.704862	0.110315	0.378283	7.34538	7.84997	187.643	180.254	119.477	223.858	227.649	240.612
mmu-miR-669a-5p	5p	MIMAT0003477	AGUUGUGUGUGCAUGUUCAUGUCU	GUUGUG	24	Yes	-	non-canonical_miRNA	mmu-mir-669a-7	MI0014061	UGUGCAUGUGUGUAUAGUUGUGUGUGCAUGUUCAUGUCUAUAUUUGAAUAUACAUAACAUACACACACACGUAUAAACGCAAGCACA	chr2:10486653-10486739(+)	MIPF0000316	mir-467	297a-2,466a,467a-1,669a-1,669b,669a-2,669a-3,467b,669c,297b,297a-3,297a-4,297c,466b-1,466b-2,466b-3,466c-1,466e,466f-1,466f-2,466f-3,466g,466h,467c,467d,466d,467e,466l,669k,669g,669d,669j,669f,669i,669h,669e,669l,669m-1,669m-2,669o,466m,669d-2,466o,467a-2,669a-4,669a-5,467a-3,466c-2,669a-6,467a-4,466b-4,669a-7,467a-5,466b-5,669p-1,467a-6,669a-8,466b-6,669a-9,467a-7,466b-7,669p-2,467a-8,669a-10,46…	p2@Sfmbt2	ENSMUST00000041105.6	-0.504587	0.704862	0.110315	0.378283	7.34538	7.84997	187.643	180.254	119.477	223.858	227.649	240.612
mmu-miR-669a-5p	5p	MIMAT0003477	AGUUGUGUGUGCAUGUUCAUGUCU	GUUGUG	24	Yes	-	non-canonical_miRNA	mmu-mir-669a-8	MI0014066	UGUGCAUGUGUGUAUAGUUGUGUGUGCAUGUUCAUGUCUAUAUUUGAAUAUACAUAACAUACACACACACGUAUAAACGCAAGCACA	chr2:10491566-10491652(+)	MIPF0000316	mir-467	297a-2,466a,467a-1,669a-1,669b,669a-2,669a-3,467b,669c,297b,297a-3,297a-4,297c,466b-1,466b-2,466b-3,466c-1,466e,466f-1,466f-2,466f-3,466g,466h,467c,467d,466d,467e,466l,669k,669g,669d,669j,669f,669i,669h,669e,669l,669m-1,669m-2,669o,466m,669d-2,466o,467a-2,669a-4,669a-5,467a-3,466c-2,669a-6,467a-4,466b-4,669a-7,467a-5,466b-5,669p-1,467a-6,669a-8,466b-6,669a-9,467a-7,466b-7,669p-2,467a-8,669a-10,46…	p2@Sfmbt2	ENSMUST00000041105.6	-0.504587	0.704862	0.110315	0.378283	7.34538	7.84997	187.643	180.254	119.477	223.858	227.649	240.612
mmu-miR-669a-5p	5p	MIMAT0003477	AGUUGUGUGUGCAUGUUCAUGUCU	GUUGUG	24	Yes	-	non-canonical_miRNA	mmu-mir-669a-9	MI0014068	UGUGCAUGUGUGUAUAGUUGUGUGUGCAUGUUCAUGUCUAUAUUUGAAUAUACAUAACAUACACACACACGUAUAAACGCAAGCACA	chr2:10494028-10494114(+)	MIPF0000316	mir-467	297a-2,466a,467a-1,669a-1,669b,669a-2,669a-3,467b,669c,297b,297a-3,297a-4,297c,466b-1,466b-2,466b-3,466c-1,466e,466f-1,466f-2,466f-3,466g,466h,467c,467d,466d,467e,466l,669k,669g,669d,669j,669f,669i,669h,669e,669l,669m-1,669m-2,669o,466m,669d-2,466o,467a-2,669a-4,669a-5,467a-3,466c-2,669a-6,467a-4,466b-4,669a-7,467a-5,466b-5,669p-1,467a-6,669a-8,466b-6,669a-9,467a-7,466b-7,669p-2,467a-8,669a-10,46…	p2@Sfmbt2	ENSMUST00000041105.6	-0.504587	0.704862	0.110315	0.378283	7.34538	7.84997	187.643	180.254	119.477	223.858	227.649	240.612
mmu-miR-669a-5p	5p	-	AGUUGUGUGUGCAUGUUCAUGUCU	GUUGUG	24	-	-	-	mmu-mir-669p-1	-	-	-	-	-	-	-	-	-0.504587	0.704862	0.110315	0.378283	7.34538	7.84997	187.643	180.254	119.477	223.858	227.649	240.612
mmu-miR-669a-5p	5p	-	AGUUGUGUGUGCAUGUUCAUGUCU	GUUGUG	24	-	-	-	mmu-mir-669p-2	-	-	-	-	-	-	-	-	-0.504587	0.704862	0.110315	0.378283	7.34538	7.84997	187.643	180.254	119.477	223.858	227.649	240.612
mmu-miR-669p-5p	5p	-	AGUUGUGUGUGCAUGUUCAUGUCU	GUUGUG	24	-	-	-	mmu-mir-669a-1	-	-	-	-	-	-	-	-	-0.504587	0.704862	0.110315	0.378283	7.34538	7.84997	187.643	180.254	119.477	223.858	227.649	240.612
mmu-miR-669p-5p	5p	-	AGUUGUGUGUGCAUGUUCAUGUCU	GUUGUG	24	-	-	-	mmu-mir-669a-10	-	-	-	-	-	-	-	-	-0.504587	0.704862	0.110315	0.378283	7.34538	7.84997	187.643	180.254	119.477	223.858	227.649	240.612
mmu-miR-669p-5p	5p	-	AGUUGUGUGUGCAUGUUCAUGUCU	GUUGUG	24	-	-	-	mmu-mir-669a-11	-	-	-	-	-	-	-	-	-0.504587	0.704862	0.110315	0.378283	7.34538	7.84997	187.643	180.254	119.477	223.858	227.649	240.612
mmu-miR-669p-5p	5p	-	AGUUGUGUGUGCAUGUUCAUGUCU	GUUGUG	24	-	-	-	mmu-mir-669a-12	-	-	-	-	-	-	-	-	-0.504587	0.704862	0.110315	0.378283	7.34538	7.84997	187.643	180.254	119.477	223.858	227.649	240.612
mmu-miR-669p-5p	5p	-	AGUUGUGUGUGCAUGUUCAUGUCU	GUUGUG	24	-	-	-	mmu-mir-669a-2	-	-	-	-	-	-	-	-	-0.504587	0.704862	0.110315	0.378283	7.34538	7.84997	187.643	180.254	119.477	223.858	227.649	240.612
mmu-miR-669p-5p	5p	-	AGUUGUGUGUGCAUGUUCAUGUCU	GUUGUG	24	-	-	-	mmu-mir-669a-3	-	-	-	-	-	-	-	-	-0.504587	0.704862	0.110315	0.378283	7.34538	7.84997	187.643	180.254	119.477	223.858	227.649	240.612
mmu-miR-669p-5p	5p	-	AGUUGUGUGUGCAUGUUCAUGUCU	GUUGUG	24	-	-	-	mmu-mir-669a-4	-	-	-	-	-	-	-	-	-0.504587	0.704862	0.110315	0.378283	7.34538	7.84997	187.643	180.254	119.477	223.858	227.649	240.612
mmu-miR-669p-5p	5p	-	AGUUGUGUGUGCAUGUUCAUGUCU	GUUGUG	24	-	-	-	mmu-mir-669a-5	-	-	-	-	-	-	-	-	-0.504587	0.704862	0.110315	0.378283	7.34538	7.84997	187.643	180.254	119.477	223.858	227.649	240.612
mmu-miR-669p-5p	5p	-	AGUUGUGUGUGCAUGUUCAUGUCU	GUUGUG	24	-	-	-	mmu-mir-669a-6	-	-	-	-	-	-	-	-	-0.504587	0.704862	0.110315	0.378283	7.34538	7.84997	187.643	180.254	119.477	223.858	227.649	240.612
mmu-miR-669p-5p	5p	-	AGUUGUGUGUGCAUGUUCAUGUCU	GUUGUG	24	-	-	-	mmu-mir-669a-7	-	-	-	-	-	-	-	-	-0.504587	0.704862	0.110315	0.378283	7.34538	7.84997	187.643	180.254	119.477	223.858	227.649	240.612
mmu-miR-669p-5p	5p	-	AGUUGUGUGUGCAUGUUCAUGUCU	GUUGUG	24	-	-	-	mmu-mir-669a-8	-	-	-	-	-	-	-	-	-0.504587	0.704862	0.110315	0.378283	7.34538	7.84997	187.643	180.254	119.477	223.858	227.649	240.612
mmu-miR-669p-5p	5p	-	AGUUGUGUGUGCAUGUUCAUGUCU	GUUGUG	24	-	-	-	mmu-mir-669a-9	-	-	-	-	-	-	-	-	-0.504587	0.704862	0.110315	0.378283	7.34538	7.84997	187.643	180.254	119.477	223.858	227.649	240.612
mmu-miR-669p-5p	5p	MIMAT0014889	AGUUGUGUGUGCAUGUUCAUGUCU	GUUGUG	24	Yes	-	non-canonical_miRNA	mmu-mir-669p-1	MI0014064	GUGCAUGUGUGUAUAGUUGUGUGUGCAUGUUCAUGUCUAUAUUUGAAUAUACAUAACAUACACACACACACGUAUAAACGCAAGCAC	chr2:10489116-10489202(+)	MIPF0000316	mir-467	297a-2,466a,467a-1,669a-1,669b,669a-2,669a-3,467b,669c,297b,297a-3,297a-4,297c,466b-1,466b-2,466b-3,466c-1,466e,466f-1,466f-2,466f-3,466g,466h,467c,467d,466d,467e,466l,669k,669g,669d,669j,669f,669i,669h,669e,669l,669m-1,669m-2,669o,466m,669d-2,466o,467a-2,669a-4,669a-5,467a-3,466c-2,669a-6,467a-4,466b-4,669a-7,467a-5,466b-5,669p-1,467a-6,669a-8,466b-6,669a-9,467a-7,466b-7,669p-2,467a-8,669a-10,46…	p2@Sfmbt2	ENSMUST00000041105.6	-0.504587	0.704862	0.110315	0.378283	7.34538	7.84997	187.643	180.254	119.477	223.858	227.649	240.612
mmu-miR-669p-5p	5p	MIMAT0014889	AGUUGUGUGUGCAUGUUCAUGUCU	GUUGUG	24	Yes	-	non-canonical_miRNA	mmu-mir-669p-2	MI0014071	GUGCAUGUGUGUAUAGUUGUGUGUGCAUGUUCAUGUCUAUAUUUGAAUAUACAUAACAUACACACACACACGUAUAAACGCAAGCAC	chr2:10496497-10496583(+)	MIPF0000316	mir-467	297a-2,466a,467a-1,669a-1,669b,669a-2,669a-3,467b,669c,297b,297a-3,297a-4,297c,466b-1,466b-2,466b-3,466c-1,466e,466f-1,466f-2,466f-3,466g,466h,467c,467d,466d,467e,466l,669k,669g,669d,669j,669f,669i,669h,669e,669l,669m-1,669m-2,669o,466m,669d-2,466o,467a-2,669a-4,669a-5,467a-3,466c-2,669a-6,467a-4,466b-4,669a-7,467a-5,466b-5,669p-1,467a-6,669a-8,466b-6,669a-9,467a-7,466b-7,669p-2,467a-8,669a-10,46…	p2@Sfmbt2	ENSMUST00000041105.6	-0.504587	0.704862	0.110315	0.378283	7.34538	7.84997	187.643	180.254	119.477	223.858	227.649	240.612
mmu-miR-351-3p	3p	MIMAT0017042	GGUCAAGAGGCGCCUGGGAAC	GUCAAG	21	Yes	Star_miRNA	canonical_conserved_miRNA	mmu-mir-351	MI0000643	CAUGGCACCUCCGUUUCCCUGAGGAGCCCUUUGAGCCUGGAGUGAAAAAAAAAAACAGGUCAAGAGGCGCCUGGGAACUGGAGAAGAGUGUUAAACUUC	chrX:53053255-53053353(-)	MIPF0000244	mir-351	322,351,450a-1,542,450a-2,503,450b	Unknown	Unknown	-1.25691	0.418441	0.111704	0.381621	3.08838	4.34529	3.10153	5.55744	17.0682	24.2932	14.76	21.9153
mmu-miR-125a-5p	5p	MIMAT0000135	UCCCUGAGACCCUUUAACCUGUGA	CCCUGA	24	Yes	Mature_miRNA	canonical_conserved_miRNA	mmu-mir-125a	MI0000151	CUGGGUCCCUGAGACCCUUUAACCUGUGAGGACGUCCAGGGUCACAGGUGAGGUUCUUGGGAGCCUGG	chr17:17830812-17830879(+)	MIPF0000033	mir-10	99b,125a,let7e	p12@Ncrna00085	ENSMUST00000133912.4	0.483134	1.39778	0.119442	0.401022	12.2143	11.7312	4496.53	4102.84	5656.52	3496.97	2382.94	4319.37
mmu-miR-199a-3p	3p	-	ACAGUAGUCUGCACAUUGGUUA	CAGUAG	22	-	-	-	mmu-mir-199b	-	-	-	-	-	-	-	-	0.421472	1.33929	0.120177	0.401022	15.0954	14.674	43465.6	32138.9	29420.8	24818	26133.5	27467.4
mmu-miR-199b-3p	3p	MIMAT0004667	ACAGUAGUCUGCACAUUGGUUA	CAGUAG	22	Yes	Mature_miRNA	canonical_conserved_miRNA	mmu-mir-199b	MI0000714	CCAGAGGAUACCUCCACUCCGUCUACCCAGUGUUUAGACUACCUGUUCAGGACUCCCAAAUUGUACAGUAGUCUGCACAUUGGUUAGGCUGGGCUGGGUUAGACCCUCGG	chr2:32318460-32318569(+)	MIPF0000040	mir-199	199b,3154	Unknown	Unknown	0.421472	1.33929	0.120177	0.401022	15.0954	14.674	43465.6	32138.9	29420.8	24818	26133.5	27467.4
mmu-miR-199a-3p	3p	MIMAT0000230	ACAGUAGUCUGCACAUUGGUUA	CAGUAG	22	Yes	Mature_miRNA	canonical_conserved_miRNA	mmu-mir-199a-1	MI0000241	GCCAUCCCAGUGUUCAGACUACCUGUUCAGGAGGCUGGGACAUGUACAGUAGUCUGCACAUUGGUUAGGC	chr9:21496495-21496564(-)	MIPF0000040	mir-199	199a-1	Unknown	Unknown	0.421461	1.33928	0.120187	0.401022	15.0954	14.6739	43464.7	32138.4	29420.2	24818	26132.6	27467.4
mmu-miR-199b-3p	3p	-	ACAGUAGUCUGCACAUUGGUUA	CAGUAG	22	-	-	-	mmu-mir-199a-1	-	-	-	-	-	-	-	-	0.421461	1.33928	0.120187	0.401022	15.0954	14.6739	43464.7	32138.4	29420.2	24818	26132.6	27467.4
mmu-miR-199a-3p	3p	MIMAT0000230	ACAGUAGUCUGCACAUUGGUUA	CAGUAG	22	Yes	Mature_miRNA	canonical_conserved_miRNA	mmu-mir-199a-2	MI0000713	UGGAAGCUUCAGGAGAUCCUGCUCCGUCGCCCCAGUGUUCAGACUACCUGUUCAGGACAAUGCCGUUGUACAGUAGUCUGCACAUUGGUUAGACUGGGCAAGGGCCAGCA	chr1:162217814-162217923(+)	MIPF0000040	mir-199	214,199a-2	p1@Dnm3os	ENSMUST00000185878.1	0.421083	1.33893	0.120437	0.401022	15.0977	14.6766	43520.5	32192.6	29475.5	24860.6	26180.5	27520.8
mmu-miR-199b-3p	3p	-	ACAGUAGUCUGCACAUUGGUUA	CAGUAG	22	-	-	-	mmu-mir-199a-2	-	-	-	-	-	-	-	-	0.421083	1.33893	0.120437	0.401022	15.0977	14.6766	43520.5	32192.6	29475.5	24860.6	26180.5	27520.8
mmu-miR-6937-5p	5p	MIMAT0027774	UAGCUGUAAGGGCUGGGUCUGUGU	AGCUGU	24	Yes	-	non-canonical_miRNA	mmu-mir-6937	MI0022784	UAGCUGUAAGGGCUGGGUCUGUGUGAUCGGUCUCCAGGAAACUCACAGGUUCCCCCUUGCACUAG	chr12:28679325-28679389(+)	-	-	6937	p1@Adi1	ENSMUST00000020957.9	2.51938	5.73334	0.121514	0.403147	2.03557	-0.483808	0	1.93302	10.4306	0.53985	0.43095	1.14142
mmu-miR-10a-3p	3p	MIMAT0004659	CAAAUUCGUAUCUAGGGGAAUA	AAAUUC	22	Yes	Star_miRNA	canonical_conserved_miRNA	mmu-mir-10a	MI0000685	GACCUGUCUGUCUUCUGUAUAUACCCUGUAGAUCCGAAUUUGUGUAAGGAAUUUUGUGGUCACAAAUUCGUAUCUAGGGGAAUAUGUAGUUGACAUAAACACUCCGCUCA	chr11:96317165-96317274(+)	MIPF0000033	mir-10	10a	Unknown	Unknown	0.750212	1.68204	0.122337	0.403194	5.50275	4.75254	62.203	35.2777	38.2454	26.6326	24.7796	29.4487
mmu-miR-466g	5p	MIMAT0004883	AUACAGACACAUGCACACACA	UACAGA	21	NO	-	non-canonical_miRNA	mmu-mir-466g	MI0005510	UGUGUUUUCGUGUGUGUGCAUGUGGAUGUAUGUAUAUGAUUUUGCAUAUACAGACACAUGCACACACAUGCGGCACACAC	chr2:10514595-10514674(+)	MIPF0000316	mir-467	297a-2,466a,467a-1,669a-1,669b,669a-2,669a-3,467b,669c,297b,297a-3,297a-4,297c,466b-1,466b-2,466b-3,466c-1,466e,466f-1,466f-2,466f-3,466g,466h,467c,467d,466d,467e,466l,669k,669g,669d,669j,669f,669i,669h,669e,669l,669m-1,669m-2,669o,466m,669d-2,466o,467a-2,669a-4,669a-5,467a-3,466c-2,669a-6,467a-4,466b-4,669a-7,467a-5,466b-5,669p-1,467a-6,669a-8,466b-6,669a-9,467a-7,466b-7,669p-2,467a-8,669a-10,46…	p2@Sfmbt2	ENSMUST00000041105.6	-0.669819	0.628586	0.122406	0.403194	5.67546	6.34527	44.9722	71.5219	36.665	90.8747	99.9804	52.7337
mmu-let-7a-5p	5p	MIMAT0000521	UGAGGUAGUAGGUUGUAUAGUU	GAGGUA	22	Yes	Mature_miRNA	canonical_conserved_miRNA	mmu-let-7a-2	MI0000557	CUGCAUGUUCCCAGGUUGAGGUAGUAGGUUGUAUAGUUUAGAGUUACAUCAAGGGAGAUAACUGUACAGCCUCCUAGCUUUCCUUGGGACUUGCAC	chr9:41536716-41536811(+)	MIPF0000002	let-7	let7a-2,100	p1@Mir125b-1	ENSMUST00000188277.3	0.52958	1.44351	0.125941	0.413356	13.703	13.1734	11343.5	11585.1	17078.9	8129.96	6003.57	13582.2
mmu-let-7a-5p	5p	MIMAT0000521	UGAGGUAGUAGGUUGUAUAGUU	GAGGUA	22	Yes	Mature_miRNA	canonical_conserved_miRNA	mmu-let-7a-1	MI0000556	UUCACUGUGGGAUGAGGUAGUAGGUUGUAUAGUUUUAGGGUCACACCCACCACUGGGAGAUAACUAUACAAUCUACUGUCUUUCCUAAGGUGAU	chr13:48538179-48538272(-)	MIPF0000002	let-7	let7d,let7a-1,let7f-1	Unknown	Unknown	0.528537	1.44247	0.126606	0.41406	13.704	13.1755	11360.1	11597.7	17077.3	8138.95	6011.32	13604.6
mmu-miR-7059-5p	5p	MIMAT0028022	ACCGGGGACUGCGGCUUUCAGU	CCGGGG	22	NO	-	non-canonical_miRNA	mmu-mir-7059	MI0022908	AAACCACCGGGGACUGCGGCUUUCAGUUAAAGGUCACUGUUUGCUGUUUGUCCUCCCAG	chr7:126579474-126579532(-)	-	-	7059	p1@Cln3,p1@LOC100047702	ENSMUST00000150917.4	-1.3393	0.395211	0.127225	0.414092	-0.669332	0.669972	0.68923	0.483256	0.632155	2.8792	0.754163	1.14142
mmu-miR-223-3p	3p	MIMAT0000665	UGUCAGUUUGUCAAAUACCCCA	GUCAGU	22	Yes	Mature_miRNA	canonical_conserved_miRNA	mmu-mir-223	MI0000703	UCUGGCCAUCUGCAGUGUCACGCUCCGUGUAUUUGACAAGCUGAGUUGGACACUCUGUGUGGUAGAGUGUCAGUUUGUCAAAUACCCCAAGUGUGGCUCAUGCCUAUCAG	chrX:96242817-96242926(+)	MIPF0000067	mir-223	223	p1@ENSMUST00000133125	ENSMUST00000133125.2	-1.14614	0.451832	0.127517	0.414092	0.160764	1.30691	0.68923	1.6914	0.948232	1.97945	2.04701	3.42427
mmu-miR-421-3p	3p	MIMAT0004869	AUCAACAGACAUUAAUUGGGCGC	UCAACA	23	Yes	Mature_miRNA	canonical_conserved_miRNA	mmu-mir-421	MI0005496	CAUUGUAGGCCUCAUUAAAUGUUUGUUGAAUGAAAAAAUGAAUCAUCAACAGACAUUAAUUGGGCGCCUGCUCUGU	chrX:103572921-103572996(-)	MIPF0000098	mir-95	374b,421,374c	p1@B230206F22Rik	ENSMUST00000130063.4	-0.516207	0.699208	0.128168	0.414739	6.20392	6.72012	57.8953	74.4214	89.1338	101.852	102.566	111.859
mmu-miR-7033-5p	5p	MIMAT0027970	UCUCCAGGAGUCUGAGGGGCAGG	CUCCAG	23	NO	-	non-canonical_miRNA	mmu-mir-7033	MI0022882	UUUAGUCUCCAGGAGUCUGAGGGGCAGGGUCGUCUCCAGCAUCUUGGGCUUGGCCUAACCUGCCUCCAUUCUCUUGGGCAG	chr5:135383730-135383810(-)	-	-	7033	p1@Pom121	ENSMUST00000111171.5	1.46942	2.76911	0.130552	0.420705	0.0604719	-1.40895	0.344615	0.724884	2.21254	0.3599	0.43095	0.228285
mmu-miR-503-3p	3p	MIMAT0004790	GAGUAUUGUUUCCACUGCCUGG	AGUAUU	22	Yes	Star_miRNA	canonical_conserved_miRNA	mmu-mir-503	MI0003538	UGCCCUAGCAGCGGGAACAGUACUGCAGUGAGUGUUUGGUGCCCUGGAGUAUUGUUUCCACUGCCUGGGUA	chrX:53053984-53054054(-)	MIPF0000183	mir-503	322,351,450a-1,542,450a-2,503,450b	Unknown	Unknown	-0.655758	0.634742	0.130927	0.420705	5.42922	6.08498	32.0492	39.627	57.8422	70.1805	50.5289	83.0956
mmu-miR-26a-2-3p	3p	MIMAT0017058	CCUGUUCUUGAUUACUUGUUUC	CUGUUC	22	Yes	Star_miRNA	canonical_conserved_miRNA	mmu-mir-26a-2	MI0000706	GGCUGCGGCUGGAUUCAAGUAAUCCAGGAUAGGCUGUGUCCGUCCAUGAGGCCUGUUCUUGAUUACUUGUUUCUGGAGGCAGCG	chr10:126995530-126995613(+)	MIPF0000043	mir-26	26a-2,546	p1@Ctdsp2	ENSMUST00000105256.5	0.880104	1.84051	0.133726	0.428202	4.81179	3.93168	30.1538	26.8207	27.1827	12.2366	17.238	16.2082
mmu-miR-219a-2-3p	3p	MIMAT0022841	AGAAUUGUGGCUGGACAUCUGU	GAAUUG	22	Yes	Star_miRNA	canonical_conserved_miRNA	mmu-mir-219a-2	MI0000741	ACUCAGGGGCUUCGCCACUGAUUGUCCAAACGCAAUUCUUGUACGAGUCUGCGGCCAACCGAGAAUUGUGGCUGGACAUCUGUGGUUGAGCUCCGGG	chr2:29845631-29845727(-)	MIPF0000044	mir-219	219a-2,219b	p@chr2:29701822..29701836,-	XM_001477254	-1.48211	0.357966	0.13607	0.434196	4.30677	5.78888	8.78768	29.7202	20.8611	16.1955	130.901	18.491
mmu-miR-7073-5p	5p	MIMAT0028052	UGGGGGAAUUGAAAGACUAUGA	GGGGGA	22	NO	-	non-canonical_miRNA	mmu-mir-7073	MI0022923	CUUUCUGGGGGAAUUGAAAGACUAUGACUUAACAAUUAACUGAUAGCCUUUUCCUCCCCAACAG	chr8:95753151-95753214(-)	-	-	7073	p1@Cnot1	ENSMUST00000098473.7	-1.52279	0.348013	0.136676	0.434621	-1.30282	0.219971	0.344615	0.483256	0.316077	2.33935	0.646425	0.456569
mmu-miR-362-5p	5p	MIMAT0000706	AAUCCUUGGAACCUAGGUGUGAAU	AUCCUU	24	Yes	Mature_miRNA	canonical_conserved_miRNA	mmu-mir-362	MI0000763	CUCGAAUCCUUGGAACCUAGGUGUGAAUGCUGCUUCAGUGCAACACACCUGUUCAAGGAUUCAAA	chrX:7241982-7242046(-)	MIPF0000209	mir-362	188,362,532,500,501	p1@Clcn5	ENSMUST00000115746.4	-0.499775	0.707217	0.137312	0.435136	6.05358	6.55336	73.0583	61.8567	64.1637	101.312	94.4858	85.835
mmu-miR-330-3p	3p	MIMAT0000569	GCAAAGCACAGGGCCUGCAGAGA	CAAAGC	23	Yes	Mature_miRNA	canonical_conserved_miRNA	mmu-mir-330	MI0000607	GACCCUUUGGCGAUCUCUGCCUCUCUGGGCCUGUGUCUUAGGCUCUUCAAGAUCCAACGAGCAAAGCACAGGGCCUGCAGAGAGGUAGCGCUCUGCUC	chr7:19181465-19181562(+)	MIPF0000200	mir-330	330	p1@Eml2	XM_133217	-0.868705	0.547638	0.139411	0.439287	4.28046	5.14917	11.0277	17.1556	30.3434	40.1288	33.6141	32.6447
mmu-miR-300-3p	3p	MIMAT0000378	UAUGCAAGGGCAAGCUCUCUUC	AUGCAA	22	Yes	Mature_miRNA	canonical_conserved_miRNA	mmu-mir-300	MI0000400	GCUACUUGAAGAGAGGUUAUCCUUUGUGUGUUUGCUUUACGCGAAAUGAAUAUGCAAGGGCAAGCUCUCUUCGAGGAGC	chr12:109724313-109724391(+)	MIPF0000018	mir-154	134,154,299a,300,323,329,376a,377,379,380,381,382,409,410,376b,411,412,485,543,539,541,494,376c,487b,369,758,668,667,666,496a,679,495,453,654,544,1193,1197,3072,299b	p@chr12:110961600..110961604,+	XM_001475122	1.0851	2.12153	0.139577	0.439287	1.35832	0.27322	1.89538	2.65791	3.16077	1.4396	1.7238	0.228285
mmu-miR-24-2-5p	5p	MIMAT0005440	GUGCCUACUGAGCUGAAACAGU	UGCCUA	22	Yes	Star_miRNA	canonical_conserved_miRNA	mmu-mir-24-2	MI0000572	GCCUCUCUCCGGGCUCCGCCUCCCGUGCCUACUGAGCUGAAACAGUUGAUUCCAGUGCACUGGCUCAGUUCAGCAGGAACAGGAGUCCAGCCCCCUAGGAGCUGGCA	chr8:84208815-84208921(+)	MIPF0000041	mir-24	23a,24-2,27a,3074-2	Unknown	Unknown	0.48189	1.39657	0.144175	0.452209	9.56763	9.08574	1067.79	610.352	597.702	524.734	476.308	629.152
mmu-miR-501-3p	3p	MIMAT0003509	AAUGCACCCGGGCAAGGAUUUG	AUGCAC	22	Yes	Mature_miRNA	canonical_conserved_miRNA	mmu-mir-501	MI0004703	CUUCUGCUCUGCUCAUCCUCUCUAAUCCUUUGUCCCUGGGUGAAAAUGCUAUUUGUAUGCAAUGCACCCGGGCAAGGAUUUGGGGAAGGUGAGCCUGAUCUGCAUGGAG	chrX:7241243-7241351(-)	MIPF0000139	mir-500	188,362,532,500,501	p1@Clcn5	ENSMUST00000115746.4	-0.601379	0.659124	0.148424	0.46395	7.80275	8.40412	122.511	194.51	353.375	442.497	244.456	329.415
mmu-miR-21a-5p	5p	MIMAT0000530	UAGCUUAUCAGACUGAUGUUGA	AGCUUA	22	Yes	Mature_miRNA	canonical_conserved_miRNA	mmu-mir-21a	MI0000569	UGUACCACCUUGUCGGAUAGCUUAUCAGACUGAUGUUGACUGUUGAAUCUCAUGGCAACAGCAGUCGAUGGGCUGUCUGACAUUUUGGUAUC	chr11:86584067-86584158(-)	MIPF0000060	mir-21	21a	p2@Vmp1	NM_029478	0.412036	1.33056	0.149312	0.465145	17.3757	16.9636	218667	162869	128641	135907	106772	140751
mmu-miR-3473a	5p	MIMAT0015645	UGGAGAGAUGGCUCAGCA	GGAGAG	18	NO	-	non-canonical_miRNA	mmu-mir-3473a	MI0014706	CCUGUUGAGCCAUCUCACCAGCCCAGAAAAUAUUUUUAAAAAGUGAAUUGUCUUAAGCUGGAGAGAUGGCUCAGCAGU	chrX:162874918-162874995(-)	MIPF0001230	mir-3473	3473a	p1@Syap1	NM_025932	1.05165	2.0729	0.150101	0.466023	3.96685	2.9152	8.44306	12.0814	26.5505	7.01805	6.24878	9.35967
mmu-miR-669c-5p	5p	MIMAT0003479	AUAGUUGUGUGUGGAUGUGUGU	UAGUUG	22	Yes	-	non-canonical_miRNA	mmu-mir-669c	MI0004673	CCUCCAUGUAUGUGCAUGUGUGUAUAGUUGUGUGUGGAUGUGUGUAUUUGCAUAUAAAUAACAUACACACACACACACAAGUAAACACAAGUGCACAAACAGACACAGG	chr2:10509296-10509404(+)	MIPF0000316	mir-467	297a-2,466a,467a-1,669a-1,669b,669a-2,669a-3,467b,669c,297b,297a-3,297a-4,297c,466b-1,466b-2,466b-3,466c-1,466e,466f-1,466f-2,466f-3,466g,466h,467c,467d,466d,467e,466l,669k,669g,669d,669j,669f,669i,669h,669e,669l,669m-1,669m-2,669o,466m,669d-2,466o,467a-2,669a-4,669a-5,467a-3,466c-2,669a-6,467a-4,466b-4,669a-7,467a-5,466b-5,669p-1,467a-6,669a-8,466b-6,669a-9,467a-7,466b-7,669p-2,467a-8,669a-10,46…	p2@Sfmbt2	ENSMUST00000041105.6	-0.432797	0.740824	0.154043	0.475236	7.48744	7.92024	205.046	183.396	149.505	256.789	220.216	249.743
mmu-miR-669e-3p	3p	MIMAT0017330	UGAAUAUACACACACUUACAC	GAAUAU	21	Yes	-	non-canonical_miRNA	mmu-mir-669e	MI0006300	GCCUGGGAUUCAUGGGCUGUACCCUAUAUAUGGGCAGGUGUGUGUCUUGUGUGUGCAUGUUCAUUUGUGUAUAUGAAUAUGAAUAUACACACACUUACACACUCAUGCACACACACACA	chr2:10467495-10467613(+)	MIPF0000316	mir-467	297a-2,466a,467a-1,669a-1,669b,669a-2,669a-3,467b,669c,297b,297a-3,297a-4,297c,466b-1,466b-2,466b-3,466c-1,466e,466f-1,466f-2,466f-3,466g,466h,467c,467d,466d,467e,466l,669k,669g,669d,669j,669f,669i,669h,669e,669l,669m-1,669m-2,669o,466m,669d-2,466o,467a-2,669a-4,669a-5,467a-3,466c-2,669a-6,467a-4,466b-4,669a-7,467a-5,466b-5,669p-1,467a-6,669a-8,466b-6,669a-9,467a-7,466b-7,669p-2,467a-8,669a-10,46…	p2@Sfmbt2	ENSMUST00000041105.6	-0.989822	0.50354	0.154611	0.475236	0.812456	1.80228	2.58461	1.20814	1.26431	2.5193	3.77081	4.10912
mmu-miR-27a-5p	5p	MIMAT0004633	AGGGCUUAGCUGCUUGUGAGCA	GGGCUU	22	Yes	Star_miRNA	canonical_conserved_miRNA	mmu-mir-27a	MI0000578	UGGCCUGAGGAGCAGGGCUUAGCUGCUUGUGAGCAAGGUCCACAGCAAAGUCGUGUUCACAGUGGCUAAGUUCCGCCCCCUGGACCC	chr8:84208672-84208758(+)	MIPF0000036	mir-27	23a,24-2,27a,3074-2	Unknown	Unknown	0.684568	1.60722	0.15462	0.475236	9.81536	9.13079	571.544	493.646	1638.23	668.694	365.553	647.643
mmu-miR-344c-3p	3p	MIMAT0014928	UGAUCUAGUCAAAGCCUGACAGU	GAUCUA	23	Yes	-	non-canonical_miRNA	mmu-mir-344c	MI0014096	CUGCAAGGGUUUUUUUCAGUCAGGCUGCUGGCUAGAGUACAGCUAUCAGCUGGUACCUGAUCUAGUCAAAGCCUGACAGUAAACUGCUCCAG	chr7:61837311-61837402(-)	MIPF0000267	mir-344	344c	Unknown	Unknown	-1.18416	0.440081	0.155746	0.475374	-0.540932	0.643226	0.861537	0.724884	0.316077	2.5193	1.18511	0.913138
mmu-miR-130a-3p	3p	MIMAT0000141	CAGUGCAAUGUUAAAAGGGCAU	AGUGCA	22	Yes	Mature_miRNA	canonical_conserved_miRNA	mmu-mir-130a	MI0000156	GAGCUCUUUUCACAUUGUGCUACUGUCUAACGUGUACCGAGCAGUGCAAUGUUAAAAGGGCAUC	chr2:84741115-84741178(-)	MIPF0000034	mir-130	130a	Unknown	Unknown	0.613635	1.53011	0.156155	0.475374	6.18363	5.57	103.04	65.2395	49.3081	39.409	44.7111	58.4408
mmu-miR-374b-5p	5p	MIMAT0003727	AUAUAAUACAACCUGCUAAGUG	UAUAAU	22	Yes	Mature_miRNA	canonical_conserved_miRNA	mmu-mir-374b	MI0004125	GAAGAAAUCCUACUCGGGUGGAUAUAAUACAACCUGCUAAGUGUUCUAGCACUUAGCAGGUUGUAUUAUCAUUGUCCGAGGUUAUGGCUCUCGUC	chrX:103573060-103573154(-)	MIPF0000288	mir-374	374b,421,374c	p1@B230206F22Rik	ENSMUST00000130063.4	0.4302	1.34742	0.156217	0.475374	9.35771	8.92751	715.076	504.036	749.103	415.504	521.45	523.685
mmu-miR-374c-5p	5p	-	AUAAUACAACCUGCUAAGUG	UAAUAC	20	-	-	-	mmu-mir-374b	-	-	-	-	-	-	-	-	0.429203	1.34649	0.157307	0.477114	9.3558	8.9266	714.387	503.069	748.155	415.144	521.342	523.228
mmu-miR-181c-3p	3p	MIMAT0017068	ACCAUCGACCGUUGAGUGGACC	CCAUCG	22	Yes	Star_miRNA	canonical_conserved_miRNA	mmu-mir-181c	MI0000724	GCCAAGGGUUUGGGGGAACAUUCAACCUGUCGGUGAGUUUGGGCAGCUCAGACAAACCAUCGACCGUUGAGUGGACCCCGAGGCCUGGA	chr8:84178873-84178961(-)	MIPF0000007	mir-181	181c,181d	Unknown	Unknown	-0.946669	0.518829	0.160384	0.480633	2.40219	3.34886	5.16922	5.55744	5.05724	10.4371	10.2351	9.81623
mmu-miR-10b-5p	5p	MIMAT0000208	UACCCUGUAGAACCGAAUUUGUG	ACCCUG	23	Yes	Mature_miRNA	canonical_conserved_miRNA	mmu-mir-10b	MI0000221	UAUAUACCCUGUAGAACCGAAUUUGUGUGGUACCCACAUAGUCACAGAUUCGAUUCUAGGGGAAUAUA	chr2:74726070-74726137(+)	MIPF0000033	mir-10	10b	p1@Hoxd3	ENSMUST00000144040.5	0.53479	1.44873	0.1606	0.480633	6.87603	6.34124	78.5722	129.996	144.131	90.8747	55.808	96.7926
mmu-miR-15b-5p	5p	MIMAT0000124	UAGCAGCACAUCAUGGUUUACA	AGCAGC	22	Yes	Mature_miRNA	canonical_conserved_miRNA	mmu-mir-15b	MI0000140	CUGUAGCAGCACAUCAUGGUUUACAUACUACAGUCAAGAUGCGAAUCAUUAUUUGCUGCUCUAG	chr3:69009772-69009835(+)	MIPF0000006	mir-15	15b,16-2	p1@Smc4	ENSMUST00000107803.3	0.409166	1.32792	0.163309	0.480633	8.2858	7.87663	346.683	309.525	279.728	239.873	216.876	248.374
mmu-miR-1946b	5p	MIMAT0009443	GCCGGGCAGUGGUGGCACAUGCUUUU	CCGGGC	26	NO	-	non-canonical_miRNA	mmu-mir-1946b	MI0009967	GGGAUUAAAGGCGUGCGCCACCACUGCCCAGCUUUCAGAGUGAAUUUGAGGCUAUCUGGCUAUAUGAGACUGCUUCACAGGGUAAGAAAAGGGGAAAGUGCCGGGCAGUGGUGGCACAUGCUUUUAAUCCCAG	chr9:21613444-21613576(-)	-	-	1946b	Unknown	Unknown	2.77293	6.83493	0.16352	0.480633	1.36901	-1.40391	0.344615	0.483256	6.9537	0	0	1.14142
mmu-miR-30b-3p	3p	MIMAT0004524	CUGGGAUGUGGAUGUUUACGUC	UGGGAU	22	Yes	Star_miRNA	canonical_conserved_miRNA	mmu-mir-30b	MI0000145	CUAAGCCAAGUUUCAGUUCAUGUAAACAUCCUACACUCAGCUGUCAUACAUGCGUUGGCUGGGAUGUGGAUGUUUACGUCAGCUGUCUUGGAGUAU	chr15:68337415-68337510(-)	MIPF0000005	mir-30	30b,30d	Unknown	Unknown	0.591117	1.50641	0.164526	0.480633	5.95525	5.36413	62.3753	46.3926	77.439	38.3293	35.5534	49.766
mmu-miR-382-3p	3p	MIMAT0004691	UCAUUCACGGACAACACUUUUU	CAUUCA	22	Yes	Star_miRNA	canonical_conserved_miRNA	mmu-mir-382	MI0000799	UACUUGAAGAGAAGUUGUUCGUGGUGGAUUCGCUUUACUUGUGACGAAUCAUUCACGGACAACACUUUUUUCAGUA	chr12:109733771-109733846(+)	MIPF0000018	mir-154	134,154,299a,300,323,329,376a,377,379,380,381,382,409,410,376b,411,412,485,543,539,541,494,376c,487b,369,758,668,667,666,496a,679,495,453,654,544,1193,1197,3072,299b	p@chr12:110969155..110969160,+	ENSMUST00000182499.4	-1.08788	0.470451	0.167013	0.480633	0.817698	1.90558	1.03384	2.65791	1.58039	1.7995	5.81783	3.42427
mmu-miR-466i-3p	3p	MIMAT0005834	AUACACACACACAUACACACUA	UACACA	22	Yes	-	non-canonical_miRNA	mmu-mir-466i	MI0006282	AGAGAUCAUGUCAGUGAACUGCCACAUUUUUGAUAUAUAUUAUGUAUGUAUGUGUGUGUGUGUGUGUGUGUGUAUAUAUAUACACACACACAUACACACUACAUGUAUGCAACAUAUAUAC	chr13:17747473-17747593(+)	MIPF0000316	mir-467	466i	Unknown	Unknown	-0.780637	0.58211	0.167959	0.480633	4.47286	5.2535	16.8861	29.4786	20.229	50.7459	41.5867	21.9153
mmu-miR-491-5p	5p	MIMAT0003486	AGUGGGGAACCCUUCCAUGAGG	GUGGGG	22	Yes	Mature_miRNA	canonical_conserved_miRNA	mmu-mir-491	MI0004680	AAUUGACUUAGCUGGGAAGUGGGGAACCCUUCCAUGAGGAGUAGAACACUCCUUAUGCAAGAUUCCCUUCUACCUGACUGAGUUGA	chr4:88122040-88122125(+)	MIPF0000319	mir-491	491	p1@BC057079	NM_001081184	-0.97312	0.509403	0.168774	0.480633	0.562994	1.53611	2.06769	1.20814	0.948232	2.69925	3.55534	2.28285
mmu-miR-30d-5p	5p	MIMAT0000515	UGUAAACAUCCCCGACUGGAAG	GUAAAC	22	Yes	Mature_miRNA	canonical_conserved_miRNA	mmu-mir-30d	MI0000549	AAGUCUGUGUCUGUAAACAUCCCCGACUGGAAGCUGUAAGCCACAGCCAAGCUUUCAGUCAGAUGUUUGCUGCUACUGGCUC	chr15:68341208-68341289(-)	MIPF0000005	mir-30	30b,30d	p@chr15:68194701..68194722,-	ENSMUST00000175699.1	0.391519	1.31177	0.172204	0.480633	13.634	13.2425	15768.9	11200.7	11168.6	11684	8316.8	9073.4
mmu-miR-17-5p	5p	MIMAT0000649	CAAAGUGCUUACAGUGCAGGUAG	AAAGUG	23	Yes	Mature_miRNA	canonical_conserved_miRNA	mmu-mir-17	MI0000687	GUCAGAAUAAUGUCAAAGUGCUUACAGUGCAGGUAGUGAUGUGUGCAUCUACUGCAGUGAGGGCACUUGUAGCAUUAUGCUGAC	chr14:115043671-115043754(+)	MIPF0000001	mir-17	18a,20a,17,19a,19b-1,92a-1	p1@ENSMUST00000134140	ENSMUST00000134140.2	0.382957	1.30401	0.172823	0.480633	10.8086	10.4257	1836.62	1712.66	1831.35	1220.42	1281.32	1624.7
mmu-miR-410-3p	3p	MIMAT0001091	AAUAUAACACAGAUGGCCUGU	AUAUAA	21	Yes	Mature_miRNA	canonical_conserved_miRNA	mmu-mir-410	MI0001161	GGGUACUUGAGGAGAGGUUGUCUGUGAUGAGUUCGCUUUAUUAAUGACGAAUAUAACACAGAUGGCCUGUUUUCAAUACCA	chr12:109743715-109743795(+)	MIPF0000018	mir-154	134,154,299a,300,323,329,376a,377,379,380,381,382,409,410,376b,411,412,485,543,539,541,494,376c,487b,369,758,668,667,666,496a,679,495,453,654,544,1193,1197,3072,299b	p1@ENSMUST00000165209	ENSMUST00000183116.4	-1.13042	0.456781	0.173019	0.480633	0.691159	1.82158	1.20615	1.44977	2.21254	1.7995	6.24878	2.28285
mmu-miR-451a	5p	MIMAT0001632	AAACCGUUACCAUUACUGAGUU	AACCGU	22	NO	Mature_miRNA	canonical_conserved_miRNA	mmu-mir-451a	MI0001730	CUUGGGAAUGGCGAGGAAACCGUUACCAUUACUGAGUUUAGUAAUGGUAACGGUUCUCUUGCUGCUCCCACA	chr11:78073170-78073241(+)	MIPF0000148	mir-451	144,451a	Unknown	Unknown	-0.569031	0.674069	0.174374	0.480633	8.23167	8.8007	215.729	366.308	319.87	314.193	747.699	275.311
mmu-miR-872-3p	3p	MIMAT0004935	UGAACUAUUGCAGUAGCCUCCU	GAACUA	22	Yes	Star_miRNA	canonical_conserved_miRNA	mmu-mir-872	MI0005549	AACUUGUUAGAAGGUUACUUGUUAGUUCAGGACCUCAUUACUUUCUGCCUGAACUAUUGCAGUAGCCUCCUAACUGGUUAU	chr4:94665157-94665237(+)	MIPF0000399	mir-872	872	p1@Ift74	ENSMUST00000030311.7	0.566319	1.48074	0.175418	0.480633	5.82104	5.25473	64.7876	48.0839	56.5778	35.6301	42.2331	36.5255
mmu-miR-3154	5p	MIMAT0035714	CAGAAGGGGAGUCGGGAGCGGA	AGAAGG	22	NO	-	non-canonical_miRNA	mmu-mir-3154	MI0030343	GGCCCCUCCUUCCCAACCCAGCUCCCGCUCACCCCUGCCACGUCAAAGGAGGCAGAAGGGGAGUCGGGAGCGGAGAGGG	chr2:32318265-32318343(+)	MIPF0001387	mir-3154	199b,3154	Unknown	Unknown	-1.25829	0.41804	0.178549	0.480633	-1.07309	0.185195	0.516922	0.483256	0.316077	1.0797	1.29285	0.913138
mmu-miR-3473g	5p	MIMAT0031427	CAAAAGUGAGGCUGGGGAGA	AAAAGU	20	NO	-	non-canonical_miRNA	mmu-mir-3473g	MI0026054	CUCUGCAAGUGGAGCAAGUGCUCACCACCGAGCCAUCUCUCCAACCUUCAUAUUUGUAUUUGUUAGACAAGAAGUACAAAAGUGAGGCUGGGGAGAGGGUUUGCAGUGUGUAUUGCUCUUCUAAAGGACCACAGUU	chr2:126902250-126902385(-)	-	-	3473g	p1@2010106G01Rik	NM_023220	-1.31337	0.402379	0.180724	0.480633	-1.00666	0.306716	0.344615	0.241628	0.948232	1.4396	1.07738	1.14142
mmu-miR-2137	5p	MIMAT0011213	GCCGGCGGGAGCCCCAGGGAG	CCGGCG	21	NO	-	non-canonical_miRNA	mmu-mir-2137	MI0010750	GUAGUAUACCUCCUUCCUGCUGCCUUGUUGGCUUGCCGGCGGGAGCCCCAGGGAGUAGAGCAUUGC	chrX:72992079-72992144(+)	-	-	2137	p1@Zfp185	ENSMUST00000114546.5	0.958662	1.94351	0.182758	0.480633	0.837602	-0.12106	1.72307	1.6914	1.89646	1.25965	0.754163	0.684854
mmu-miR-466b-3p	3p	-	AUACAUACACGCACACAUAAGA	UACAUA	22	-	-	-	mmu-mir-466a	-	-	-	-	-	-	-	-	-0.465546	0.724197	0.184147	0.480633	6.60644	7.07198	104.074	116.465	71.4335	136.582	162.145	104.554
mmu-miR-466c-3p	3p	-	AUACAUACACGCACACAUAAGA	UACAUA	22	-	-	-	mmu-mir-466a	-	-	-	-	-	-	-	-	-0.465546	0.724197	0.184147	0.480633	6.60644	7.07198	104.074	116.465	71.4335	136.582	162.145	104.554
mmu-miR-466p-3p	3p	-	AUACAUACACGCACACAUAAGA	UACAUA	22	-	-	-	mmu-mir-466a	-	-	-	-	-	-	-	-	-0.465546	0.724197	0.184147	0.480633	6.60644	7.07198	104.074	116.465	71.4335	136.582	162.145	104.554
mmu-miR-3968	5p	MIMAT0019352	CGAAUCCCACUCCAGACACCA	GAAUCC	21	NO	-	non-canonical_miRNA	mmu-mir-3968	MI0016977	ACGCCGAGCGUGUGGUGGUAGGAUCCGUGUAGCACCGUCUGUGUGUUGUUGUGCCACACAGAGAACUUGAGCGAAUCCCACUCCAGACACCAUGAGUAGG	chr11:115447961-115448060(-)	-	-	3968	Unknown	Unknown	0.639414	1.5577	0.184917	0.480633	6.17639	5.53697	51.5199	46.6342	119.161	60.2832	33.3986	45.6569
mmu-miR-669e-5p	5p	MIMAT0005853	UGUCUUGUGUGUGCAUGUUCAU	GUCUUG	22	Yes	-	non-canonical_miRNA	mmu-mir-669e	MI0006300	GCCUGGGAUUCAUGGGCUGUACCCUAUAUAUGGGCAGGUGUGUGUCUUGUGUGUGCAUGUUCAUUUGUGUAUAUGAAUAUGAAUAUACACACACUUACACACUCAUGCACACACACACA	chr2:10467495-10467613(+)	MIPF0000316	mir-467	297a-2,466a,467a-1,669a-1,669b,669a-2,669a-3,467b,669c,297b,297a-3,297a-4,297c,466b-1,466b-2,466b-3,466c-1,466e,466f-1,466f-2,466f-3,466g,466h,467c,467d,466d,467e,466l,669k,669g,669d,669j,669f,669i,669h,669e,669l,669m-1,669m-2,669o,466m,669d-2,466o,467a-2,669a-4,669a-5,467a-3,466c-2,669a-6,467a-4,466b-4,669a-7,467a-5,466b-5,669p-1,467a-6,669a-8,466b-6,669a-9,467a-7,466b-7,669p-2,467a-8,669a-10,46…	p2@Sfmbt2	ENSMUST00000041105.6	-0.849099	0.555131	0.18536	0.480633	3.63673	4.48583	16.3692	12.8063	7.90193	22.4937	22.7326	21.9153
mmu-miR-146a-5p	5p	MIMAT0000158	UGAGAACUGAAUUCCAUGGGUU	GAGAAC	22	Yes	Mature_miRNA	canonical_conserved_miRNA	mmu-mir-146a	MI0000170	AGCUCUGAGAACUGAAUUCCAUGGGUUAUAUCAAUGUCAGACCUGUGAAAUUCAGUUCUUCAGCU	chr11:43374397-43374461(-)	MIPF0000103	mir-146	146a	Unknown	Unknown	-0.586989	0.665731	0.185947	0.480633	8.14309	8.73008	475.224	176.63	195.652	328.589	328.923	616.597
mmu-miR-130b-5p	5p	MIMAT0004583	ACUCUUUCCCUGUUGCACUACU	CUCUUU	22	Yes	Star_miRNA	canonical_conserved_miRNA	mmu-mir-130b	MI0000408	GGCUUGUUGGACACUCUUUCCCUGUUGCACUACUGUGGGCCUCUGGGAAGCAGUGCAAUGAUGAAAGGGCAUCUGUCGGGCC	chr16:17124061-17124142(-)	MIPF0000034	mir-130	130b,301b	p1@2610318N02Rik	NM_183287	-0.954713	0.515944	0.186801	0.480633	1.70753	2.66224	2.4123	2.41628	5.05724	7.73785	4.20176	7.07682
mmu-miR-466a-3p	3p	MIMAT0002107	UAUACAUACACGCACACAUAAGA	AUACAU	23	Yes	-	non-canonical_miRNA	mmu-mir-466a	MI0002401	UAUAUGUGUUUAUGUGUGUGUACAUGUACAUAUGUGAAUAUGAUAUCCAUAUACAUACACGCACACAUAAGAC	chr2:10507918-10507990(+)	MIPF0000208	mir-466	297a-2,466a,467a-1,669a-1,669b,669a-2,669a-3,467b,669c,297b,297a-3,297a-4,297c,466b-1,466b-2,466b-3,466c-1,466e,466f-1,466f-2,466f-3,466g,466h,467c,467d,466d,467e,466l,669k,669g,669d,669j,669f,669i,669h,669e,669l,669m-1,669m-2,669o,466m,669d-2,466o,467a-2,669a-4,669a-5,467a-3,466c-2,669a-6,467a-4,466b-4,669a-7,467a-5,466b-5,669p-1,467a-6,669a-8,466b-6,669a-9,467a-7,466b-7,669p-2,467a-8,669a-10,46…	p2@Sfmbt2	ENSMUST00000041105.6	-0.462973	0.72549	0.18687	0.480633	6.61273	7.07571	104.074	117.431	71.7496	137.302	162.468	104.554
mmu-miR-466e-3p	3p	-	UAUACAUACACGCACACAUAAGA	AUACAU	23	-	-	-	mmu-mir-466a	-	-	-	-	-	-	-	-	-0.462973	0.72549	0.18687	0.480633	6.61273	7.07571	104.074	117.431	71.7496	137.302	162.468	104.554
mmu-miR-92a-1-5p	5p	MIMAT0017066	AGGUUGGGAUUUGUCGCAAUGCU	GGUUGG	23	Yes	Star_miRNA	canonical_conserved_miRNA	mmu-mir-92a-1	MI0000719	CUUUCUACACAGGUUGGGAUUUGUCGCAAUGCUGUGUUUCUCUGUAUGGUAUUGCACUUGUCCCGGCCUGUUGAGUUUGG	chr14:115044427-115044506(+)	MIPF0000013	mir-25	18a,20a,17,19a,19b-1,92a-1	p1@ENSMUST00000134140	ENSMUST00000134140.2	0.922199	1.895	0.187877	0.480633	3.71968	2.79748	11.0277	12.0814	16.436	8.81755	4.3095	7.76167
mmu-miR-486a-5p	5p	MIMAT0003130	UCCUGUACUGAGCUGCCCCGAG	CCUGUA	22	NO	Mature_miRNA	canonical_conserved_miRNA	mmu-mir-486a	MI0003493	CAGCCAGCUCUGAUCUCGCCCUCCCUGAGGGGUCCUGUACUGAGCUGCCCCGAGGUCCUUCACUGUGCUCAGCUCGGGGCAGCUCAGUACAGGAUGCGUCAGGGUGGGAGACAACGGGGAACAAGCCA	chr8:23142555-23142682(+)	MIPF0000220	mir-486	486a,486b	p1@Ank1	ENSMUST00000117296.4	-0.722498	0.606047	0.188872	0.480633	4.55513	5.27763	14.6461	21.0216	35.0846	41.7484	43.4182	31.0467
mmu-miR-486b-5p	5p	-	UCCUGUACUGAGCUGCCCCGAG	CCUGUA	22	-	-	-	mmu-mir-486a	-	-	-	-	-	-	-	-	-0.722498	0.606047	0.188872	0.480633	4.55513	5.27763	14.6461	21.0216	35.0846	41.7484	43.4182	31.0467
mmu-miR-1291	5p	MIMAT0031397	AUGGCUCUUACUGAAGACUAGCAGUU	UGGCUC	26	NO	-	non-canonical_miRNA	mmu-mir-1291	MI0026023	AGAAUCAAGGGAUGGGAGGUUACCCAUGGCUCUUACUGAAGACUAGCAGUUAUACACUGUAGCUGUUGGUUUCAAGCAGACGCCUAGAGAACUGUCUUCCAGUGGUUUAUUAGCUAC	chr15:98519762-98519878(-)	MIPF0000599	mir-1291	1291	p1@2310037I24Rik	ENSMUST00000023727.13	0.845051	1.79633	0.188986	0.480633	4.99623	4.15118	21.3661	25.8542	48.6759	28.2521	13.7904	11.1859
mmu-miR-323-3p	3p	MIMAT0000551	CACAUUACACGGUCGACCUCU	ACAUUA	21	Yes	Mature_miRNA	canonical_conserved_miRNA	mmu-mir-323	MI0000592	UUGGUACUUGGAGAGAGGUGGUCCGUGGCGCGUUCGCUUCAUUUAUGGCGCACAUUACACGGUCGACCUCUUUGCGGUAUCUAAUC	chr12:109712508-109712593(+)	MIPF0000018	mir-154	134,154,299a,300,323,329,376a,377,379,380,381,382,409,410,376b,411,412,485,543,539,541,494,376c,487b,369,758,668,667,666,496a,679,495,453,654,544,1193,1197,3072,299b	Unknown	Unknown	-1.25391	0.41931	0.190552	0.480633	0.774387	2.0283	1.55077	1.93302	1.58039	1.0797	9.4809	1.36971
mmu-miR-872-5p	5p	MIMAT0004934	AAGGUUACUUGUUAGUUCAGG	AGGUUA	21	Yes	Mature_miRNA	canonical_conserved_miRNA	mmu-mir-872	MI0005549	AACUUGUUAGAAGGUUACUUGUUAGUUCAGGACCUCAUUACUUUCUGCCUGAACUAUUGCAGUAGCCUCCUAACUGGUUAU	chr4:94665157-94665237(+)	MIPF0000399	mir-872	872	p1@Ift74	ENSMUST00000030311.7	0.426568	1.34403	0.190719	0.480633	9.12981	8.70324	704.048	592.23	383.718	345.504	434.398	470.494
mmu-miR-466f-3p	3p	MIMAT0004882	CAUACACACACACAUACACAC	AUACAC	21	Yes	-	non-canonical_miRNA	mmu-mir-466f-1	MI0005507	CAUGUGUGUUUACGUGUGUGUGCAUGUGCAUGUGUGUAUAUGAAUAUACAUACACAUACACACACACAUACACACACAUGCAACACACACAUAU	chr2:10466944-10467037(+)	MIPF0000316	mir-467	297a-2,466a,467a-1,669a-1,669b,669a-2,669a-3,467b,669c,297b,297a-3,297a-4,297c,466b-1,466b-2,466b-3,466c-1,466e,466f-1,466f-2,466f-3,466g,466h,467c,467d,466d,467e,466l,669k,669g,669d,669j,669f,669i,669h,669e,669l,669m-1,669m-2,669o,466m,669d-2,466o,467a-2,669a-4,669a-5,467a-3,466c-2,669a-6,467a-4,466b-4,669a-7,467a-5,466b-5,669p-1,467a-6,669a-8,466b-6,669a-9,467a-7,466b-7,669p-2,467a-8,669a-10,46…	p2@Sfmbt2	ENSMUST00000041105.6	-0.947055	0.51869	0.19537	0.480633	2.92397	3.87102	6.71999	7.49046	8.53409	18.8947	18.8541	5.9354
mmu-miR-467c-3p	3p	MIMAT0017275	AUAUACAUACACACACCUAUAC	UAUACA	22	Yes	-	non-canonical_miRNA	mmu-mir-467c	MI0005512	CCUUUGUGCAUAAGUGCGUGCAUGUAUAUGUGUGUAUAUUUUAUGCAUAUACAUACACACACCUAUACACACAUGCACACAGACAUGCGAGAAUGGC	chr2:10473931-10474027(+)	MIPF0000316	mir-467	297a-2,466a,467a-1,669a-1,669b,669a-2,669a-3,467b,669c,297b,297a-3,297a-4,297c,466b-1,466b-2,466b-3,466c-1,466e,466f-1,466f-2,466f-3,466g,466h,467c,467d,466d,467e,466l,669k,669g,669d,669j,669f,669i,669h,669e,669l,669m-1,669m-2,669o,466m,669d-2,466o,467a-2,669a-4,669a-5,467a-3,466c-2,669a-6,467a-4,466b-4,669a-7,467a-5,466b-5,669p-1,467a-6,669a-8,466b-6,669a-9,467a-7,466b-7,669p-2,467a-8,669a-10,46…	p2@Sfmbt2	ENSMUST00000041105.6	-0.906807	0.533364	0.200401	0.480633	1.35146	2.25827	3.10153	3.38279	0.948232	5.3985	5.60235	3.19598
mmu-miR-467c-5p	5p	MIMAT0004885	UAAGUGCGUGCAUGUAUAUGUG	AAGUGC	22	Yes	-	non-canonical_miRNA	mmu-mir-467c	MI0005512	CCUUUGUGCAUAAGUGCGUGCAUGUAUAUGUGUGUAUAUUUUAUGCAUAUACAUACACACACCUAUACACACAUGCACACAGACAUGCGAGAAUGGC	chr2:10473931-10474027(+)	MIPF0000316	mir-467	297a-2,466a,467a-1,669a-1,669b,669a-2,669a-3,467b,669c,297b,297a-3,297a-4,297c,466b-1,466b-2,466b-3,466c-1,466e,466f-1,466f-2,466f-3,466g,466h,467c,467d,466d,467e,466l,669k,669g,669d,669j,669f,669i,669h,669e,669l,669m-1,669m-2,669o,466m,669d-2,466o,467a-2,669a-4,669a-5,467a-3,466c-2,669a-6,467a-4,466b-4,669a-7,467a-5,466b-5,669p-1,467a-6,669a-8,466b-6,669a-9,467a-7,466b-7,669p-2,467a-8,669a-10,46…	p2@Sfmbt2	ENSMUST00000041105.6	-0.404197	0.755657	0.200531	0.480633	7.23122	7.63542	166.104	158.508	125.799	190.207	167.963	238.557
mmu-miR-181b-5p	5p	MIMAT0000673	AACAUUCAUUGCUGUCGGUGGGUU	ACAUUC	24	Yes	Mature_miRNA	canonical_conserved_miRNA	mmu-mir-181b-2	MI0000823	UUGAUGGCUGCACUCAACAUUCAUUGCUGUCGGUGGGUUUGAAUGUCAACCAACUCACUGAUCAAUGAAUGCAAACUGCGGGCCAAAAA	chr2:38853830-38853918(+)	MIPF0000007	mir-181	181a-2,181b-2	Unknown	Unknown	0.366898	1.28958	0.201793	0.480633	10.04	9.67315	1186.16	868.411	1103.74	884.094	808.032	756.991
mmu-miR-712-3p	3p	MIMAT0003743	UGCGAGUCACCCCCGGGUGUUG	GCGAGU	22	Yes	-	non-canonical_miRNA	mmu-mir-712	MI0004696	UCUCCGCUUCUCCUUCACCCGGGCGGUACCCGCUCCGGCGCCGGCCCGCGGGACGCCGCGGCGUCCGUGCGCCGAUGCGAGUCACCCCCGGGUGUUGCGAGUUCGGGGA	:-()	-	-	712	Unknown	Unknown	-1.42063	0.373549	0.203997	0.480633	-0.95466	0.46597	0.344615	0	1.26431	0.7198	0.754163	2.73941
mmu-miR-466p-5p	5p	MIMAT0014891	UAUGUGUGUGUACAUGUACAU	AUGUGU	21	Yes	-	non-canonical_miRNA	mmu-mir-466p	MI0014078	UGUGUAUAUGUGUUUAUGUGUGUGUACAUGUACAUGUGUGAAUAUGAUGAUAUAUACAUACACGCACACAUAAGACACAUAUGAGCACA	chr2:10506006-10506094(+)	MIPF0000208	mir-466	297a-2,466a,467a-1,669a-1,669b,669a-2,669a-3,467b,669c,297b,297a-3,297a-4,297c,466b-1,466b-2,466b-3,466c-1,466e,466f-1,466f-2,466f-3,466g,466h,467c,467d,466d,467e,466l,669k,669g,669d,669j,669f,669i,669h,669e,669l,669m-1,669m-2,669o,466m,669d-2,466o,467a-2,669a-4,669a-5,467a-3,466c-2,669a-6,467a-4,466b-4,669a-7,467a-5,466b-5,669p-1,467a-6,669a-8,466b-6,669a-9,467a-7,466b-7,669p-2,467a-8,669a-10,46…	p2@Sfmbt2	ENSMUST00000041105.6	-0.890582	0.539396	0.206264	0.480633	2.20786	3.09844	5.68614	4.83256	3.16077	5.21855	10.5583	9.81623
mmu-miR-486a-5p	5p	-	UCCUGUACUGAGCUGCCCCGAG	CCUGUA	22	-	-	-	mmu-mir-486b	-	-	-	-	-	-	-	-	-0.695814	0.617361	0.207529	0.480633	4.59238	5.28819	14.9907	21.2633	36.3489	42.2882	43.9569	30.8184
mmu-miR-486b-5p	5p	MIMAT0014943	UCCUGUACUGAGCUGCCCCGAG	CCUGUA	22	NO	-	non-canonical_miRNA	mmu-mir-486b	MI0014103	CCCACCCUGACGCAUCCUGUACUGAGCUGCCCCGAGCUGAGCACAGUGAAGGACCUCGGGGCAGCUCAGUACAGGACCCCUCAGGGAGGG	chr8:23142573-23142662(-)	MIPF0000220	mir-486	486a,486b	p1@ENSMUST00000141930	ENSMUST00000141930.1	-0.695814	0.617361	0.207529	0.480633	4.59238	5.28819	14.9907	21.2633	36.3489	42.2882	43.9569	30.8184
mmu-miR-466b-3p	3p	MIMAT0004876	AUACAUACACGCACACAUAAGA	UACAUA	22	Yes	-	non-canonical_miRNA	mmu-mir-466b-1	MI0005502	UGUAUGUGUUGAUGUGUGUGUACAUGUACAUGUGUGAAUAUGAUAUACAUAUACAUACACGCACACAUAAGACACAUAUGAG	chr2:10474219-10474300(+)	MIPF0000208	mir-466	297a-2,466a,467a-1,669a-1,669b,669a-2,669a-3,467b,669c,297b,297a-3,297a-4,297c,466b-1,466b-2,466b-3,466c-1,466e,466f-1,466f-2,466f-3,466g,466h,467c,467d,466d,467e,466l,669k,669g,669d,669j,669f,669i,669h,669e,669l,669m-1,669m-2,669o,466m,669d-2,466o,467a-2,669a-4,669a-5,467a-3,466c-2,669a-6,467a-4,466b-4,669a-7,467a-5,466b-5,669p-1,467a-6,669a-8,466b-6,669a-9,467a-7,466b-7,669p-2,467a-8,669a-10,46…	p2@Sfmbt2	ENSMUST00000041105.6	-0.434555	0.739922	0.208149	0.480633	6.7707	7.20525	116.48	129.513	81.2319	150.078	177.659	114.599
mmu-miR-466b-3p	3p	MIMAT0004876	AUACAUACACGCACACAUAAGA	UACAUA	22	Yes	-	non-canonical_miRNA	mmu-mir-466b-2	MI0005503	UGUAUGUGUUGAUGUGUGUGUACAUGUACAUGUCUGAAUAUGAUAUACAUAUACAUACACGCACACAUAAGACACAUAUGAG	chr2:10498685-10498766(+)	MIPF0000208	mir-466	297a-2,466a,467a-1,669a-1,669b,669a-2,669a-3,467b,669c,297b,297a-3,297a-4,297c,466b-1,466b-2,466b-3,466c-1,466e,466f-1,466f-2,466f-3,466g,466h,467c,467d,466d,467e,466l,669k,669g,669d,669j,669f,669i,669h,669e,669l,669m-1,669m-2,669o,466m,669d-2,466o,467a-2,669a-4,669a-5,467a-3,466c-2,669a-6,467a-4,466b-4,669a-7,467a-5,466b-5,669p-1,467a-6,669a-8,466b-6,669a-9,467a-7,466b-7,669p-2,467a-8,669a-10,46…	p2@Sfmbt2	ENSMUST00000041105.6	-0.434555	0.739922	0.208149	0.480633	6.7707	7.20525	116.48	129.513	81.2319	150.078	177.659	114.599
mmu-miR-466b-3p	3p	MIMAT0004876	AUACAUACACGCACACAUAAGA	UACAUA	22	Yes	-	non-canonical_miRNA	mmu-mir-466b-4	MI0014060	UGUGUGUAUGUGUUGAUGUGUGUGUACAUGUACAUGUGUGAAUAUGAUAUACAUAUACAUACACGCACACAUAAGACACAUAUGAGCACA	chr2:10486423-10486512(+)	MIPF0000208	mir-466	297a-2,466a,467a-1,669a-1,669b,669a-2,669a-3,467b,669c,297b,297a-3,297a-4,297c,466b-1,466b-2,466b-3,466c-1,466e,466f-1,466f-2,466f-3,466g,466h,467c,467d,466d,467e,466l,669k,669g,669d,669j,669f,669i,669h,669e,669l,669m-1,669m-2,669o,466m,669d-2,466o,467a-2,669a-4,669a-5,467a-3,466c-2,669a-6,467a-4,466b-4,669a-7,467a-5,466b-5,669p-1,467a-6,669a-8,466b-6,669a-9,467a-7,466b-7,669p-2,467a-8,669a-10,46…	p2@Sfmbt2	ENSMUST00000041105.6	-0.434555	0.739922	0.208149	0.480633	6.7707	7.20525	116.48	129.513	81.2319	150.078	177.659	114.599
mmu-miR-466b-3p	3p	MIMAT0004876	AUACAUACACGCACACAUAAGA	UACAUA	22	Yes	-	non-canonical_miRNA	mmu-mir-466b-5	MI0014063	UGUGUAUGUGUUGAUGUGUGUGUACAUGUACAUGUGUGAAUAUGAUAUACAUAUACAUACACGCACACAUAAGACACAUAUGAGCACA	chr2:10488887-10488974(+)	MIPF0000208	mir-466	297a-2,466a,467a-1,669a-1,669b,669a-2,669a-3,467b,669c,297b,297a-3,297a-4,297c,466b-1,466b-2,466b-3,466c-1,466e,466f-1,466f-2,466f-3,466g,466h,467c,467d,466d,467e,466l,669k,669g,669d,669j,669f,669i,669h,669e,669l,669m-1,669m-2,669o,466m,669d-2,466o,467a-2,669a-4,669a-5,467a-3,466c-2,669a-6,467a-4,466b-4,669a-7,467a-5,466b-5,669p-1,467a-6,669a-8,466b-6,669a-9,467a-7,466b-7,669p-2,467a-8,669a-10,46…	p2@Sfmbt2	ENSMUST00000041105.6	-0.434555	0.739922	0.208149	0.480633	6.7707	7.20525	116.48	129.513	81.2319	150.078	177.659	114.599
mmu-miR-466b-3p	3p	MIMAT0004876	AUACAUACACGCACACAUAAGA	UACAUA	22	Yes	-	non-canonical_miRNA	mmu-mir-466b-6	MI0014067	UGUGUGUAUGUGUUGAUGUGUGUGUACAUGUACAUGUGUGAAUAUGAUAUACAUAUACAUACACGCACACAUAAGACACAUAUGAGCACA	chr2:10493798-10493887(+)	MIPF0000208	mir-466	297a-2,466a,467a-1,669a-1,669b,669a-2,669a-3,467b,669c,297b,297a-3,297a-4,297c,466b-1,466b-2,466b-3,466c-1,466e,466f-1,466f-2,466f-3,466g,466h,467c,467d,466d,467e,466l,669k,669g,669d,669j,669f,669i,669h,669e,669l,669m-1,669m-2,669o,466m,669d-2,466o,467a-2,669a-4,669a-5,467a-3,466c-2,669a-6,467a-4,466b-4,669a-7,467a-5,466b-5,669p-1,467a-6,669a-8,466b-6,669a-9,467a-7,466b-7,669p-2,467a-8,669a-10,46…	p2@Sfmbt2	ENSMUST00000041105.6	-0.434555	0.739922	0.208149	0.480633	6.7707	7.20525	116.48	129.513	81.2319	150.078	177.659	114.599
mmu-miR-466b-3p	3p	MIMAT0004876	AUACAUACACGCACACAUAAGA	UACAUA	22	Yes	-	non-canonical_miRNA	mmu-mir-466b-7	MI0014070	UGUGUAUGUGUUGAUGUGUGUGUACAUGUACAUGUGUGAAUAUGAUAUACAUAUACAUACACGCACACAUAAGACACAUAUGAGCACA	chr2:10496268-10496355(+)	MIPF0000208	mir-466	297a-2,466a,467a-1,669a-1,669b,669a-2,669a-3,467b,669c,297b,297a-3,297a-4,297c,466b-1,466b-2,466b-3,466c-1,466e,466f-1,466f-2,466f-3,466g,466h,467c,467d,466d,467e,466l,669k,669g,669d,669j,669f,669i,669h,669e,669l,669m-1,669m-2,669o,466m,669d-2,466o,467a-2,669a-4,669a-5,467a-3,466c-2,669a-6,467a-4,466b-4,669a-7,467a-5,466b-5,669p-1,467a-6,669a-8,466b-6,669a-9,467a-7,466b-7,669p-2,467a-8,669a-10,46…	p2@Sfmbt2	ENSMUST00000041105.6	-0.434555	0.739922	0.208149	0.480633	6.7707	7.20525	116.48	129.513	81.2319	150.078	177.659	114.599
mmu-miR-466b-3p	3p	MIMAT0004876	AUACAUACACGCACACAUAAGA	UACAUA	22	Yes	-	non-canonical_miRNA	mmu-mir-466b-8	MI0014112	GUGUGUAUGUGUUGAUGUGUGUGUACAUGUACAUAUGUGAAUAUGAUAUACAUAUACAUACACGCACACAUAAGACACAUAUGAGC	chr2:10476628-10476713(+)	MIPF0000208	mir-466	297a-2,466a,467a-1,669a-1,669b,669a-2,669a-3,467b,669c,297b,297a-3,297a-4,297c,466b-1,466b-2,466b-3,466c-1,466e,466f-1,466f-2,466f-3,466g,466h,467c,467d,466d,467e,466l,669k,669g,669d,669j,669f,669i,669h,669e,669l,669m-1,669m-2,669o,466m,669d-2,466o,467a-2,669a-4,669a-5,467a-3,466c-2,669a-6,467a-4,466b-4,669a-7,467a-5,466b-5,669p-1,467a-6,669a-8,466b-6,669a-9,467a-7,466b-7,669p-2,467a-8,669a-10,46…	p2@Sfmbt2	ENSMUST00000041105.6	-0.434555	0.739922	0.208149	0.480633	6.7707	7.20525	116.48	129.513	81.2319	150.078	177.659	114.599
mmu-miR-466b-3p	3p	-	AUACAUACACGCACACAUAAGA	UACAUA	22	-	-	-	mmu-mir-466c-1	-	-	-	-	-	-	-	-	-0.434555	0.739922	0.208149	0.480633	6.7707	7.20525	116.48	129.513	81.2319	150.078	177.659	114.599
mmu-miR-466b-3p	3p	-	AUACAUACACGCACACAUAAGA	UACAUA	22	-	-	-	mmu-mir-466c-2	-	-	-	-	-	-	-	-	-0.434555	0.739922	0.208149	0.480633	6.7707	7.20525	116.48	129.513	81.2319	150.078	177.659	114.599
mmu-miR-466b-3p	3p	-	AUACAUACACGCACACAUAAGA	UACAUA	22	-	-	-	mmu-mir-466c-3	-	-	-	-	-	-	-	-	-0.434555	0.739922	0.208149	0.480633	6.7707	7.20525	116.48	129.513	81.2319	150.078	177.659	114.599
mmu-miR-466b-3p	3p	-	AUACAUACACGCACACAUAAGA	UACAUA	22	-	-	-	mmu-mir-466e	-	-	-	-	-	-	-	-	-0.434555	0.739922	0.208149	0.480633	6.7707	7.20525	116.48	129.513	81.2319	150.078	177.659	114.599
mmu-miR-466b-3p	3p	-	AUACAUACACGCACACAUAAGA	UACAUA	22	-	-	-	mmu-mir-466p	-	-	-	-	-	-	-	-	-0.434555	0.739922	0.208149	0.480633	6.7707	7.20525	116.48	129.513	81.2319	150.078	177.659	114.599
mmu-miR-466c-3p	3p	-	AUACAUACACGCACACAUAAGA	UACAUA	22	-	-	-	mmu-mir-466b-1	-	-	-	-	-	-	-	-	-0.434555	0.739922	0.208149	0.480633	6.7707	7.20525	116.48	129.513	81.2319	150.078	177.659	114.599
mmu-miR-466c-3p	3p	-	AUACAUACACGCACACAUAAGA	UACAUA	22	-	-	-	mmu-mir-466b-2	-	-	-	-	-	-	-	-	-0.434555	0.739922	0.208149	0.480633	6.7707	7.20525	116.48	129.513	81.2319	150.078	177.659	114.599
mmu-miR-466c-3p	3p	-	AUACAUACACGCACACAUAAGA	UACAUA	22	-	-	-	mmu-mir-466b-4	-	-	-	-	-	-	-	-	-0.434555	0.739922	0.208149	0.480633	6.7707	7.20525	116.48	129.513	81.2319	150.078	177.659	114.599
mmu-miR-466c-3p	3p	-	AUACAUACACGCACACAUAAGA	UACAUA	22	-	-	-	mmu-mir-466b-5	-	-	-	-	-	-	-	-	-0.434555	0.739922	0.208149	0.480633	6.7707	7.20525	116.48	129.513	81.2319	150.078	177.659	114.599
mmu-miR-466c-3p	3p	-	AUACAUACACGCACACAUAAGA	UACAUA	22	-	-	-	mmu-mir-466b-6	-	-	-	-	-	-	-	-	-0.434555	0.739922	0.208149	0.480633	6.7707	7.20525	116.48	129.513	81.2319	150.078	177.659	114.599
mmu-miR-466c-3p	3p	-	AUACAUACACGCACACAUAAGA	UACAUA	22	-	-	-	mmu-mir-466b-7	-	-	-	-	-	-	-	-	-0.434555	0.739922	0.208149	0.480633	6.7707	7.20525	116.48	129.513	81.2319	150.078	177.659	114.599
mmu-miR-466c-3p	3p	-	AUACAUACACGCACACAUAAGA	UACAUA	22	-	-	-	mmu-mir-466b-8	-	-	-	-	-	-	-	-	-0.434555	0.739922	0.208149	0.480633	6.7707	7.20525	116.48	129.513	81.2319	150.078	177.659	114.599
mmu-miR-466c-3p	3p	MIMAT0004878	AUACAUACACGCACACAUAAGA	UACAUA	22	Yes	-	non-canonical_miRNA	mmu-mir-466c-1	MI0005505	GUAUAUGUGUUGAUGUGUGUGUGCAUGUACAUAUGUGAAUAUGAUAUACAUAUACAUACACGCACACAUAAGACACAUAUGAGC	chr2:10481534-10481617(+)	MIPF0000208	mir-466	297a-2,466a,467a-1,669a-1,669b,669a-2,669a-3,467b,669c,297b,297a-3,297a-4,297c,466b-1,466b-2,466b-3,466c-1,466e,466f-1,466f-2,466f-3,466g,466h,467c,467d,466d,467e,466l,669k,669g,669d,669j,669f,669i,669h,669e,669l,669m-1,669m-2,669o,466m,669d-2,466o,467a-2,669a-4,669a-5,467a-3,466c-2,669a-6,467a-4,466b-4,669a-7,467a-5,466b-5,669p-1,467a-6,669a-8,466b-6,669a-9,467a-7,466b-7,669p-2,467a-8,669a-10,46…	p2@Sfmbt2	ENSMUST00000041105.6	-0.434555	0.739922	0.208149	0.480633	6.7707	7.20525	116.48	129.513	81.2319	150.078	177.659	114.599
mmu-miR-466c-3p	3p	MIMAT0004878	AUACAUACACGCACACAUAAGA	UACAUA	22	Yes	-	non-canonical_miRNA	mmu-mir-466c-2	MI0014057	UGUGUAUAUGUGUUGAUGUGUGUGUGCAUGUACAUAUGUGAAUAUGAUAUACAUAUACAUACACGCACACAUAAGACACAUAUGAGCACA	chr2:10483966-10484055(+)	MIPF0000208	mir-466	297a-2,466a,467a-1,669a-1,669b,669a-2,669a-3,467b,669c,297b,297a-3,297a-4,297c,466b-1,466b-2,466b-3,466c-1,466e,466f-1,466f-2,466f-3,466g,466h,467c,467d,466d,467e,466l,669k,669g,669d,669j,669f,669i,669h,669e,669l,669m-1,669m-2,669o,466m,669d-2,466o,467a-2,669a-4,669a-5,467a-3,466c-2,669a-6,467a-4,466b-4,669a-7,467a-5,466b-5,669p-1,467a-6,669a-8,466b-6,669a-9,467a-7,466b-7,669p-2,467a-8,669a-10,46…	p2@Sfmbt2	ENSMUST00000041105.6	-0.434555	0.739922	0.208149	0.480633	6.7707	7.20525	116.48	129.513	81.2319	150.078	177.659	114.599
mmu-miR-466c-3p	3p	MIMAT0004878	AUACAUACACGCACACAUAAGA	UACAUA	22	Yes	-	non-canonical_miRNA	mmu-mir-466c-3	MI0031753	UGUGUAUAUGUGUUGAUGUGUGUGUGCAUGUACAUAUGUGAAUAUGAUAUACAUAUACAUACACGCACACAUAAGACACAUAUGAGCACA	chr2:10491336-10491425(+)	MIPF0000208	mir-466	297a-2,466a,467a-1,669a-1,669b,669a-2,669a-3,467b,669c,297b,297a-3,297a-4,297c,466b-1,466b-2,466b-3,466c-1,466e,466f-1,466f-2,466f-3,466g,466h,467c,467d,466d,467e,466l,669k,669g,669d,669j,669f,669i,669h,669e,669l,669m-1,669m-2,669o,466m,669d-2,466o,467a-2,669a-4,669a-5,467a-3,466c-2,669a-6,467a-4,466b-4,669a-7,467a-5,466b-5,669p-1,467a-6,669a-8,466b-6,669a-9,467a-7,466b-7,669p-2,467a-8,669a-10,46…	p2@Sfmbt2	ENSMUST00000041105.6	-0.434555	0.739922	0.208149	0.480633	6.7707	7.20525	116.48	129.513	81.2319	150.078	177.659	114.599
mmu-miR-466c-3p	3p	-	AUACAUACACGCACACAUAAGA	UACAUA	22	-	-	-	mmu-mir-466e	-	-	-	-	-	-	-	-	-0.434555	0.739922	0.208149	0.480633	6.7707	7.20525	116.48	129.513	81.2319	150.078	177.659	114.599
mmu-miR-466c-3p	3p	-	AUACAUACACGCACACAUAAGA	UACAUA	22	-	-	-	mmu-mir-466p	-	-	-	-	-	-	-	-	-0.434555	0.739922	0.208149	0.480633	6.7707	7.20525	116.48	129.513	81.2319	150.078	177.659	114.599
mmu-miR-466p-3p	3p	-	AUACAUACACGCACACAUAAGA	UACAUA	22	-	-	-	mmu-mir-466b-1	-	-	-	-	-	-	-	-	-0.434555	0.739922	0.208149	0.480633	6.7707	7.20525	116.48	129.513	81.2319	150.078	177.659	114.599
mmu-miR-466p-3p	3p	-	AUACAUACACGCACACAUAAGA	UACAUA	22	-	-	-	mmu-mir-466b-2	-	-	-	-	-	-	-	-	-0.434555	0.739922	0.208149	0.480633	6.7707	7.20525	116.48	129.513	81.2319	150.078	177.659	114.599
mmu-miR-466p-3p	3p	-	AUACAUACACGCACACAUAAGA	UACAUA	22	-	-	-	mmu-mir-466b-4	-	-	-	-	-	-	-	-	-0.434555	0.739922	0.208149	0.480633	6.7707	7.20525	116.48	129.513	81.2319	150.078	177.659	114.599
mmu-miR-466p-3p	3p	-	AUACAUACACGCACACAUAAGA	UACAUA	22	-	-	-	mmu-mir-466b-5	-	-	-	-	-	-	-	-	-0.434555	0.739922	0.208149	0.480633	6.7707	7.20525	116.48	129.513	81.2319	150.078	177.659	114.599
mmu-miR-466p-3p	3p	-	AUACAUACACGCACACAUAAGA	UACAUA	22	-	-	-	mmu-mir-466b-6	-	-	-	-	-	-	-	-	-0.434555	0.739922	0.208149	0.480633	6.7707	7.20525	116.48	129.513	81.2319	150.078	177.659	114.599
mmu-miR-466p-3p	3p	-	AUACAUACACGCACACAUAAGA	UACAUA	22	-	-	-	mmu-mir-466b-7	-	-	-	-	-	-	-	-	-0.434555	0.739922	0.208149	0.480633	6.7707	7.20525	116.48	129.513	81.2319	150.078	177.659	114.599
mmu-miR-466p-3p	3p	-	AUACAUACACGCACACAUAAGA	UACAUA	22	-	-	-	mmu-mir-466b-8	-	-	-	-	-	-	-	-	-0.434555	0.739922	0.208149	0.480633	6.7707	7.20525	116.48	129.513	81.2319	150.078	177.659	114.599
mmu-miR-466p-3p	3p	-	AUACAUACACGCACACAUAAGA	UACAUA	22	-	-	-	mmu-mir-466c-1	-	-	-	-	-	-	-	-	-0.434555	0.739922	0.208149	0.480633	6.7707	7.20525	116.48	129.513	81.2319	150.078	177.659	114.599
mmu-miR-466p-3p	3p	-	AUACAUACACGCACACAUAAGA	UACAUA	22	-	-	-	mmu-mir-466c-2	-	-	-	-	-	-	-	-	-0.434555	0.739922	0.208149	0.480633	6.7707	7.20525	116.48	129.513	81.2319	150.078	177.659	114.599
mmu-miR-466p-3p	3p	-	AUACAUACACGCACACAUAAGA	UACAUA	22	-	-	-	mmu-mir-466c-3	-	-	-	-	-	-	-	-	-0.434555	0.739922	0.208149	0.480633	6.7707	7.20525	116.48	129.513	81.2319	150.078	177.659	114.599
mmu-miR-466p-3p	3p	-	AUACAUACACGCACACAUAAGA	UACAUA	22	-	-	-	mmu-mir-466e	-	-	-	-	-	-	-	-	-0.434555	0.739922	0.208149	0.480633	6.7707	7.20525	116.48	129.513	81.2319	150.078	177.659	114.599
mmu-miR-466p-3p	3p	MIMAT0014892	AUACAUACACGCACACAUAAGA	UACAUA	22	Yes	-	non-canonical_miRNA	mmu-mir-466p	MI0014078	UGUGUAUAUGUGUUUAUGUGUGUGUACAUGUACAUGUGUGAAUAUGAUGAUAUAUACAUACACGCACACAUAAGACACAUAUGAGCACA	chr2:10506006-10506094(+)	MIPF0000208	mir-466	297a-2,466a,467a-1,669a-1,669b,669a-2,669a-3,467b,669c,297b,297a-3,297a-4,297c,466b-1,466b-2,466b-3,466c-1,466e,466f-1,466f-2,466f-3,466g,466h,467c,467d,466d,467e,466l,669k,669g,669d,669j,669f,669i,669h,669e,669l,669m-1,669m-2,669o,466m,669d-2,466o,467a-2,669a-4,669a-5,467a-3,466c-2,669a-6,467a-4,466b-4,669a-7,467a-5,466b-5,669p-1,467a-6,669a-8,466b-6,669a-9,467a-7,466b-7,669p-2,467a-8,669a-10,46…	p2@Sfmbt2	ENSMUST00000041105.6	-0.434555	0.739922	0.208149	0.480633	6.7707	7.20525	116.48	129.513	81.2319	150.078	177.659	114.599
mmu-miR-181b-5p	5p	MIMAT0000673	AACAUUCAUUGCUGUCGGUGGGUU	ACAUUC	24	Yes	Mature_miRNA	canonical_conserved_miRNA	mmu-mir-181b-1	MI0000723	AGGUCACAAUCAACAUUCAUUGCUGUCGGUGGGUUGAACUGUGUAGAAAAGCUCACUGAACAAUGAAUGCAACUGUGGCC	chr1:137966639-137966718(+)	MIPF0000007	mir-181	181a-1,181b-1	p@chr1:139795137..139795194,+	XM_001480013	0.36194	1.28515	0.209932	0.480633	9.97698	9.61504	1129.48	818.152	1075.61	845.225	772.586	734.62
mmu-miR-466a-3p	3p	-	UAUACAUACACGCACACAUAAGA	AUACAU	23	-	-	-	mmu-mir-466p	-	-	-	-	-	-	-	-	-0.43243	0.741012	0.210672	0.480633	6.77282	7.20525	116.48	129.996	81.2319	150.078	177.659	114.599
mmu-miR-466e-3p	3p	-	UAUACAUACACGCACACAUAAGA	AUACAU	23	-	-	-	mmu-mir-466p	-	-	-	-	-	-	-	-	-0.43243	0.741012	0.210672	0.480633	6.77282	7.20525	116.48	129.996	81.2319	150.078	177.659	114.599
mmu-miR-466a-3p	3p	-	UAUACAUACACGCACACAUAAGA	AUACAU	23	-	-	-	mmu-mir-466b-1	-	-	-	-	-	-	-	-	-0.432329	0.741064	0.210767	0.480633	6.77632	7.20865	116.48	130.479	81.548	150.798	177.982	114.599
mmu-miR-466a-3p	3p	-	UAUACAUACACGCACACAUAAGA	AUACAU	23	-	-	-	mmu-mir-466b-2	-	-	-	-	-	-	-	-	-0.432329	0.741064	0.210767	0.480633	6.77632	7.20865	116.48	130.479	81.548	150.798	177.982	114.599
mmu-miR-466a-3p	3p	-	UAUACAUACACGCACACAUAAGA	AUACAU	23	-	-	-	mmu-mir-466b-4	-	-	-	-	-	-	-	-	-0.432329	0.741064	0.210767	0.480633	6.77632	7.20865	116.48	130.479	81.548	150.798	177.982	114.599
mmu-miR-466a-3p	3p	-	UAUACAUACACGCACACAUAAGA	AUACAU	23	-	-	-	mmu-mir-466b-5	-	-	-	-	-	-	-	-	-0.432329	0.741064	0.210767	0.480633	6.77632	7.20865	116.48	130.479	81.548	150.798	177.982	114.599
mmu-miR-466a-3p	3p	-	UAUACAUACACGCACACAUAAGA	AUACAU	23	-	-	-	mmu-mir-466b-6	-	-	-	-	-	-	-	-	-0.432329	0.741064	0.210767	0.480633	6.77632	7.20865	116.48	130.479	81.548	150.798	177.982	114.599
mmu-miR-466a-3p	3p	-	UAUACAUACACGCACACAUAAGA	AUACAU	23	-	-	-	mmu-mir-466b-7	-	-	-	-	-	-	-	-	-0.432329	0.741064	0.210767	0.480633	6.77632	7.20865	116.48	130.479	81.548	150.798	177.982	114.599
mmu-miR-466a-3p	3p	-	UAUACAUACACGCACACAUAAGA	AUACAU	23	-	-	-	mmu-mir-466b-8	-	-	-	-	-	-	-	-	-0.432329	0.741064	0.210767	0.480633	6.77632	7.20865	116.48	130.479	81.548	150.798	177.982	114.599
mmu-miR-466a-3p	3p	-	UAUACAUACACGCACACAUAAGA	AUACAU	23	-	-	-	mmu-mir-466c-1	-	-	-	-	-	-	-	-	-0.432329	0.741064	0.210767	0.480633	6.77632	7.20865	116.48	130.479	81.548	150.798	177.982	114.599
mmu-miR-466a-3p	3p	-	UAUACAUACACGCACACAUAAGA	AUACAU	23	-	-	-	mmu-mir-466c-2	-	-	-	-	-	-	-	-	-0.432329	0.741064	0.210767	0.480633	6.77632	7.20865	116.48	130.479	81.548	150.798	177.982	114.599
mmu-miR-466a-3p	3p	-	UAUACAUACACGCACACAUAAGA	AUACAU	23	-	-	-	mmu-mir-466c-3	-	-	-	-	-	-	-	-	-0.432329	0.741064	0.210767	0.480633	6.77632	7.20865	116.48	130.479	81.548	150.798	177.982	114.599
mmu-miR-466a-3p	3p	-	UAUACAUACACGCACACAUAAGA	AUACAU	23	-	-	-	mmu-mir-466e	-	-	-	-	-	-	-	-	-0.432329	0.741064	0.210767	0.480633	6.77632	7.20865	116.48	130.479	81.548	150.798	177.982	114.599
mmu-miR-466e-3p	3p	-	UAUACAUACACGCACACAUAAGA	AUACAU	23	-	-	-	mmu-mir-466b-1	-	-	-	-	-	-	-	-	-0.432329	0.741064	0.210767	0.480633	6.77632	7.20865	116.48	130.479	81.548	150.798	177.982	114.599
mmu-miR-466e-3p	3p	-	UAUACAUACACGCACACAUAAGA	AUACAU	23	-	-	-	mmu-mir-466b-2	-	-	-	-	-	-	-	-	-0.432329	0.741064	0.210767	0.480633	6.77632	7.20865	116.48	130.479	81.548	150.798	177.982	114.599
mmu-miR-466e-3p	3p	-	UAUACAUACACGCACACAUAAGA	AUACAU	23	-	-	-	mmu-mir-466b-4	-	-	-	-	-	-	-	-	-0.432329	0.741064	0.210767	0.480633	6.77632	7.20865	116.48	130.479	81.548	150.798	177.982	114.599
mmu-miR-466e-3p	3p	-	UAUACAUACACGCACACAUAAGA	AUACAU	23	-	-	-	mmu-mir-466b-5	-	-	-	-	-	-	-	-	-0.432329	0.741064	0.210767	0.480633	6.77632	7.20865	116.48	130.479	81.548	150.798	177.982	114.599
mmu-miR-466e-3p	3p	-	UAUACAUACACGCACACAUAAGA	AUACAU	23	-	-	-	mmu-mir-466b-6	-	-	-	-	-	-	-	-	-0.432329	0.741064	0.210767	0.480633	6.77632	7.20865	116.48	130.479	81.548	150.798	177.982	114.599
mmu-miR-466e-3p	3p	-	UAUACAUACACGCACACAUAAGA	AUACAU	23	-	-	-	mmu-mir-466b-7	-	-	-	-	-	-	-	-	-0.432329	0.741064	0.210767	0.480633	6.77632	7.20865	116.48	130.479	81.548	150.798	177.982	114.599
mmu-miR-466e-3p	3p	-	UAUACAUACACGCACACAUAAGA	AUACAU	23	-	-	-	mmu-mir-466b-8	-	-	-	-	-	-	-	-	-0.432329	0.741064	0.210767	0.480633	6.77632	7.20865	116.48	130.479	81.548	150.798	177.982	114.599
mmu-miR-466e-3p	3p	-	UAUACAUACACGCACACAUAAGA	AUACAU	23	-	-	-	mmu-mir-466c-1	-	-	-	-	-	-	-	-	-0.432329	0.741064	0.210767	0.480633	6.77632	7.20865	116.48	130.479	81.548	150.798	177.982	114.599
mmu-miR-466e-3p	3p	-	UAUACAUACACGCACACAUAAGA	AUACAU	23	-	-	-	mmu-mir-466c-2	-	-	-	-	-	-	-	-	-0.432329	0.741064	0.210767	0.480633	6.77632	7.20865	116.48	130.479	81.548	150.798	177.982	114.599
mmu-miR-466e-3p	3p	-	UAUACAUACACGCACACAUAAGA	AUACAU	23	-	-	-	mmu-mir-466c-3	-	-	-	-	-	-	-	-	-0.432329	0.741064	0.210767	0.480633	6.77632	7.20865	116.48	130.479	81.548	150.798	177.982	114.599
mmu-miR-466e-3p	3p	MIMAT0004880	UAUACAUACACGCACACAUAAGA	AUACAU	23	Yes	-	non-canonical_miRNA	mmu-mir-466e	MI0005506	GUGUAUGUGUUGAUGUGUGUGUACAUGUACAUAUGUGAAUAUGAUAUACAUAUACAUACACGCACACAUAAGACACAUAUGAGC	chr2:10479088-10479171(+)	MIPF0000208	mir-466	297a-2,466a,467a-1,669a-1,669b,669a-2,669a-3,467b,669c,297b,297a-3,297a-4,297c,466b-1,466b-2,466b-3,466c-1,466e,466f-1,466f-2,466f-3,466g,466h,467c,467d,466d,467e,466l,669k,669g,669d,669j,669f,669i,669h,669e,669l,669m-1,669m-2,669o,466m,669d-2,466o,467a-2,669a-4,669a-5,467a-3,466c-2,669a-6,467a-4,466b-4,669a-7,467a-5,466b-5,669p-1,467a-6,669a-8,466b-6,669a-9,467a-7,466b-7,669p-2,467a-8,669a-10,46…	p2@Sfmbt2	ENSMUST00000041105.6	-0.432329	0.741064	0.210767	0.480633	6.77632	7.20865	116.48	130.479	81.548	150.798	177.982	114.599
mmu-miR-15a-3p	3p	MIMAT0004624	CAGGCCAUACUGUGCUGCCUCA	AGGCCA	22	Yes	Star_miRNA	canonical_conserved_miRNA	mmu-mir-15a	MI0000564	CCCUUGGAGUAAAGUAGCAGCACAUAAUGGUUUGUGGAUGUUGAAAAGGUGCAGGCCAUACUGUGCUGCCUCAAAAUACAAGGA	chr14:61632027-61632110(-)	MIPF0000006	mir-15	15a,16-1	p1@ENSMUST00000152279	ENSMUST00000180377.5	1.01035	2.01439	0.212233	0.482777	0.795818	-0.214528	1.55077	1.44977	2.21254	1.0797	0.754163	0.684854
mmu-miR-3470a	5p	MIMAT0015640	UCACUUUGUAGACCAGGCUGG	CACUUU	21	NO	-	non-canonical_miRNA	mmu-mir-3470a	MI0014696	CCUGGACUCACUUUGUAGACCAGGCUGGCCUUAAAUUCACAGAGAUCAGCCUGCCUCUGCCUCCUGAGUGCUGGGAU	chr6:83090311-83090387(-)	MIPF0000901	mir-3470	3470a	Unknown	Unknown	0.883072	1.8443	0.212874	0.483039	2.55324	1.67017	2.92923	6.28232	8.53409	3.599	3.12439	2.73941
mmu-let-7a-1-3p	3p	-	CUAUACAAUCUACUGUCUUUCC	UAUACA	22	-	-	-	mmu-let-7c-2	-	-	-	-	-	-	-	-	0.429328	1.34661	0.217484	0.491075	8.51449	8.08517	370.978	314.599	411.533	224.218	193.928	396.987
mmu-let-7c-2-3p	3p	MIMAT0005439	CUAUACAAUCUACUGUCUUUCC	UAUACA	22	Yes	Star_miRNA	canonical_conserved_miRNA	mmu-let-7c-2	MI0000560	ACGGCCUUUGGGGUGAGGUAGUAGGUUGUAUGGUUUUGGGCUCUGCCCCGCUCUGCGGUAACUAUACAAUCUACUGUCUUUCCUGAAGUGGCCGC	chr15:85706603-85706697(+)	MIPF0000002	let-7	let7b,let7c-2	Unknown	Unknown	0.429328	1.34661	0.217484	0.491075	8.51449	8.08517	370.978	314.599	411.533	224.218	193.928	396.987
mmu-miR-7117-5p	5p	MIMAT0028131	UCUGGGGGCUCAGCUGAGGAUA	CUGGGG	22	Yes	-	non-canonical_miRNA	mmu-mir-7117	MI0022968	UGUGAUCUGGGGGCUCAGCUGAGGAUAAGCCCGCCUUGUCACCGCUGUCCUUCUCUUUCCCCCAG	chr15:27571494-27571558(+)	-	-	7117	p1@Ank	NM_020332	-1.42484	0.372462	0.218797	0.49283	-1.23306	0.191774	0.172307	0.483256	0.632155	0.7198	0.323213	2.51113
mmu-miR-6239	5p	MIMAT0024860	UAGCGUUGGAUCACUCGGUG	AGCGUU	20	NO	-	non-canonical_miRNA	mmu-mir-6239	MI0021586	UAAAGCGGUGAUGUUUCUGGCCCUGGGUGUUAGCGUUGGAUCACUCAGUGUUGUGGGUGCUAGCGUUGGAUCACUCGGUGCUGUGGCUUCCAUGGUUCCGAACAG	chr14:117953743-117953847(-)	-	-	6239	Unknown	Unknown	0.947406	1.9284	0.220092	0.49303	2.38691	1.43951	3.10153	2.65791	10.1145	2.8792	2.26249	2.9677
mmu-let-7a-1-3p	3p	MIMAT0004620	CUAUACAAUCUACUGUCUUUCC	UAUACA	22	Yes	Star_miRNA	canonical_conserved_miRNA	mmu-let-7a-1	MI0000556	UUCACUGUGGGAUGAGGUAGUAGGUUGUAUAGUUUUAGGGUCACACCCACCACUGGGAGAUAACUAUACAAUCUACUGUCUUUCCUAAGGUGAU	chr13:48538179-48538272(-)	MIPF0000002	let-7	let7d,let7a-1,let7f-1	Unknown	Unknown	0.427698	1.34509	0.220496	0.49303	8.50471	8.07701	370.633	311.942	407.108	222.598	192.096	395.845
mmu-let-7c-2-3p	3p	-	CUAUACAAUCUACUGUCUUUCC	UAUACA	22	-	-	-	mmu-let-7a-1	-	-	-	-	-	-	-	-	0.427698	1.34509	0.220496	0.49303	8.50471	8.07701	370.633	311.942	407.108	222.598	192.096	395.845
mmu-miR-1930-5p	5p	MIMAT0009393	ACCUCCAUAGUACCUGCAGCGU	CCUCCA	22	Yes	Mature_miRNA	canonical_mmu-specific_miRNA	mmu-mir-1930	MI0009919	AUGCCCACGGUCACCUCCAUAGUACCUGCAGCGUGCUUGACUUUCUCUAUGGUGCAGUUACUGUGGCUGUGGCUGUGUUCGUGC	chr10:77641224-77641307(+)	-	-	1930	p1@Sumo3	ENSMUST00000174113.4	-0.927791	0.525663	0.228425	0.508037	0.943266	1.87106	0.861537	2.17465	2.8447	5.0386	3.12439	2.73941
mmu-miR-148a-3p	3p	MIMAT0000516	UCAGUGCACUACAGAACUUUGU	CAGUGC	22	Yes	Mature_miRNA	canonical_conserved_miRNA	mmu-mir-148a	MI0000550	AGCCAGUUUGGUCUUUUGAGACAAAGUUCUGAGACACUCCGACUCUGAGUAUGAUAGAAGUCAGUGCACUACAGAACUUUGUCUCUAGAGGCUGUGGUC	chr6:51269812-51269910(-)	MIPF0000056	mir-148	148a	Unknown	Unknown	0.382701	1.30378	0.228981	0.508037	9.54924	9.16654	557.931	873.243	816.744	592.035	445.064	687.136
mmu-miR-16-5p	5p	MIMAT0000527	UAGCAGCACGUAAAUAUUGGCG	AGCAGC	22	Yes	Mature_miRNA	canonical_conserved_miRNA	mmu-mir-16-2	MI0000566	CAUGCUUGUUCCACUCUAGCAGCACGUAAAUAUUGGCGUAGUGAAAUAAAUAUUAAACACCAAUAUUAUUGUGCUGCUUUAGUGUGACAGGGAUA	chr3:69009902-69009996(+)	MIPF0000006	mir-15	15b,16-2	p1@Smc4	ENSMUST00000107803.3	0.417903	1.33598	0.229325	0.508037	9.68516	9.26726	1203.05	728.266	537.648	589.876	713.546	544.915
mmu-miR-16-5p	5p	MIMAT0000527	UAGCAGCACGUAAAUAUUGGCG	AGCAGC	22	Yes	Mature_miRNA	canonical_conserved_miRNA	mmu-mir-16-1	MI0000565	AUGUCAGCGGUGCCUUAGCAGCACGUAAAUAUUGGCGUUAAGAUUCUGAAAUUACCUCCAGUAUUGACUGUGCUGCUGAAGUAAGGUUGGCAA	chr14:61631880-61631972(-)	MIPF0000006	mir-15	15a,16-1	p1@ENSMUST00000152279	ENSMUST00000180377.5	0.41924	1.33722	0.229418	0.508037	9.68441	9.26517	1205.98	726.575	535.119	588.796	713.546	543.317
mmu-let-7a-2-3p	3p	MIMAT0017015	CUGUACAGCCUCCUAGCUUUC	UGUACA	21	Yes	Star_miRNA	canonical_conserved_miRNA	mmu-let-7a-2	MI0000557	CUGCAUGUUCCCAGGUUGAGGUAGUAGGUUGUAUAGUUUAGAGUUACAUCAAGGGAGAUAACUGUACAGCCUCCUAGCUUUCCUUGGGACUUGCAC	chr9:41536716-41536811(+)	MIPF0000002	let-7	let7a-2,100	p1@Mir125b-1	ENSMUST00000188277.3	0.944663	1.92474	0.23233	0.512594	0.98444	0.0397771	2.75692	1.6914	1.26431	0.7198	0.969638	1.36971
mmu-miR-7062-5p	5p	MIMAT0028028	UGGAGGCCAGCUUGUGGAGUGUCU	GGAGGC	24	NO	-	non-canonical_miRNA	mmu-mir-7062	MI0022911	UAGGAUGGAGGCCAGCUUGUGGAGUGUCUAUGACCUAAACCAGACUAACUUCUCCUGGCCCCACAG	chr7:139986809-139986874(-)	-	-	7062	p1@Adam8	NM_007403	-1.52941	0.346418	0.232591	0.512594	-1.51985	0.00956259	0.172307	0	0.948232	1.4396	0.646425	0.913138
mmu-miR-1231-5p	5p	MIMAT0022357	UCUGGGCAGAGCUGCAGGAGAGA	CUGGGC	23	NO	-	non-canonical_miRNA	mmu-mir-1231	MI0019183	UCUGGGCAGAGCUGCAGGAGAGAAGGGCAGGGCCGGACAUCUCUGCCACCCUGCCACCUGCCCUGUCUGUUCUGCCCACAG	chr1:135454603-135454683(-)	MIPF0001309	mir-1231	1231	p1@Nav1	NM_173437	-1.0138	0.495239	0.233772	0.513964	-0.149311	0.864492	0.516922	0.966511	1.26431	2.69925	0.969638	1.82628
mmu-miR-488-3p	3p	MIMAT0003450	UUGAAAGGCUGUUUCUUGGUC	UGAAAG	21	Yes	Mature_miRNA	canonical_conserved_miRNA	mmu-mir-488	MI0004633	UUCGGGUGAGAGUGAGAAUCCUCUCUCCCAGAUAAUAGCACUCUCAAACAAGUUUCCAUGUUGUUUGAAAGGCUGUUUCUUGGUCAGAAGACUCUCAAUUUCUUCUGGA	chr1:158505625-158505733(+)	MIPF0000318	mir-488	488	p1@Astn1	NM_007495	-1.93257	0.261963	0.235558	0.516234	-2.08698	-0.154417	0.344615	0.241628	0	0	2.47796	0
mmu-miR-877-5p	5p	MIMAT0004861	GUAGAGGAGAUGGCGCAGGG	UAGAGG	20	Yes	-	non-canonical_miRNA	mmu-mir-877	MI0005553	GUAGAGGAGAUGGCGCAGGGGACACAAGGUAGGCCUUGCGGGUCUGUGGACCCUUGGACAUGUGUCCUCUUCUCCCUCCUCCCAG	chr17:35960730-35960814(-)	MIPF0000392	mir-877	877	p1@Abcf1	NM_013854	-0.640782	0.641365	0.235928	0.516234	4.54088	5.18166	16.0246	23.9212	30.0274	46.0672	33.5064	29.2204
mmu-miR-487b-3p	3p	MIMAT0003184	AAUCGUACAGGGUCAUCCACUU	AUCGUA	22	Yes	Mature_miRNA	canonical_conserved_miRNA	mmu-mir-487b	MI0003534	UGGUACUUGGAGAGUGGUUAUCCCUGUCCUCUUCGCUUCACUCAUGCCGAAUCGUACAGGGUCAUCCACUUUUUCAGUAUCA	chr12:109727333-109727414(+)	MIPF0000018	mir-154	134,154,299a,300,323,329,376a,377,379,380,381,382,409,410,376b,411,412,485,543,539,541,494,376c,487b,369,758,668,667,666,496a,679,495,453,654,544,1193,1197,3072,299b	p@chr12:110961600..110961604,+	XM_001475122	-1.1132	0.462269	0.237188	0.517758	0.89274	2.00594	1.20615	0.966511	3.47685	1.97945	8.18805	1.59799
mmu-miR-494-3p	3p	MIMAT0003182	UGAAACAUACACGGGAAACCUC	GAAACA	22	Yes	Mature_miRNA	canonical_conserved_miRNA	mmu-mir-494	MI0003532	UUGAUACUUGAAGGAGAGGUUGUCCGUGUUGUCUUCUCUUUAUUUAUGAUGAAACAUACACGGGAAACCUCUUUUUUAGUAUCAA	chr12:109715318-109715402(+)	MIPF0000018	mir-154	134,154,299a,300,323,329,376a,377,379,380,381,382,409,410,376b,411,412,485,543,539,541,494,376c,487b,369,758,668,667,666,496a,679,495,453,654,544,1193,1197,3072,299b	p@chr12:110952370..110952379,+	XM_001475122	0.951033	1.93326	0.237859	0.517992	1.03091	0.0798796	0.68923	3.86605	1.58039	0.7198	1.40059	0.913138
mmu-miR-23b-5p	5p	MIMAT0016980	GGGUUCCUGGCAUGCUGAUUU	GGUUCC	21	Yes	Star_miRNA	canonical_conserved_miRNA	mmu-mir-23b	MI0000141	GGCUGCUUGGGUUCCUGGCAUGCUGAUUUGUGACUUGAGAUUAAAAUCACAUUGCCAGGGAUUACCACGCAACC	chr13:63300484-63300557(+)	MIPF0000027	mir-23	23b,27b,24-1,3074-1	p1@2010111I01Rik	ENSMUST00000021911.11	-0.975347	0.508618	0.239533	0.51962	1.96101	2.93636	2.4123	1.20814	8.21801	7.5579	5.81783	9.58795
mmu-miR-708-5p	5p	MIMAT0004828	AAGGAGCUUACAAUCUAGCUGGG	AGGAGC	23	Yes	Mature_miRNA	canonical_conserved_miRNA	mmu-mir-708	MI0004692	CUGUGUUUGAAAUGGGGACUGCCCUCAAGGAGCUUACAAUCUAGCUGGGGGUAGAUGACUUGCACUUGAACACAACUAGACUGUGAGCUUCUAGAGGGCAGGGGCCUUA	chr7:96249424-96249532(+)	MIPF0000397	mir-708	708	p1@Odz4	ENSMUST00000129445.4	1.33634	2.5251	0.239738	0.51962	4.96449	3.62815	79.9506	8.6986	4.74116	9.71729	17.669	9.58795
mmu-miR-1943-3p	3p	MIMAT0017342	CAGGUGCCAGCUCCUCCCUUC	AGGUGC	21	Yes	Star_miRNA	canonical_mmu-specific_miRNA	mmu-mir-1943	MI0009932	GGCUGGGAAGGGAGGAUCUGGGCACCUGGACCAGCUCCUCCCUGCAGGUGCCAGCUCCUCCCUUCCCAGUCAC	chr15:79375228-79375300(-)	-	-	1943	p1@Tmem184b	NM_172608	-0.909618	0.532326	0.24092	0.520953	0.926344	1.83596	1.72307	1.44977	2.52862	6.1183	2.47796	2.05456
mmu-miR-106a-5p	5p	MIMAT0000385	CAAAGUGCUAACAGUGCAGGUAG	AAAGUG	23	Yes	Mature_miRNA	canonical_conserved_miRNA	mmu-mir-106a	MI0000406	AUGUCAAAGUGCUAACAGUGCAGGUAGCUUUUUGAGUUCUACUGCAGUGCCAGCACUUCUUACAU	chrX:52742503-52742567(-)	MIPF0000001	mir-17	106a,19b-2,92a-2,363,20b,18b	p1@Kis2	NR_003188	0.751701	1.68378	0.242457	0.523046	3.82069	3.06898	13.44	14.9809	13.9074	7.9178	8.08032	9.13138
mmu-miR-128-3p	3p	MIMAT0000140	UCACAGUGAACCGGUCUCUUU	CACAGU	21	Yes	Mature_miRNA	canonical_conserved_miRNA	mmu-mir-128-1	MI0000155	GUUGGAUUCGGGGCCGUAGCACUGUCUGAGAGGUUUACAUUUCUCACAGUGAACCGGUCUCUUUUUCAGC	chr1:128202361-128202430(+)	MIPF0000048	mir-128	128-1	p1@R3hdm1	ENSMUST00000036288.7	0.396378	1.3162	0.243063	0.523126	8.8419	8.44553	367.015	397.719	612.242	268.125	321.812	456.112
mmu-miR-423-5p	5p	MIMAT0004825	UGAGGGGCAGAGAGCGAGACUUU	GAGGGG	23	Yes	Mature_miRNA	canonical_conserved_miRNA	mmu-mir-423	MI0004637	ACUUGUGAGGAAAUAAAGGAAGUUAGGCUGAGGGGCAGAGAGCGAGACUUUUCUAUUUUCCAAAAGCUCGGUCUGAGGCCCCUCAGUCUUGCUUCCUACCCCGCGCUUG	chr11:77078064-77078172(-)	MIPF0000329	mir-423	423	p1@Ccdc55	NM_001012309	0.364002	1.28699	0.246823	0.529977	9.29717	8.93317	523.47	558.885	805.365	570.081	394.535	501.998
mmu-miR-669a-3-3p	3p	MIMAT0017251	ACAUAACAUACACACACAUGUAU	CAUAAC	23	Yes	-	non-canonical_miRNA	mmu-mir-669a-3	MI0004668	UUCCUCCAUGUAUGUGCAUGUGUGUAUAGUUGUGUGUGCAUGUUCAUGUCUAUAUUUGAAUAUACAUAACAUACACACACAUGUAUAAACGCAAGCACACAUACACAGA	chr2:10474433-10474541(+)	MIPF0000316	mir-467	297a-2,466a,467a-1,669a-1,669b,669a-2,669a-3,467b,669c,297b,297a-3,297a-4,297c,466b-1,466b-2,466b-3,466c-1,466e,466f-1,466f-2,466f-3,466g,466h,467c,467d,466d,467e,466l,669k,669g,669d,669j,669f,669i,669h,669e,669l,669m-1,669m-2,669o,466m,669d-2,466o,467a-2,669a-4,669a-5,467a-3,466c-2,669a-6,467a-4,466b-4,669a-7,467a-5,466b-5,669p-1,467a-6,669a-8,466b-6,669a-9,467a-7,466b-7,669p-2,467a-8,669a-10,46…	p2@Sfmbt2	ENSMUST00000041105.6	-0.847	0.555939	0.24928	0.533513	0.849089	1.69609	1.72307	1.44977	2.21254	4.13885	2.5857	2.9677
mmu-miR-214-3p	3p	MIMAT0000661	ACAGCAGGCACAGACAGGCAGU	CAGCAG	22	Yes	Mature_miRNA	canonical_conserved_miRNA	mmu-mir-214	MI0000698	GGCCUGGCUGGACAGAGUUGUCAUGUGUCUGCCUGUCUACACUUGCUGUGCAGAACAUCCGCUCACCUGUACAGCAGGCACAGACAGGCAGUCACAUGACAACCCAGCCU	chr1:162223368-162223477(+)	MIPF0000062	mir-214	214,199a-2	p@chr1:164148983..164148987,+	NR_002870	0.359372	1.28287	0.2501	0.533513	10.5441	10.1847	1397.24	1420.53	1661.62	1445.72	1250.19	795.343
mmu-miR-1981-5p	5p	MIMAT0009458	GUAAAGGCUGGGCUUAGACGUGGC	UAAAGG	24	Yes	Mature_miRNA	canonical_mmu-specific_miRNA	mmu-mir-1981	MI0009992	GUAAAGGCUGGGCUUAGACGUGGCCUUUGGGUGUGGAAUGCACUUCCGUUUGUAACCGCCAUCUAACCCUGGCCUUUGACAG	chr1:184822407-184822488(-)	-	-	1981	p1@Mosc2	NM_133684	-0.377201	0.76993	0.250951	0.533513	6.61902	6.99622	96.8368	90.6105	107.466	151.518	128.1	103.185
mmu-miR-126a-5p	5p	MIMAT0000137	CAUUAUUACUUUUGGUACGCG	AUUAUU	21	Yes	Star_miRNA	canonical_conserved_miRNA	mmu-mir-126a	MI0000153	UGACAGCACAUUAUUACUUUUGGUACGCGCUGUGACACUUCAAACUCGUACCGUGAGUAAUAAUGCGCGGUCA	chr2:26591357-26591429(+)	MIPF0000115	mir-126	126a,126b	p1@Egfl7	NM_198725	-0.801381	0.5738	0.251921	0.533513	2.26511	3.06649	3.61846	6.0407	4.74116	7.01805	11.5279	6.39197
mmu-miR-669b-5p	5p	MIMAT0003476	AGUUUUGUGUGCAUGUGCAUGU	GUUUUG	22	Yes	-	non-canonical_miRNA	mmu-mir-669b	MI0004666	AUGAAUGUAUGUGCAUGUGUAUAUAGUUUUGUGUGCAUGUGCAUGUGUGUCUAUUAAUGUACAUAUACAUACACACAAACAUAUACACGCAUGCGCA	chr2:10467790-10467886(+)	MIPF0000316	mir-467	297a-2,466a,467a-1,669a-1,669b,669a-2,669a-3,467b,669c,297b,297a-3,297a-4,297c,466b-1,466b-2,466b-3,466c-1,466e,466f-1,466f-2,466f-3,466g,466h,467c,467d,466d,467e,466l,669k,669g,669d,669j,669f,669i,669h,669e,669l,669m-1,669m-2,669o,466m,669d-2,466o,467a-2,669a-4,669a-5,467a-3,466c-2,669a-6,467a-4,466b-4,669a-7,467a-5,466b-5,669p-1,467a-6,669a-8,466b-6,669a-9,467a-7,466b-7,669p-2,467a-8,669a-10,46…	p2@Sfmbt2	ENSMUST00000041105.6	-0.606135	0.656954	0.252179	0.533513	4.47032	5.07646	26.1907	22.713	17.3843	33.1108	28.8737	39.2649
mmu-miR-26b-3p	3p	MIMAT0004630	CCUGUUCUCCAUUACUUGGCUC	CUGUUC	22	Yes	Star_miRNA	canonical_conserved_miRNA	mmu-mir-26b	MI0000575	UGCCCGGGACCCAGUUCAAGUAAUUCAGGAUAGGUUGUGGUGCUGACCAGCCUGUUCUCCAUUACUUGGCUCGGGGGCCGGUGCC	chr1:74394310-74394394(+)	MIPF0000043	mir-26	26b	p1@Ctdsp1	NM_153088	0.78836	1.72711	0.254033	0.533513	3.05148	2.26312	6.71999	6.52395	11.6949	5.0386	3.87855	5.47883
mmu-miR-652-3p	3p	MIMAT0003711	AAUGGCGCCACUAGGGUUGUG	AUGGCG	21	Yes	Mature_miRNA	canonical_conserved_miRNA	mmu-mir-652	MI0004965	AGGAACAGCUAUGUACUGCACAACCCUAGGAGGGGGUGCCAUUCACAUAGAGUAUAAUUGAAUGGCGCCACUAGGGUUGUGCAGUGUACAGCCUACAC	chrX:142739000-142739097(+)	MIPF0000333	mir-652	652	p1@Tmem164	ENSMUST00000101198.5	-0.38523	0.765657	0.255469	0.533513	7.18726	7.57249	153.354	140.869	142.867	259.668	175.828	135.373
mmu-let-7f-5p	5p	MIMAT0000525	UGAGGUAGUAGAUUGUAUAGUU	GAGGUA	22	Yes	Mature_miRNA	canonical_conserved_miRNA	mmu-let-7f-2	MI0000563	UGUGGGAUGAGGUAGUAGAUUGUAUAGUUUUAGGGUCAUACCCCAUCUUGGAGAUAACUAUACAGUCUACUGUCUUUCCCACG	chrX:151912346-151912428(+)	MIPF0000002	let-7	let7f-2,98	p1@Huwe1	NM_021523	0.321341	1.24949	0.255674	0.533513	15.4492	15.1278	47472.4	49172.5	37565.2	32985.9	29076	45350.5
mmu-miR-669b-5p	5p	-	AGUUUUGUGUGCAUGUGCAUGU	GUUUUG	22	-	-	-	mmu-mir-669m-1	-	-	-	-	-	-	-	-	-0.594019	0.662495	0.261235	0.533513	4.4935	5.08752	26.7077	22.9546	17.7003	33.1108	29.1969	39.7215
mmu-miR-669b-5p	5p	-	AGUUUUGUGUGCAUGUGCAUGU	GUUUUG	22	-	-	-	mmu-mir-669m-2	-	-	-	-	-	-	-	-	-0.594019	0.662495	0.261235	0.533513	4.4935	5.08752	26.7077	22.9546	17.7003	33.1108	29.1969	39.7215
mmu-miR-7b-5p	5p	MIMAT0000678	UGGAAGACUUGUGAUUUUGUUGUU	GGAAGA	24	Yes	Mature_miRNA	canonical_conserved_miRNA	mmu-mir-7b	MI0000730	AGGAGCGGAGUACGUGAGCCAGUGCUAUGUGGAAGACUUGUGAUUUUGUUGUUCUGAUAUGAUAUGACAACAAGUCACAGCCAGCCUCAUAGCGUGGACUCCUAUCACCUU	chr17:56242988-56243098(+)	MIPF0000022	mir-7	7b	Unknown	Unknown	-0.486428	0.71379	0.261792	0.533513	5.25741	5.74383	29.4646	43.9763	41.4061	48.4065	48.2664	64.148
mmu-miR-423-3p	3p	MIMAT0003454	AGCUCGGUCUGAGGCCCCUCAGU	GCUCGG	23	Yes	Star_miRNA	canonical_conserved_miRNA	mmu-mir-423	MI0004637	ACUUGUGAGGAAAUAAAGGAAGUUAGGCUGAGGGGCAGAGAGCGAGACUUUUCUAUUUUCCAAAAGCUCGGUCUGAGGCCCCUCAGUCUUGCUUCCUACCCCGCGCUUG	chr11:77078064-77078172(-)	MIPF0000329	mir-423	423	p1@Ccdc55	NM_001012309	0.400149	1.31964	0.261892	0.533513	11.5038	11.1037	1985.15	2536.37	4190.87	2645.26	1495.29	2461.36
mmu-miR-297a-3p	3p	MIMAT0004864	UAUACAUACACACAUACCCAUA	AUACAU	22	Yes	-	non-canonical_miRNA	mmu-mir-297a-3	MI0005488	CUGUGUGUAUAUGUAUGUGUGCAUGUGCAUGUGUGUAUAUGAAUAUACAUAUACAUACACACAUACCCAUACAAACAUGCACACAAACACACAGAAAAUUGA	chr2:10515820-10515921(+)	MIPF0000204	mir-297	297a-2,466a,467a-1,669a-1,669b,669a-2,669a-3,467b,669c,297b,297a-3,297a-4,297c,466b-1,466b-2,466b-3,466c-1,466e,466f-1,466f-2,466f-3,466g,466h,467c,467d,466d,467e,466l,669k,669g,669d,669j,669f,669i,669h,669e,669l,669m-1,669m-2,669o,466m,669d-2,466o,467a-2,669a-4,669a-5,467a-3,466c-2,669a-6,467a-4,466b-4,669a-7,467a-5,466b-5,669p-1,467a-6,669a-8,466b-6,669a-9,467a-7,466b-7,669p-2,467a-8,669a-10,46…	p2@Sfmbt2	ENSMUST00000041105.6	-0.63472	0.644066	0.263048	0.533513	5.46818	6.1029	58.5845	56.7826	17.0682	57.2241	109.354	39.2649
mmu-miR-297a-3p	3p	MIMAT0004864	UAUACAUACACACAUACCCAUA	AUACAU	22	Yes	-	non-canonical_miRNA	mmu-mir-297a-4	MI0005489	CUGUGUGUAUAUGUAUGUGUGCAUGUGCAUGUGUGUAUAUGAGUAUACAUAUACAUACACACAUACCCAUACAAGCAUGCACACAAAUACACGCAAAA	chr2:10517067-10517164(+)	MIPF0000204	mir-297	297a-2,466a,467a-1,669a-1,669b,669a-2,669a-3,467b,669c,297b,297a-3,297a-4,297c,466b-1,466b-2,466b-3,466c-1,466e,466f-1,466f-2,466f-3,466g,466h,467c,467d,466d,467e,466l,669k,669g,669d,669j,669f,669i,669h,669e,669l,669m-1,669m-2,669o,466m,669d-2,466o,467a-2,669a-4,669a-5,467a-3,466c-2,669a-6,467a-4,466b-4,669a-7,467a-5,466b-5,669p-1,467a-6,669a-8,466b-6,669a-9,467a-7,466b-7,669p-2,467a-8,669a-10,46…	p2@Sfmbt2	ENSMUST00000041105.6	-0.63472	0.644066	0.263048	0.533513	5.46818	6.1029	58.5845	56.7826	17.0682	57.2241	109.354	39.2649
mmu-miR-297a-3p	3p	-	UAUACAUACACACAUACCCAUA	AUACAU	22	-	-	-	mmu-mir-297b	-	-	-	-	-	-	-	-	-0.63472	0.644066	0.263048	0.533513	5.46818	6.1029	58.5845	56.7826	17.0682	57.2241	109.354	39.2649
mmu-miR-297a-3p	3p	-	UAUACAUACACACAUACCCAUA	AUACAU	22	-	-	-	mmu-mir-297c	-	-	-	-	-	-	-	-	-0.63472	0.644066	0.263048	0.533513	5.46818	6.1029	58.5845	56.7826	17.0682	57.2241	109.354	39.2649
mmu-miR-297b-3p	3p	-	UAUACAUACACACAUACCCAUA	AUACAU	22	-	-	-	mmu-mir-297a-3	-	-	-	-	-	-	-	-	-0.63472	0.644066	0.263048	0.533513	5.46818	6.1029	58.5845	56.7826	17.0682	57.2241	109.354	39.2649
mmu-miR-297b-3p	3p	-	UAUACAUACACACAUACCCAUA	AUACAU	22	-	-	-	mmu-mir-297a-4	-	-	-	-	-	-	-	-	-0.63472	0.644066	0.263048	0.533513	5.46818	6.1029	58.5845	56.7826	17.0682	57.2241	109.354	39.2649
mmu-miR-297b-3p	3p	MIMAT0004827	UAUACAUACACACAUACCCAUA	AUACAU	22	Yes	-	non-canonical_miRNA	mmu-mir-297b	MI0004674	UCUAUUUGCUUGUGUGUAUAUGUAUGUGUGCAUGAACAUGUGUAUAUGAAUAUACAUAUACAUACACACAUACCCAUACAAACAUGCAUACAAACACACAGAAAAUGGA	chr2:10511667-10511775(+)	MIPF0000204	mir-297	297a-2,466a,467a-1,669a-1,669b,669a-2,669a-3,467b,669c,297b,297a-3,297a-4,297c,466b-1,466b-2,466b-3,466c-1,466e,466f-1,466f-2,466f-3,466g,466h,467c,467d,466d,467e,466l,669k,669g,669d,669j,669f,669i,669h,669e,669l,669m-1,669m-2,669o,466m,669d-2,466o,467a-2,669a-4,669a-5,467a-3,466c-2,669a-6,467a-4,466b-4,669a-7,467a-5,466b-5,669p-1,467a-6,669a-8,466b-6,669a-9,467a-7,466b-7,669p-2,467a-8,669a-10,46…	p2@Sfmbt2	ENSMUST00000041105.6	-0.63472	0.644066	0.263048	0.533513	5.46818	6.1029	58.5845	56.7826	17.0682	57.2241	109.354	39.2649
mmu-miR-297b-3p	3p	-	UAUACAUACACACAUACCCAUA	AUACAU	22	-	-	-	mmu-mir-297c	-	-	-	-	-	-	-	-	-0.63472	0.644066	0.263048	0.533513	5.46818	6.1029	58.5845	56.7826	17.0682	57.2241	109.354	39.2649
mmu-miR-297c-3p	3p	-	UAUACAUACACACAUACCCAUA	AUACAU	22	-	-	-	mmu-mir-297a-3	-	-	-	-	-	-	-	-	-0.63472	0.644066	0.263048	0.533513	5.46818	6.1029	58.5845	56.7826	17.0682	57.2241	109.354	39.2649
mmu-miR-297c-3p	3p	-	UAUACAUACACACAUACCCAUA	AUACAU	22	-	-	-	mmu-mir-297a-4	-	-	-	-	-	-	-	-	-0.63472	0.644066	0.263048	0.533513	5.46818	6.1029	58.5845	56.7826	17.0682	57.2241	109.354	39.2649
mmu-miR-297c-3p	3p	-	UAUACAUACACACAUACCCAUA	AUACAU	22	-	-	-	mmu-mir-297b	-	-	-	-	-	-	-	-	-0.63472	0.644066	0.263048	0.533513	5.46818	6.1029	58.5845	56.7826	17.0682	57.2241	109.354	39.2649
mmu-miR-297c-3p	3p	MIMAT0004866	UAUACAUACACACAUACCCAUA	AUACAU	22	Yes	-	non-canonical_miRNA	mmu-mir-297c	MI0005492	CUGUGUGUAUAUGUAUGUGUGCAUGUACAUGUGUGUAUAUGAAUAUACAUAUACAUACACACAUACCCAUACAAACAUGCAUACAAACACACAAAAAU	chr2:10509016-10509113(+)	MIPF0000204	mir-297	297a-2,466a,467a-1,669a-1,669b,669a-2,669a-3,467b,669c,297b,297a-3,297a-4,297c,466b-1,466b-2,466b-3,466c-1,466e,466f-1,466f-2,466f-3,466g,466h,467c,467d,466d,467e,466l,669k,669g,669d,669j,669f,669i,669h,669e,669l,669m-1,669m-2,669o,466m,669d-2,466o,467a-2,669a-4,669a-5,467a-3,466c-2,669a-6,467a-4,466b-4,669a-7,467a-5,466b-5,669p-1,467a-6,669a-8,466b-6,669a-9,467a-7,466b-7,669p-2,467a-8,669a-10,46…	p2@Sfmbt2	ENSMUST00000041105.6	-0.63472	0.644066	0.263048	0.533513	5.46818	6.1029	58.5845	56.7826	17.0682	57.2241	109.354	39.2649
mmu-miR-31-3p	3p	MIMAT0004634	UGCUAUGCCAACAUAUUGCCAUC	GCUAUG	23	Yes	Star_miRNA	canonical_conserved_miRNA	mmu-mir-31	MI0000579	UGCUCCUGUAACUCGGAACUGGAGAGGAGGCAAGAUGCUGGCAUAGCUGUUGAACUGAGAACCUGCUAUGCCAACAUAUUGCCAUCUUUCCUGUCUGACAGCAGCU	chr4:88910557-88910662(-)	MIPF0000064	mir-31	31	Unknown	Unknown	-0.493644	0.710229	0.263203	0.533513	7.80153	8.29518	299.47	246.702	122.638	373.396	408.541	160.027
mmu-miR-3098-3p	3p	MIMAT0014918	UUCUGCUGCCUGCCUUUAGGA	UCUGCU	21	NO	Star_miRNA	canonical_mmu-specific_miRNA	mmu-mir-3098	MI0014091	UGUGGUUGGGAGGAGUCCUAACAGCAGGAGUAGGAGCUCUGAUUAUCCCCUGCUUCUGCUGCCUGCCUUUAGGACCCUUUCCCCACA	chr6:125195792-125195878(+)	-	-	3098	Unknown	Unknown	1.01027	2.01429	0.263887	0.533513	1.04885	0.0385786	1.20615	0.724884	4.42508	1.61955	0.538688	0.913138
mmu-let-7f-5p	5p	MIMAT0000525	UGAGGUAGUAGAUUGUAUAGUU	GAGGUA	22	Yes	Mature_miRNA	canonical_conserved_miRNA	mmu-let-7f-1	MI0000562	AUCAGAGUGAGGUAGUAGAUUGUAUAGUUGUGGGGUAGUGAUUUUACCCUGUUUAGGAGAUAACUAUACAAUCUAUUGCCUUCCCUGAG	chr13:48537829-48537917(-)	MIPF0000002	let-7	let7d,let7a-1,let7f-1	Unknown	Unknown	0.315017	1.24403	0.264206	0.533513	15.43	15.115	46663.1	48528.3	37245.9	32719.9	28832.6	44906.8
mmu-miR-466d-3p	3p	MIMAT0004931	UAUACAUACACGCACACAUAG	AUACAU	21	Yes	-	non-canonical_miRNA	mmu-mir-466d	MI0005546	CAUGUGUGUUUGUGUGUGCGUACAUGUACAUGUGUGUAUAUGAAUAUACAUAUACAUACACGCACACAUAGAUACGCACGCACACACACACACAGG	chr2:10511967-10512062(+)	MIPF0000316	mir-467	297a-2,466a,467a-1,669a-1,669b,669a-2,669a-3,467b,669c,297b,297a-3,297a-4,297c,466b-1,466b-2,466b-3,466c-1,466e,466f-1,466f-2,466f-3,466g,466h,467c,467d,466d,467e,466l,669k,669g,669d,669j,669f,669i,669h,669e,669l,669m-1,669m-2,669o,466m,669d-2,466o,467a-2,669a-4,669a-5,467a-3,466c-2,669a-6,467a-4,466b-4,669a-7,467a-5,466b-5,669p-1,467a-6,669a-8,466b-6,669a-9,467a-7,466b-7,669p-2,467a-8,669a-10,46…	p2@Sfmbt2	ENSMUST00000041105.6	-0.450609	0.731734	0.264725	0.533513	5.96466	6.41527	70.4737	79.4956	36.9811	88.7153	98.3644	68.7136
mmu-miR-467e-3p	3p	MIMAT0005294	AUAUACAUACACACACCUAUAU	UAUACA	22	Yes	-	non-canonical_miRNA	mmu-mir-467e	MI0006128	GCCUGUGUGCAUAAGUGUGAGCAUGUAUAUGUGUGUAUAUUUUAUGCAUAUACAUACACACACCUAUAUACACAUGCACACAGACAU	chr2:10505721-10505807(+)	MIPF0000316	mir-467	297a-2,466a,467a-1,669a-1,669b,669a-2,669a-3,467b,669c,297b,297a-3,297a-4,297c,466b-1,466b-2,466b-3,466c-1,466e,466f-1,466f-2,466f-3,466g,466h,467c,467d,466d,467e,466l,669k,669g,669d,669j,669f,669i,669h,669e,669l,669m-1,669m-2,669o,466m,669d-2,466o,467a-2,669a-4,669a-5,467a-3,466c-2,669a-6,467a-4,466b-4,669a-7,467a-5,466b-5,669p-1,467a-6,669a-8,466b-6,669a-9,467a-7,466b-7,669p-2,467a-8,669a-10,46…	p2@Sfmbt2	ENSMUST00000041105.6	-0.766131	0.587992	0.265405	0.533713	2.97781	3.74394	8.09845	10.6316	4.74116	13.1363	15.5142	11.4142
mmu-miR-6240	5p	MIMAT0024861	CCAAAGCAUCGCGAAGGCCCACGGCG	CAAAGC	26	NO	-	non-canonical_miRNA	mmu-mir-6240	MI0021587	UUGAGAAAAACAAAACCAAAAAACCCCAAAGCAUCGCGAAGGCCCACGGCGGGUGUUGACUCGAUGUGAUUUCUGCCCAGUGCUCUGAAGGUCAAUGUGAAGAAAUGUGACUCUCUU	chr5:114851948-114852064(+)	-	-	6240	Unknown	Unknown	0.947833	1.92897	0.268227	0.53708	3.87703	2.9292	3.44615	11.1149	29.7113	9.89724	5.1714	7.76167
mmu-miR-93-3p	3p	MIMAT0004636	ACUGCUGAGCUAGCACUUCCCG	CUGCUG	22	Yes	Star_miRNA	canonical_conserved_miRNA	mmu-mir-93	MI0000581	AGUCAUGGGGGCUCCAAAGUGCUGUUCGUGCAGGUAGUGUAAUUACCUGACCUACUGCUGAGCUAGCACUUCCCGAGCCCCCAGGACA	chr5:138165523-138165610(-)	MIPF0000001	mir-17	106b,93,25	p1@Mcm7	NM_008568	0.696479	1.62054	0.268248	0.53708	4.51308	3.8166	25.6738	17.1556	25.6023	16.9153	11.8511	13.4688
mmu-miR-363-3p	3p	MIMAT0000708	AAUUGCACGGUAUCCAUCUGUA	AUUGCA	22	Yes	Mature_miRNA	canonical_conserved_miRNA	mmu-mir-363	MI0000765	UGUUAUCAGGUGGAACACGAUGCAAUUUUGGUUGGUGUAAUAGGAGGAAAAUUGCACGGUAUCCAUCUGUAAACC	chrX:52741693-52741767(-)	MIPF0000138	mir-363	106a,19b-2,92a-2,363,20b,18b	Unknown	Unknown	-0.960453	0.513896	0.269183	0.53778	1.86611	2.82656	2.58461	3.62442	4.74116	2.69925	15.0833	3.19598
mmu-miR-26b-5p	5p	MIMAT0000534	UUCAAGUAAUUCAGGAUAGGU	UCAAGU	21	Yes	Mature_miRNA	canonical_conserved_miRNA	mmu-mir-26b	MI0000575	UGCCCGGGACCCAGUUCAAGUAAUUCAGGAUAGGUUGUGGUGCUGACCAGCCUGUUCUCCAUUACUUGGCUCGGGGGCCGGUGCC	chr1:74394310-74394394(+)	MIPF0000043	mir-26	26b	p1@Ctdsp1	NM_153088	0.3166	1.24539	0.274178	0.546572	11.3843	11.0677	3216.81	2619.73	2182.2	2200.61	1853.84	2384.89
mmu-miR-155-5p	5p	MIMAT0000165	UUAAUGCUAAUUGUGAUAGGGGU	UAAUGC	23	Yes	Mature_miRNA	canonical_conserved_miRNA	mmu-mir-155	MI0000177	CUGUUAAUGCUAAUUGUGAUAGGGGUUUUGGCCUCUGACUGACUCCUACCUGUUAGCAUUAACAG	chr16:84714140-84714204(+)	MIPF0000157	mir-155	155	p@chr16:84703569..84703586,+	ENSMUST00000185662.3	-0.494898	0.709612	0.276202	0.549416	8.14017	8.63507	427.15	234.137	184.589	661.676	270.313	260.701
mmu-miR-669l-5p	5p	MIMAT0009418	AGUUGUGUGUGCAUGUAUAUGU	GUUGUG	22	Yes	-	non-canonical_miRNA	mmu-mir-669l	MI0009942	GUUUGUGCAUGUGCGUAUAGUUGUGUGUGCAUGUAUAUGUGUGUAUAUGAAUAUACAUAUACAUACACACCCAUAUAUACACGCAUUCAUAUGAACAC	chr2:10468971-10469068(+)	MIPF0000316	mir-467	297a-2,466a,467a-1,669a-1,669b,669a-2,669a-3,467b,669c,297b,297a-3,297a-4,297c,466b-1,466b-2,466b-3,466c-1,466e,466f-1,466f-2,466f-3,466g,466h,467c,467d,466d,467e,466l,669k,669g,669d,669j,669f,669i,669h,669e,669l,669m-1,669m-2,669o,466m,669d-2,466o,467a-2,669a-4,669a-5,467a-3,466c-2,669a-6,467a-4,466b-4,669a-7,467a-5,466b-5,669p-1,467a-6,669a-8,466b-6,669a-9,467a-7,466b-7,669p-2,467a-8,669a-10,46…	p2@Sfmbt2	ENSMUST00000041105.6	-0.525453	0.694741	0.280424	0.556597	4.76609	5.29154	28.9476	26.3374	26.2344	37.4296	32.429	47.7115
mmu-miR-344b-3p	3p	MIMAT0014926	CAUUUAGCCAAAGCCUGACUGU	AUUUAG	22	Yes	-	non-canonical_miRNA	mmu-mir-344b	MI0014095	AUCAGUCAGGCUCCUGGCUAAAGUUCAGCUUUCAGCUGCAUUUAGCCAAAGCCUGACUGUAAG	chr7:61790519-61790581(-)	MIPF0000267	mir-344	344b	Unknown	Unknown	0.753601	1.686	0.281024	0.556597	4.70432	3.95072	46.523	16.1891	15.1717	10.4371	16.0529	19.8608
mmu-miR-134-5p	5p	MIMAT0000146	UGUGACUGGUUGACCAGAGGGG	GUGACU	22	Yes	Mature_miRNA	canonical_conserved_miRNA	mmu-mir-134	MI0000160	AGGGUGUGUGACUGGUUGACCAGAGGGGCGUGCACUCUGUUCACCCUGUGGGCCACCUAGUCACCAACCCU	chr12:109734139-109734209(+)	MIPF0000112	mir-134	134,154,299a,300,323,329,376a,377,379,380,381,382,409,410,376b,411,412,485,543,539,541,494,376c,487b,369,758,668,667,666,496a,679,495,453,654,544,1193,1197,3072,299b	p@chr12:110969155..110969160,+	ENSMUST00000182499.4	0.778175	1.71496	0.281708	0.556752	2.73013	1.95196	4.6523	6.76558	8.53409	2.1594	6.46425	2.73941
mmu-miR-485-5p	5p	MIMAT0003128	AGAGGCUGGCCGUGAUGAAUUC	GAGGCU	22	Yes	Mature_miRNA	canonical_conserved_miRNA	mmu-mir-485	MI0003492	ACUUGGAGAGAGGCUGGCCGUGAUGAAUUCGAUUCAUCUAAACGAGUCAUACACGGCUCUCCUCUCUUCUAGU	chr12:109734902-109734974(+)	MIPF0000201	mir-485	134,154,299a,300,323,329,376a,377,379,380,381,382,409,410,376b,411,412,485,543,539,541,494,376c,487b,369,758,668,667,666,496a,679,495,453,654,544,1193,1197,3072,299b	p@chr12:110969155..110969160,+	ENSMUST00000182499.4	-1.42556	0.372276	0.283381	0.558499	-1.17883	0.246725	0.172307	0.241628	0.948232	0.7198	2.5857	0
mmu-miR-33-5p	5p	MIMAT0000667	GUGCAUUGUAGUUGCAUUGCA	UGCAUU	21	Yes	Mature_miRNA	canonical_conserved_miRNA	mmu-mir-33	MI0000707	CUGUGGUGCAUUGUAGUUGCAUUGCAUGUUCUGGCAAUACCUGUGCAAUGUUUCCACAGUGCAUCACGG	chr15:82198122-82198190(+)	MIPF0000070	mir-33	33	p1@Srebf2	ENSMUST00000023100.6	0.864635	1.82088	0.283807	0.558499	2.1442	1.27956	3.61846	8.21535	1.26431	2.33935	2.37023	2.51113
mmu-miR-190b-5p	5p	MIMAT0004852	UGAUAUGUUUGAUAUUGGGUUG	GAUAUG	22	Yes	Mature_miRNA	canonical_conserved_miRNA	mmu-mir-190b	MI0005478	UGCUUCUGUGUGAUAUGUUUGAUAUUGGGUUGUUAAAUUAUGAACCAACUGAAUGUCAAGCAUACUCUCACAGCAGUAAG	chr3:90070020-90070099(+)	MIPF0000076	mir-190	190b	Unknown	Unknown	-0.874557	0.545421	0.285093	0.558685	2.14726	3.02182	8.78768	1.6914	2.52862	5.0386	6.78746	12.5556
mmu-miR-466n-3p	3p	MIMAT0014894	UAUACAUGAGAGCAUACAUAGA	AUACAU	22	Yes	-	non-canonical_miRNA	mmu-mir-466n	MI0014079	GUAUGUGCAUGUGUGUUUGUGUGUGCGUACAUGUACAUGUGUGUAUAUGAAUAUGCAUAUACAUGAGAGCAUACAUAGACACACGUGCAUGUGC	chr2:10513741-10513834(+)	MIPF0000316	mir-467	297a-2,466a,467a-1,669a-1,669b,669a-2,669a-3,467b,669c,297b,297a-3,297a-4,297c,466b-1,466b-2,466b-3,466c-1,466e,466f-1,466f-2,466f-3,466g,466h,467c,467d,466d,467e,466l,669k,669g,669d,669j,669f,669i,669h,669e,669l,669m-1,669m-2,669o,466m,669d-2,466o,467a-2,669a-4,669a-5,467a-3,466c-2,669a-6,467a-4,466b-4,669a-7,467a-5,466b-5,669p-1,467a-6,669a-8,466b-6,669a-9,467a-7,466b-7,669p-2,467a-8,669a-10,46…	p2@Sfmbt2	ENSMUST00000041105.6	-0.784814	0.580427	0.285118	0.558685	0.70417	1.48898	1.55077	1.6914	1.58039	2.8792	3.12439	2.28285
mmu-miR-374c-5p	5p	MIMAT0014953	AUAAUACAACCUGCUAAGUG	UAAUAC	20	Yes	-	non-canonical_miRNA	mmu-mir-374c	MI0014108	GAUAAUACAACCUGCUAAGUGCUAGAACACUUAGCAGGUUGUAUUAUAU	chrX:103573085-103573133(+)	MIPF0000288	mir-374	374b,421,374c	Unknown	Unknown	1.0424	2.05965	0.289732	0.566518	0.257628	-0.784768	1.37846	0	2.21254	0.53985	0.646425	0.456569
mmu-miR-342-5p	5p	MIMAT0004653	AGGGGUGCUAUCUGUGAUUGAG	GGGGUG	22	Yes	Star_miRNA	canonical_conserved_miRNA	mmu-mir-342	MI0000627	GAAAAUGGGCUCAAGGUGAGGGGUGCUAUCUGUGAUUGAGGGACAUGGUCAAUGGAAUUGUCUCACACAGAAAUCGCACCCGUCACCUUGGCCUGCUGA	chr12:108658620-108658718(+)	MIPF0000190	mir-342	342	p3@Evl	ENSMUST00000172409.1	0.662154	1.58244	0.292794	0.57129	4.95829	4.29613	14.6461	31.4116	47.4116	20.3343	14.2214	24.4264
mmu-miR-182-3p	3p	MIMAT0016995	GUGGUUCUAGACUUGCCAACU	UGGUUC	21	Yes	Star_miRNA	canonical_conserved_miRNA	mmu-mir-182	MI0000224	ACCAUUUUUGGCAAUGGUAGAACUCACACCGGUAAGGUAAUGGGACCCGGUGGUUCUAGACUUGCCAACUAUGGU	chr6:30165918-30165992(-)	MIPF0000116	mir-182	182,183,96	Unknown	Unknown	0.581143	1.49603	0.293932	0.572005	4.98717	4.40603	28.2584	34.3112	32.556	17.4551	17.4535	28.7639
mmu-miR-466f	5p	MIMAT0005844	ACGUGUGUGUGCAUGUGCAUGU	CGUGUG	22	NO	-	non-canonical_miRNA	mmu-mir-466f-4	MI0006291	CAUCUGCAUCUGUGUGUCUACGUGUGUGUGCAUGUGCAUGUGUGUGUAUCUGUAUGUGAGUGUGUGCAUGCAUGUGUGUGCAUCUAUAUCUGUGUGUCUACUUGUGUGUGAAUGUGCAUAU	chr13:71107089-71107209(+)	MIPF0000208	mir-466	466f-4	Unknown	Unknown	-0.745506	0.596459	0.294405	0.572005	2.42483	3.17034	4.30769	7.00721	4.74116	12.2366	8.94222	5.70711
mmu-miR-301a-3p	3p	MIMAT0000379	CAGUGCAAUAGUAUUGUCAAAGC	AGUGCA	23	Yes	Mature_miRNA	canonical_conserved_miRNA	mmu-mir-301a	MI0000401	CCUGCUAACGGCUGCUCUGACUUUAUUGCACUACUGUACUUUACAGCGAGCAGUGCAAUAGUAUUGUCAAAGCAUCCGCGAGCAGG	chr11:87113004-87113089(+)	MIPF0000034	mir-130	301a	p1@Fam33a	NM_025377	-0.784421	0.580585	0.297209	0.576235	2.53751	3.32193	4.6523	9.18186	3.47685	7.198	7.11068	15.7516
mmu-miR-381-3p	3p	MIMAT0000746	UAUACAAGGGCAAGCUCUCUGU	AUACAA	22	Yes	Mature_miRNA	canonical_conserved_miRNA	mmu-mir-381	MI0000798	UACUUAAAGCGAGGUUGCCCUUUGUAUAUUCGGUUUAUUGACAUGGAAUAUACAAGGGCAAGCUCUCUGUGAGUA	chr12:109726822-109726896(+)	MIPF0000018	mir-154	134,154,299a,300,323,329,376a,377,379,380,381,382,409,410,376b,411,412,485,543,539,541,494,376c,487b,369,758,668,667,666,496a,679,495,453,654,544,1193,1197,3072,299b	p@chr12:110961600..110961604,+	XM_001475122	-0.676537	0.625665	0.299246	0.577083	4.91926	5.5958	15.8523	41.8016	33.1881	23.5734	93.5162	27.6224
mmu-miR-29a-3p	3p	MIMAT0000535	UAGCACCAUCUGAAAUCGGUUA	AGCACC	22	Yes	Mature_miRNA	canonical_conserved_miRNA	mmu-mir-29a	MI0000576	ACCCCUUAGAGGAUGACUGAUUUCUUUUGGUGUUCAGAGUCAAUAGAAUUUUCUAGCACCAUCUGAAAUCGGUUAUAAUGAUUGGGGA	chr6:31062660-31062747(-)	MIPF0000009	mir-29	29b-1,29a	Unknown	Unknown	0.32383	1.25165	0.299694	0.577083	11.9997	11.6759	5730.43	3473.16	3081.12	3310	3519.46	2985.73
mmu-miR-466f-5p	5p	MIMAT0004881	UACGUGUGUGUGCAUGUGCAUG	ACGUGU	22	Yes	-	non-canonical_miRNA	mmu-mir-466f-1	MI0005507	CAUGUGUGUUUACGUGUGUGUGCAUGUGCAUGUGUGUAUAUGAAUAUACAUACACAUACACACACACAUACACACACAUGCAACACACACAUAU	chr2:10466944-10467037(+)	MIPF0000316	mir-467	297a-2,466a,467a-1,669a-1,669b,669a-2,669a-3,467b,669c,297b,297a-3,297a-4,297c,466b-1,466b-2,466b-3,466c-1,466e,466f-1,466f-2,466f-3,466g,466h,467c,467d,466d,467e,466l,669k,669g,669d,669j,669f,669i,669h,669e,669l,669m-1,669m-2,669o,466m,669d-2,466o,467a-2,669a-4,669a-5,467a-3,466c-2,669a-6,467a-4,466b-4,669a-7,467a-5,466b-5,669p-1,467a-6,669a-8,466b-6,669a-9,467a-7,466b-7,669p-2,467a-8,669a-10,46…	p2@Sfmbt2	ENSMUST00000041105.6	-0.739623	0.598896	0.301414	0.577083	2.42483	3.16445	4.30769	7.00721	4.74116	12.2366	8.83448	5.70711
mmu-miR-466f-5p	5p	MIMAT0004881	UACGUGUGUGUGCAUGUGCAUG	ACGUGU	22	Yes	-	non-canonical_miRNA	mmu-mir-466f-2	MI0005508	AAUGUGUGUUUACGUGUGUGUGCAUGUGCAUGUGUGUAUAUGAAUAUAUGUAUACAUACACACACACAUACACACUCAUGUAACACACACACAC	chr2:10468675-10468768(+)	MIPF0000316	mir-467	297a-2,466a,467a-1,669a-1,669b,669a-2,669a-3,467b,669c,297b,297a-3,297a-4,297c,466b-1,466b-2,466b-3,466c-1,466e,466f-1,466f-2,466f-3,466g,466h,467c,467d,466d,467e,466l,669k,669g,669d,669j,669f,669i,669h,669e,669l,669m-1,669m-2,669o,466m,669d-2,466o,467a-2,669a-4,669a-5,467a-3,466c-2,669a-6,467a-4,466b-4,669a-7,467a-5,466b-5,669p-1,467a-6,669a-8,466b-6,669a-9,467a-7,466b-7,669p-2,467a-8,669a-10,46…	p2@Sfmbt2	ENSMUST00000041105.6	-0.739623	0.598896	0.301414	0.577083	2.42483	3.16445	4.30769	7.00721	4.74116	12.2366	8.83448	5.70711
mmu-miR-466f-5p	5p	MIMAT0004881	UACGUGUGUGUGCAUGUGCAUG	ACGUGU	22	Yes	-	non-canonical_miRNA	mmu-mir-466f-3	MI0005509	CAUGUGUGUUUACGUGUGUGUGCAUGUGCAUGUGUGUAUAUGAAUAUAUGUAUACAUACACACACACAUACACACGCACGCAACACACACACAC	chr2:10471953-10472046(+)	MIPF0000316	mir-467	297a-2,466a,467a-1,669a-1,669b,669a-2,669a-3,467b,669c,297b,297a-3,297a-4,297c,466b-1,466b-2,466b-3,466c-1,466e,466f-1,466f-2,466f-3,466g,466h,467c,467d,466d,467e,466l,669k,669g,669d,669j,669f,669i,669h,669e,669l,669m-1,669m-2,669o,466m,669d-2,466o,467a-2,669a-4,669a-5,467a-3,466c-2,669a-6,467a-4,466b-4,669a-7,467a-5,466b-5,669p-1,467a-6,669a-8,466b-6,669a-9,467a-7,466b-7,669p-2,467a-8,669a-10,46…	p2@Sfmbt2	ENSMUST00000041105.6	-0.739623	0.598896	0.301414	0.577083	2.42483	3.16445	4.30769	7.00721	4.74116	12.2366	8.83448	5.70711
mmu-miR-466f-5p	5p	-	UACGUGUGUGUGCAUGUGCAUG	ACGUGU	22	-	-	-	mmu-mir-466f-4	-	-	-	-	-	-	-	-	-0.739623	0.598896	0.301414	0.577083	2.42483	3.16445	4.30769	7.00721	4.74116	12.2366	8.83448	5.70711
mmu-miR-669f-5p	5p	MIMAT0017327	AGUUGUGUGUGCAUGUGCAUGUGU	GUUGUG	24	NO	-	non-canonical_miRNA	mmu-mir-669f	MI0006287	UGUAUGUGCCUGUGUGUAUAGUUGUGUGUGCAUGUGCAUGUGUGUAUAUGAAUAUACAUAUACAUACACACACACGUAUAAACGCAAGCACAAACACACACAGAGGAAUGGCACUCGUUGA	chr2:10467229-10467349(+)	MIPF0000316	mir-467	297a-2,466a,467a-1,669a-1,669b,669a-2,669a-3,467b,669c,297b,297a-3,297a-4,297c,466b-1,466b-2,466b-3,466c-1,466e,466f-1,466f-2,466f-3,466g,466h,467c,467d,466d,467e,466l,669k,669g,669d,669j,669f,669i,669h,669e,669l,669m-1,669m-2,669o,466m,669d-2,466o,467a-2,669a-4,669a-5,467a-3,466c-2,669a-6,467a-4,466b-4,669a-7,467a-5,466b-5,669p-1,467a-6,669a-8,466b-6,669a-9,467a-7,466b-7,669p-2,467a-8,669a-10,46…	p2@Sfmbt2	ENSMUST00000041105.6	-0.633755	0.644497	0.305405	0.583507	3.67972	4.31347	12.5784	13.7728	12.0109	19.9744	18.8541	20.7739
mmu-miR-135b-5p	5p	MIMAT0000612	UAUGGCUUUUCAUUCCUAUGUGA	AUGGCU	23	Yes	Mature_miRNA	canonical_conserved_miRNA	mmu-mir-135b	MI0000646	CGCUCUGCUGUGGCCUAUGGCUUUUCAUUCCUAUGUGAUUGCUGCUCCGAACUCAUGUAGGGCUAAAAGCCAUGGGCUACAGUGAGGGGCAAGCUCC	chr1:132198088-132198184(+)	MIPF0000028	mir-135	135b	p4@Lemd1	ENSMUST00000188169.3	0.995896	1.99432	0.308784	0.586353	1.03897	0.0430696	3.27384	1.6914	0.948232	1.25965	0.323213	1.59799
mmu-miR-758-3p	3p	MIMAT0003889	UUUGUGACCUGGUCCACUA	UUGUGA	19	Yes	Mature_miRNA	canonical_conserved_miRNA	mmu-mir-758	MI0004129	UGGGUGCGUGAGGUGGUUGACCAGAGAGCACACGCUAUAUUUGUGCCGUUUGUGACCUGGUCCACUAACCCUCAGUAUCUA	chr12:109712810-109712890(+)	MIPF0000126	mir-379	134,154,299a,300,323,329,376a,377,379,380,381,382,409,410,376b,411,412,485,543,539,541,494,376c,487b,369,758,668,667,666,496a,679,495,453,654,544,1193,1197,3072,299b	Unknown	Unknown	-1.57983	0.334522	0.309136	0.586353	-1.09737	0.482455	0.172307	0	1.26431	0.53985	3.4476	0
mmu-miR-370-3p	3p	MIMAT0001095	GCCUGCUGGGGUGGAACCUGGU	CCUGCU	22	Yes	Mature_miRNA	canonical_conserved_miRNA	mmu-mir-370	MI0001165	AGACGGAGAGACCAGGUCACGUCUCUGCAGUUACACAGCUCAUGAGUGCCUGCUGGGGUGGAACCUGGUUUGUCUGUCU	chr12:109618258-109618336(+)	MIPF0000167	mir-370	341,370,1188	p1@Rian	ENSMUST00000183215.4	-1.068	0.476981	0.309478	0.586353	1.40387	2.47187	1.03384	1.93302	5.05724	1.25965	12.1743	2.9677
mmu-miR-674-3p	3p	MIMAT0003741	CACAGCUCCCAUCUCAGAACAA	ACAGCU	22	Yes	Star_miRNA	canonical_conserved_miRNA	mmu-mir-674	MI0004611	GGCCUAGUCAUCACCCUGAGCCUUGCACUGAGAUGGGAGUGGUGUAAGGCUCAGGUAUGCACAGCUCCCAUCUCAGAACAAGGCUCGGGUGUGCUCAGCU	chr2:117185127-117185226(+)	MIPF0000394	mir-674	674	Unknown	Unknown	0.343287	1.26864	0.309566	0.586353	7.79921	7.45593	221.587	185.329	261.396	161.055	131.117	234.905
mmu-miR-499-5p	5p	MIMAT0003482	UUAAGACUUGCAGUGAUGUUU	UAAGAC	21	Yes	Mature_miRNA	canonical_conserved_miRNA	mmu-mir-499	MI0004676	GGGUGGGCAGCUGUUAAGACUUGCAGUGAUGUUUAGCUCCUCUGCAUGUGAACAUCACAGCAAGUCUGUGCUGCUGCCU	chr2:155622880-155622958(+)	MIPF0000173	mir-499	499	p@chr2:155439381..155439430,+	ENSMUST00000092995.5	-1.03227	0.488941	0.310084	0.586353	-0.470992	0.561275	0.516922	0.966511	0.632155	0.3599	2.69344	1.14142
mmu-miR-224-5p	5p	MIMAT0000671	UAAGUCACUAGUGGUUCCGUU	AAGUCA	21	Yes	Mature_miRNA	canonical_conserved_miRNA	mmu-mir-224	MI0000711	GGGCUUUUAAGUCACUAGUGGUUCCGUUUAGUAGAUGGUUUGUGCAUUGUUUCAAAAUGGUGCCCUAGUGACUACAAAGCCC	chrX:72261031-72261112(-)	MIPF0000088	mir-224	224,452	p1@Gabre	NM_017369	-0.753378	0.593213	0.310882	0.586655	2.39474	3.14812	3.10153	7.00721	5.68939	14.0361	7.00294	5.47883
mmu-miR-452-5p	5p	MIMAT0001637	UGUUUGCAGAGGAAACUGAGAC	GUUUGC	22	Yes	Mature_miRNA	canonical_conserved_miRNA	mmu-mir-452	MI0001734	GCUAAGCAGUUACAACUGUUUGCAGAGGAAACUGAGACUUUAUAACUAUGUCUCAGUCUCAUCUGCAAAGAGGUAAGUGCUUUGC	chrX:72262224-72262308(-)	MIPF0000287	mir-452	224,452	p1@Gabre	NM_017369	0.906373	1.87433	0.313263	0.589936	0.335239	-0.571134	1.03384	1.44977	1.26431	0.3599	0.538688	1.14142
mmu-miR-1198-5p	5p	MIMAT0005859	UAUGUGUUCCUGGCUGGCUUGG	AUGUGU	22	Yes	Mature_miRNA	canonical_mmu-specific_miRNA	mmu-mir-1198	MI0006306	UUUUUUUUCUUUUGUUUAUUUUGUUUGUGACAGUUGUCUGUUAUGUGUUCCUGGCUGGCUUGGUACUCAUGUGUAGCCCAAGCUAGCCUCUAACUCAUGGCAGUCAUCCUGUCUCAGUCUC	chrX:7807101-7807221(+)	-	-	1198	p1@Gripap1	ENSMUST00000136930.4	0.378632	1.30011	0.316598	0.594997	8.35964	7.981	233.649	285.363	466.846	278.922	160.206	319.142
mmu-miR-466f	5p	-	ACGUGUGUGUGCAUGUGCAUGU	CGUGUG	22	-	-	-	mmu-mir-466f-1	-	-	-	-	-	-	-	-	-0.698307	0.616295	0.318966	0.595793	2.51868	3.21699	4.82461	7.24884	5.05724	12.2366	9.37317	6.16368
mmu-miR-466f	5p	-	ACGUGUGUGUGCAUGUGCAUGU	CGUGUG	22	-	-	-	mmu-mir-466f-2	-	-	-	-	-	-	-	-	-0.698307	0.616295	0.318966	0.595793	2.51868	3.21699	4.82461	7.24884	5.05724	12.2366	9.37317	6.16368
mmu-miR-466f	5p	-	ACGUGUGUGUGCAUGUGCAUGU	CGUGUG	22	-	-	-	mmu-mir-466f-3	-	-	-	-	-	-	-	-	-0.698307	0.616295	0.318966	0.595793	2.51868	3.21699	4.82461	7.24884	5.05724	12.2366	9.37317	6.16368
mmu-miR-151-3p	3p	MIMAT0000161	CUAGACUGAGGCUCCUUGAGG	UAGACU	21	Yes	Mature_miRNA	canonical_conserved_miRNA	mmu-mir-151	MI0000173	CCUGCCCUCGAGGAGCUCACAGUCUAGUAUGUCUCCUCCCUACUAGACUGAGGCUCCUUGAGGACAGG	chr15:73254815-73254882(-)	MIPF0000057	mir-28	151	p1@Ptk2	ENSMUST00000110036.5	0.309464	1.23925	0.320259	0.596995	12.397	12.0876	5475.24	4493.8	6211.87	5359.99	2927.55	4769.78
mmu-miR-5099	5p	MIMAT0020606	UUAGAUCGAUGUGGUGCUCC	UAGAUC	20	NO	-	non-canonical_miRNA	mmu-mir-5099	MI0018007	AGAAUUCAGUUAGAAAUUACAUUGAUUUAAGAAGUGGUAAUGGGCUUAGAUCGAUGUGGUGCUCCUGAGUUCUC	chr12:36816205-36816278(+)	-	-	5099	Unknown	Unknown	0.415929	1.33416	0.321178	0.597494	11.5945	11.1786	1962.93	2356.6	4957.99	2146.8	1497.98	3308.98
mmu-miR-5106	5p	MIMAT0020613	AGGUCUGUAGCUCAGUUGGCAGA	GGUCUG	23	NO	-	non-canonical_miRNA	mmu-mir-5106	MI0018014	CACUCGAGCAACAACAACAGCAACAACCCGAGAGCCUAUCUAGGGCCUAGGUCUGUAGCUCAGUUGGCAGAGU	chr4:44221195-44221267(-)	-	-	5106	p1@Rnf38	ENSMUST00000153116.1	1.19997	2.29735	0.325457	0.604233	0.238082	-0.961887	0.172307	0.966511	2.52862	0.3599	0.107738	1.14142
mmu-let-7d-5p	5p	MIMAT0000383	AGAGGUAGUAGGUUGCAUAGUU	GAGGUA	22	Yes	Mature_miRNA	canonical_conserved_miRNA	mmu-let-7d	MI0000405	AAUGGGUUCCUAGGAAGAGGUAGUAGGUUGCAUAGUUUUAGGGCAGAGAUUUUGCCCACAAGGAGUUAACUAUACGACCUGCUGCCUUUCUUAGGGCCUUAUU	chr13:48536012-48536114(-)	MIPF0000002	let-7	let7d,let7a-1,let7f-1	p@chr13:48632312..48632315,-	ENSMUST00000181490.2	0.378419	1.29992	0.328092	0.607896	12.5713	12.1929	4447.43	5039.63	8771.46	4282.09	2886.61	6877.3
mmu-miR-3084-5p	5p	MIMAT0014876	GUUGAAGGUUAAUUAGCAGAGU	UUGAAG	22	Yes	-	non-canonical_miRNA	mmu-mir-3084-1	MI0014047	CAAAUAGUUGAAGGUUAAUUAGCAGAGUAACUGAAUAUAGUAAUUCUGCCAGUCUCCUUCAGACAAAAA	chr19:24942235-24942303(-)	MIPF0001536	mir-3084	3084-1	p1@Cbwd1	NM_146097	-1.08357	0.471861	0.330239	0.609417	-0.925638	0.157929	0.861537	0.241628	0.316077	2.33935	0.323213	0.684854
mmu-miR-3084-5p	5p	MIMAT0014876	GUUGAAGGUUAAUUAGCAGAGU	UUGAAG	22	Yes	-	non-canonical_miRNA	mmu-mir-3084-2	MI0020958	CAAAUAGUUGAAGGUUAAUUAGCAGAGUAACUGAAUAUAGUAAUUCUGCCAGUCUCCUUCAGACAAAAA	chr19:60774329-60774397(-)	MIPF0001536	mir-3084	3084-2	p1@Eif3a	NM_010123	-1.08357	0.471861	0.330239	0.609417	-0.925638	0.157929	0.861537	0.241628	0.316077	2.33935	0.323213	0.684854
mmu-miR-382-5p	5p	MIMAT0000747	GAAGUUGUUCGUGGUGGAUUCG	AAGUUG	22	Yes	Mature_miRNA	canonical_conserved_miRNA	mmu-mir-382	MI0000799	UACUUGAAGAGAAGUUGUUCGUGGUGGAUUCGCUUUACUUGUGACGAAUCAUUCACGGACAACACUUUUUUCAGUA	chr12:109733771-109733846(+)	MIPF0000018	mir-154	134,154,299a,300,323,329,376a,377,379,380,381,382,409,410,376b,411,412,485,543,539,541,494,376c,487b,369,758,668,667,666,496a,679,495,453,654,544,1193,1197,3072,299b	p@chr12:110969155..110969160,+	ENSMUST00000182499.4	0.7078	1.63331	0.33117	0.60991	2.3583	1.6505	4.82461	4.83256	5.68939	1.0797	4.95593	3.19598
mmu-miR-20a-3p	3p	MIMAT0004627	ACUGCAUUACGAGCACUUAAAG	CUGCAU	22	Yes	Star_miRNA	canonical_conserved_miRNA	mmu-mir-20a	MI0000568	GUGUGAUGUGACAGCUUCUGUAGCACUAAAGUGCUUAUAGUGCAGGUAGUGUGUAGCCAUCUACUGCAUUACGAGCACUUAAAGUACUGCCAGCUGUAGAACUCCAG	chr14:115044157-115044263(+)	MIPF0000001	mir-17	18a,20a,17,19a,19b-1,92a-1	p1@ENSMUST00000134140	ENSMUST00000134140.2	0.757733	1.69083	0.334132	0.611952	1.44878	0.691051	1.37846	1.93302	5.05724	1.61955	1.93928	1.14142
mmu-miR-17-3p	3p	MIMAT0000650	ACUGCAGUGAGGGCACUUGUAG	CUGCAG	22	Yes	Star_miRNA	canonical_conserved_miRNA	mmu-mir-17	MI0000687	GUCAGAAUAAUGUCAAAGUGCUUACAGUGCAGGUAGUGAUGUGUGCAUCUACUGCAGUGAGGGCACUUGUAGCAUUAUGCUGAC	chr14:115043671-115043754(+)	MIPF0000001	mir-17	18a,20a,17,19a,19b-1,92a-1	p1@ENSMUST00000134140	ENSMUST00000134140.2	0.495341	1.40965	0.33465	0.611952	5.10317	4.60782	41.1815	33.5863	28.1309	24.8331	23.1636	25.1113
mmu-miR-128-3p	3p	MIMAT0000140	UCACAGUGAACCGGUCUCUUU	CACAGU	21	Yes	Mature_miRNA	canonical_conserved_miRNA	mmu-mir-128-2	MI0000726	CAGUGGGAAGGGGGGCCGAUGCACUGUAAGAGAGUGAGUAGCAGGUCUCACAGUGAACCGGUCUCUUUCCCUACUG	chr9:112118636-112118711(-)	MIPF0000048	mir-128	128-2	p1@Arpp21	ENSMUST00000159451.4	0.337779	1.26381	0.335843	0.611952	8.47678	8.139	262.769	313.391	493.081	216.66	264.819	364.342
mmu-miR-96-3p	3p	MIMAT0017021	CAAUCAUGUGUAGUGCCAAUAU	AAUCAU	22	Yes	Star_miRNA	canonical_conserved_miRNA	mmu-mir-96	MI0000583	CCAGUACCAUCUGCUUGGCCGAUUUUGGCACUAGCACAUUUUUGCUUGUGUCUCUCCGCUGUGAGCAAUCAUGUGUAGUGCCAAUAUGGGAAAAGCGGGCUGCUGC	chr6:30169446-30169551(-)	MIPF0000072	mir-96	182,183,96	Unknown	Unknown	0.675187	1.5968	0.337214	0.611952	3.29401	2.61882	8.44306	9.90674	11.0627	3.599	5.92556	8.9031
mmu-miR-543-3p	3p	MIMAT0003168	AAACAUUCGCGGUGCACUUCUU	AACAUU	22	Yes	Mature_miRNA	canonical_conserved_miRNA	mmu-mir-543	MI0003519	UGCUUAAUGAGAAGUUGCCCGCGUGUUUUUCGCUUUAUAUGUGACGAAACAUUCGCGGUGCACUUCUUUUUCAGCA	chr12:109717258-109717333(+)	MIPF0000110	mir-329	134,154,299a,300,323,329,376a,377,379,380,381,382,409,410,376b,411,412,485,543,539,541,494,376c,487b,369,758,668,667,666,496a,679,495,453,654,544,1193,1197,3072,299b	p@chr12:110954592..110954593,+	XM_001475122	1.05728	2.081	0.340026	0.611952	0.693987	-0.363289	0.68923	0.483256	3.79293	0	1.29285	0.913138
mmu-miR-22-5p	5p	MIMAT0004629	AGUUCUUCAGUGGCAAGCUUUA	GUUCUU	22	Yes	Star_miRNA	canonical_conserved_miRNA	mmu-mir-22	MI0000570	ACCUGGCUGAGCCGCAGUAGUUCUUCAGUGGCAAGCUUUAUGUCCUGACCCAGCUAAAGCUGCCAGUUGAAGAACUGUUGCCCUCUGCCCCUGGC	chr11:75463716-75463810(+)	MIPF0000053	mir-22	22	p1@ENSMUST00000134345	ENSMUST00000134345.1	0.361277	1.28456	0.340192	0.611952	6.11007	5.74879	78.3999	70.0721	58.4743	51.8256	54.4075	55.0166
mmu-miR-136-3p	3p	MIMAT0004532	AUCAUCGUCUCAAAUGAGUCUU	UCAUCG	22	Yes	Mature_miRNA	canonical_conserved_miRNA	mmu-mir-136	MI0000162	GAGGACUCCAUUUGUUUUGAUGAUGGAUUCUUAAGCUCCAUCAUCGUCUCAAAUGAGUCUUC	chr12:109595327-109595388(+)	MIPF0000099	mir-136	127,136,337,431,433,434,540,665,770,673,493,432,3070-1,3070-2,3071,3544	Unknown	Unknown	-0.786684	0.579675	0.34117	0.611952	2.39017	3.17685	3.27384	6.76558	5.68939	4.49875	17.7767	4.56569
mmu-miR-127-3p	3p	MIMAT0000139	UCGGAUCCGUCUGAGCUUGGCU	CGGAUC	22	Yes	Mature_miRNA	canonical_conserved_miRNA	mmu-mir-127	MI0000154	CCAGCCUGCUGAAGCUCAGAGGGCUCUGAUUCAGAAAGAUCAUCGGAUCCGUCUGAGCUUGGCUGGUCGG	chr12:109592846-109592915(+)	MIPF0000080	mir-127	127,136,337,431,433,434,540,665,770,673,493,432,3070-1,3070-2,3071,3544	p1@6430411K18Rik	NR_002848	-0.607362	0.656396	0.342576	0.611952	4.62442	5.23178	12.5784	28.9953	32.556	19.2546	64.6425	28.5356
mmu-miR-19a-3p	3p	MIMAT0000651	UGUGCAAAUCUAUGCAAAACUGA	GUGCAA	23	Yes	Mature_miRNA	canonical_conserved_miRNA	mmu-mir-19a	MI0000688	GCAGCCCUCUGUUAGUUUUGCAUAGUUGCACUACAAGAAGAAUGUAGUUGUGCAAAUCUAUGCAAAACUGAUGGUGGCCUGC	chr14:115044000-115044081(+)	MIPF0000011	mir-19	18a,20a,17,19a,19b-1,92a-1	p1@ENSMUST00000134140	ENSMUST00000134140.2	0.580914	1.4958	0.342747	0.611952	4.96504	4.38412	38.9415	36.4858	18.0164	14.7559	16.9148	31.0467
mmu-miR-1249-5p	5p	MIMAT0014804	AGGAGGGAGGGGAUGGGCCAAGUUC	GGAGGG	25	Yes	Star_miRNA	canonical_conserved_miRNA	mmu-mir-1249	MI0004132	CGAUUCUUGUUUGCGUGGGGAGGAGGGAGGGGAUGGGCCAAGUUCCCUAUGCCUGGAACGCCCUUCCCCCCCUUCUUCACCUGGCGAACUCCUACUCG	chr15:84951526-84951623(-)	MIPF0000667	mir-1249	1249	p1@5031439G07Rik	NM_001033273	-0.864102	0.549388	0.342797	0.611952	0.4975	1.3616	0.516922	2.17465	1.58039	1.61955	1.40059	4.79398
mmu-miR-320-3p	3p	MIMAT0000666	AAAAGCUGGGUUGAGAGGGCGA	AAAGCU	22	Yes	-	non-canonical_miRNA	mmu-mir-320	MI0000704	GCCUCGCCGCCCUCCGCCUUCUCUUCCCGGUUCUUCCCGGAGUCGGGAAAAGCUGGGUUGAGAGGGCGAAAAAGGAUGUGGG	chr14:70443510-70443591(+)	MIPF0000163	mir-320	320	Unknown	Unknown	0.284013	1.21758	0.343083	0.611952	10.1929	9.9089	1203.4	1054.22	1253.88	1056.85	714.623	1112.89
mmu-miR-30c-1-3p	3p	MIMAT0004616	CUGGGAGAGGGUUGUUUACUCC	UGGGAG	22	Yes	Star_miRNA	canonical_conserved_miRNA	mmu-mir-30c-1	MI0000547	ACCAUGUUGUAGUGUGUGUAAACAUCCUACACUCUCAGCUGUGAGCUCAAGGUGGCUGGGAGAGGGUUGUUUACUCCUUCUGCCAUGGA	chr4:120769534-120769622(-)	MIPF0000005	mir-30	30e,30c-1	p2@Nfyc	NM_008692	0.61914	1.53596	0.344752	0.611952	3.74243	3.12329	11.7169	14.4977	13.9074	8.09775	7.7571	10.2728
mmu-miR-425-3p	3p	MIMAT0001342	AUCGGGAAUGUCGUGUCCGCC	UCGGGA	21	Yes	Star_miRNA	canonical_conserved_miRNA	mmu-mir-425	MI0001447	AAAGUGCUUUGGAAUGACACGAUCACUCCCGUUGAGUGGGCACCCAAGAAGCCAUCGGGAAUGUCGUGUCCGCCCAGUGCUCUUU	chr9:108568777-108568861(+)	MIPF0000242	mir-425	191,425	p@chr9:108469857..108469871,+	ENSMUST00000193193.1	0.488666	1.40315	0.347957	0.611952	5.13914	4.65047	41.6984	32.8614	30.9756	29.8717	27.0421	18.2628
mmu-miR-671-5p	5p	MIMAT0003731	AGGAAGCCCUGGAGGGGCUGGAG	GGAAGC	23	Yes	Mature_miRNA	canonical_conserved_miRNA	mmu-mir-671	MI0004133	UGGCAGGCCAGGAAGAGGAGGAAGCCCUGGAGGGGCUGGAGGUGAUGGAUGUUUUCCUCCGGUUCUCAGGGCUCCACCUCUUUCGAGCCGUAGAGCCA	chr5:24592114-24592211(+)	MIPF0000358	mir-671	671	p1@Chpf2	ENSMUST00000088295.5	0.357427	1.28114	0.350287	0.611952	6.25282	5.89539	86.6706	64.5146	77.439	71.8	62.4878	44.0589
mmu-let-7b-5p	5p	MIMAT0000522	UGAGGUAGUAGGUUGUGUGGUU	GAGGUA	22	Yes	Mature_miRNA	canonical_conserved_miRNA	mmu-let-7b	MI0000558	GCAGGGUGAGGUAGUAGGUUGUGUGGUUUCAGGGCAGUGAUGUUGCCCCUCCGAAGAUAACUAUACAACCUACUGCCUUCCCUGA	chr15:85707319-85707403(+)	MIPF0000002	let-7	let7b,let7c-2	Unknown	Unknown	0.261376	1.19862	0.352367	0.611952	13.3608	13.0994	10864.5	9054.76	11638.9	9383.85	6831.75	10113.5
mmu-miR-149-3p	3p	MIMAT0016990	GAGGGAGGGACGGGGGCGGUGC	AGGGAG	22	Yes	Star_miRNA	canonical_conserved_miRNA	mmu-mir-149	MI0000171	GGCUCUGGCUCCGUGUCUUCACUCCCGUGUUUGUCCGAGGAGGGAGGGAGGGACGGGGGCGGUGCU	chr1:92850378-92850443(+)	MIPF0000274	mir-149	149	p1@Gpc1	NM_016696	0.907509	1.8758	0.353349	0.611952	1.30537	0.397862	0.344615	2.17465	5.05724	1.61955	0.538688	1.82628
mmu-miR-335-5p	5p	MIMAT0000766	UCAAGAGCAAUAACGAAAAAUGU	CAAGAG	23	NO	Mature_miRNA	canonical_conserved_miRNA	mmu-mir-335	MI0000817	UCUUUUGGGCGGGGGUCAAGAGCAAUAACGAAAAAUGUUUGUUUUUCGUAAACCGUUUUUCAUUAUUGCUCCUGACCCCCUCUCAUGGGUUAUAGCCA	chr6:30741299-30741396(+)	MIPF0000196	mir-335	335	p1@Mest	ENSMUST00000124665.1	-0.693695	0.618268	0.355633	0.611952	1.56689	2.26058	1.55077	3.62442	3.79293	3.9589	6.57199	3.65255
mmu-miR-191-3p	3p	MIMAT0004542	GCUGCACUUGGAUUUCGUUCCC	CUGCAC	22	Yes	Star_miRNA	canonical_conserved_miRNA	mmu-mir-191	MI0000233	AGCGGGCAACGGAAUCCCAAAAGCAGCUGUUGUCUCCAGAGCAUUCCAGCUGCACUUGGAUUUCGUUCCCUGCU	chr9:108568319-108568392(+)	MIPF0000194	mir-191	191,425	p@chr9:108469857..108469871,+	ENSMUST00000193193.1	0.658778	1.57875	0.355849	0.611952	3.25285	2.59408	10.5108	6.0407	12.0109	6.29825	4.09403	7.76167
mmu-miR-124-5p	5p	MIMAT0004527	CGUGUUCACAGCGGACCUUGAU	GUGUUC	22	Yes	Star_miRNA	canonical_conserved_miRNA	mmu-mir-124-1	MI0000716	AGGCCUCUCUCUCCGUGUUCACAGCGGACCUUGAUUUAAAUGUCCAUACAAUUAAGGCACGCGGUGAAUGCCAAGAAUGGGGCUG	chr14:64590657-64590741(+)	MIPF0000021	mir-124	124-1,3078	p1@A930011O12Rik,p1@Mir3078	ENSMUST00000180610.4	-1.15861	0.447944	0.358314	0.611952	-0.61091	0.5477	0	0.483256	1.58039	0.3599	3.12439	0.684854
mmu-miR-124-5p	5p	MIMAT0004527	CGUGUUCACAGCGGACCUUGAU	GUGUUC	22	Yes	Star_miRNA	canonical_conserved_miRNA	mmu-mir-124-2	MI0000717	AUCAAGAUCAGAGACUCUGCUCUCCGUGUUCACAGCGGACCUUGAUUUAAUGUCAUACAAUUAAGGCACGCGGUGAAUGCCAAGAGCGGAGCCUACGGCUGCACUUGAA	chr3:17795662-17795770(+)	MIPF0000021	mir-124	124-2,124b	p1@2610100L16Rik	ENSMUST00000189868.3	-1.15861	0.447944	0.358314	0.611952	-0.61091	0.5477	0	0.483256	1.58039	0.3599	3.12439	0.684854
mmu-miR-124-5p	5p	MIMAT0004527	CGUGUUCACAGCGGACCUUGAU	GUGUUC	22	Yes	Star_miRNA	canonical_conserved_miRNA	mmu-mir-124-3	MI0000150	CUCUGCGUGUUCACAGCGGACCUUGAUUUAAUGUCUAUACAAUUAAGGCACGCGGUGAAUGCCAAGAG	chr2:180894040-180894107(+)	MIPF0000021	mir-124	124-3	Unknown	Unknown	-1.15861	0.447944	0.358314	0.611952	-0.61091	0.5477	0	0.483256	1.58039	0.3599	3.12439	0.684854
mmu-miR-466b-5p	5p	MIMAT0004875	UGAUGUGUGUGUACAUGUACAU	GAUGUG	22	Yes	-	non-canonical_miRNA	mmu-mir-466b-1	MI0005502	UGUAUGUGUUGAUGUGUGUGUACAUGUACAUGUGUGAAUAUGAUAUACAUAUACAUACACGCACACAUAAGACACAUAUGAG	chr2:10474219-10474300(+)	MIPF0000208	mir-466	297a-2,466a,467a-1,669a-1,669b,669a-2,669a-3,467b,669c,297b,297a-3,297a-4,297c,466b-1,466b-2,466b-3,466c-1,466e,466f-1,466f-2,466f-3,466g,466h,467c,467d,466d,467e,466l,669k,669g,669d,669j,669f,669i,669h,669e,669l,669m-1,669m-2,669o,466m,669d-2,466o,467a-2,669a-4,669a-5,467a-3,466c-2,669a-6,467a-4,466b-4,669a-7,467a-5,466b-5,669p-1,467a-6,669a-8,466b-6,669a-9,467a-7,466b-7,669p-2,467a-8,669a-10,46…	p2@Sfmbt2	ENSMUST00000041105.6	-0.586038	0.66617	0.363347	0.611952	3.55588	4.14192	12.5784	14.0144	8.53409	14.5759	20.4701	17.8062
mmu-miR-466b-5p	5p	MIMAT0004875	UGAUGUGUGUGUACAUGUACAU	GAUGUG	22	Yes	-	non-canonical_miRNA	mmu-mir-466b-3	MI0005504	UAUAUGUGUUGAUGUGUGUGUACAUGUACAUGUGUGAAUAUGAUAUACAAAUACAUACACGCACACAUAAGACACAUAUGA	chr2:10503565-10503645(+)	MIPF0000208	mir-466	297a-2,466a,467a-1,669a-1,669b,669a-2,669a-3,467b,669c,297b,297a-3,297a-4,297c,466b-1,466b-2,466b-3,466c-1,466e,466f-1,466f-2,466f-3,466g,466h,467c,467d,466d,467e,466l,669k,669g,669d,669j,669f,669i,669h,669e,669l,669m-1,669m-2,669o,466m,669d-2,466o,467a-2,669a-4,669a-5,467a-3,466c-2,669a-6,467a-4,466b-4,669a-7,467a-5,466b-5,669p-1,467a-6,669a-8,466b-6,669a-9,467a-7,466b-7,669p-2,467a-8,669a-10,46…	p2@Sfmbt2	ENSMUST00000041105.6	-0.586038	0.66617	0.363347	0.611952	3.55588	4.14192	12.5784	14.0144	8.53409	14.5759	20.4701	17.8062
mmu-miR-466b-5p	5p	MIMAT0004875	UGAUGUGUGUGUACAUGUACAU	GAUGUG	22	Yes	-	non-canonical_miRNA	mmu-mir-466b-4	MI0014060	UGUGUGUAUGUGUUGAUGUGUGUGUACAUGUACAUGUGUGAAUAUGAUAUACAUAUACAUACACGCACACAUAAGACACAUAUGAGCACA	chr2:10486423-10486512(+)	MIPF0000208	mir-466	297a-2,466a,467a-1,669a-1,669b,669a-2,669a-3,467b,669c,297b,297a-3,297a-4,297c,466b-1,466b-2,466b-3,466c-1,466e,466f-1,466f-2,466f-3,466g,466h,467c,467d,466d,467e,466l,669k,669g,669d,669j,669f,669i,669h,669e,669l,669m-1,669m-2,669o,466m,669d-2,466o,467a-2,669a-4,669a-5,467a-3,466c-2,669a-6,467a-4,466b-4,669a-7,467a-5,466b-5,669p-1,467a-6,669a-8,466b-6,669a-9,467a-7,466b-7,669p-2,467a-8,669a-10,46…	p2@Sfmbt2	ENSMUST00000041105.6	-0.586038	0.66617	0.363347	0.611952	3.55588	4.14192	12.5784	14.0144	8.53409	14.5759	20.4701	17.8062
mmu-miR-466b-5p	5p	MIMAT0004875	UGAUGUGUGUGUACAUGUACAU	GAUGUG	22	Yes	-	non-canonical_miRNA	mmu-mir-466b-5	MI0014063	UGUGUAUGUGUUGAUGUGUGUGUACAUGUACAUGUGUGAAUAUGAUAUACAUAUACAUACACGCACACAUAAGACACAUAUGAGCACA	chr2:10488887-10488974(+)	MIPF0000208	mir-466	297a-2,466a,467a-1,669a-1,669b,669a-2,669a-3,467b,669c,297b,297a-3,297a-4,297c,466b-1,466b-2,466b-3,466c-1,466e,466f-1,466f-2,466f-3,466g,466h,467c,467d,466d,467e,466l,669k,669g,669d,669j,669f,669i,669h,669e,669l,669m-1,669m-2,669o,466m,669d-2,466o,467a-2,669a-4,669a-5,467a-3,466c-2,669a-6,467a-4,466b-4,669a-7,467a-5,466b-5,669p-1,467a-6,669a-8,466b-6,669a-9,467a-7,466b-7,669p-2,467a-8,669a-10,46…	p2@Sfmbt2	ENSMUST00000041105.6	-0.586038	0.66617	0.363347	0.611952	3.55588	4.14192	12.5784	14.0144	8.53409	14.5759	20.4701	17.8062
mmu-miR-466b-5p	5p	MIMAT0004875	UGAUGUGUGUGUACAUGUACAU	GAUGUG	22	Yes	-	non-canonical_miRNA	mmu-mir-466b-6	MI0014067	UGUGUGUAUGUGUUGAUGUGUGUGUACAUGUACAUGUGUGAAUAUGAUAUACAUAUACAUACACGCACACAUAAGACACAUAUGAGCACA	chr2:10493798-10493887(+)	MIPF0000208	mir-466	297a-2,466a,467a-1,669a-1,669b,669a-2,669a-3,467b,669c,297b,297a-3,297a-4,297c,466b-1,466b-2,466b-3,466c-1,466e,466f-1,466f-2,466f-3,466g,466h,467c,467d,466d,467e,466l,669k,669g,669d,669j,669f,669i,669h,669e,669l,669m-1,669m-2,669o,466m,669d-2,466o,467a-2,669a-4,669a-5,467a-3,466c-2,669a-6,467a-4,466b-4,669a-7,467a-5,466b-5,669p-1,467a-6,669a-8,466b-6,669a-9,467a-7,466b-7,669p-2,467a-8,669a-10,46…	p2@Sfmbt2	ENSMUST00000041105.6	-0.586038	0.66617	0.363347	0.611952	3.55588	4.14192	12.5784	14.0144	8.53409	14.5759	20.4701	17.8062
mmu-miR-466b-5p	5p	MIMAT0004875	UGAUGUGUGUGUACAUGUACAU	GAUGUG	22	Yes	-	non-canonical_miRNA	mmu-mir-466b-7	MI0014070	UGUGUAUGUGUUGAUGUGUGUGUACAUGUACAUGUGUGAAUAUGAUAUACAUAUACAUACACGCACACAUAAGACACAUAUGAGCACA	chr2:10496268-10496355(+)	MIPF0000208	mir-466	297a-2,466a,467a-1,669a-1,669b,669a-2,669a-3,467b,669c,297b,297a-3,297a-4,297c,466b-1,466b-2,466b-3,466c-1,466e,466f-1,466f-2,466f-3,466g,466h,467c,467d,466d,467e,466l,669k,669g,669d,669j,669f,669i,669h,669e,669l,669m-1,669m-2,669o,466m,669d-2,466o,467a-2,669a-4,669a-5,467a-3,466c-2,669a-6,467a-4,466b-4,669a-7,467a-5,466b-5,669p-1,467a-6,669a-8,466b-6,669a-9,467a-7,466b-7,669p-2,467a-8,669a-10,46…	p2@Sfmbt2	ENSMUST00000041105.6	-0.586038	0.66617	0.363347	0.611952	3.55588	4.14192	12.5784	14.0144	8.53409	14.5759	20.4701	17.8062
mmu-miR-466b-5p	5p	-	UGAUGUGUGUGUACAUGUACAU	GAUGUG	22	-	-	-	mmu-mir-466o	-	-	-	-	-	-	-	-	-0.586038	0.66617	0.363347	0.611952	3.55588	4.14192	12.5784	14.0144	8.53409	14.5759	20.4701	17.8062
mmu-miR-466o-5p	5p	-	UGAUGUGUGUGUACAUGUACAU	GAUGUG	22	-	-	-	mmu-mir-466b-1	-	-	-	-	-	-	-	-	-0.586038	0.66617	0.363347	0.611952	3.55588	4.14192	12.5784	14.0144	8.53409	14.5759	20.4701	17.8062
mmu-miR-466o-5p	5p	-	UGAUGUGUGUGUACAUGUACAU	GAUGUG	22	-	-	-	mmu-mir-466b-3	-	-	-	-	-	-	-	-	-0.586038	0.66617	0.363347	0.611952	3.55588	4.14192	12.5784	14.0144	8.53409	14.5759	20.4701	17.8062
mmu-miR-466o-5p	5p	-	UGAUGUGUGUGUACAUGUACAU	GAUGUG	22	-	-	-	mmu-mir-466b-4	-	-	-	-	-	-	-	-	-0.586038	0.66617	0.363347	0.611952	3.55588	4.14192	12.5784	14.0144	8.53409	14.5759	20.4701	17.8062
mmu-miR-466o-5p	5p	-	UGAUGUGUGUGUACAUGUACAU	GAUGUG	22	-	-	-	mmu-mir-466b-5	-	-	-	-	-	-	-	-	-0.586038	0.66617	0.363347	0.611952	3.55588	4.14192	12.5784	14.0144	8.53409	14.5759	20.4701	17.8062
mmu-miR-466o-5p	5p	-	UGAUGUGUGUGUACAUGUACAU	GAUGUG	22	-	-	-	mmu-mir-466b-6	-	-	-	-	-	-	-	-	-0.586038	0.66617	0.363347	0.611952	3.55588	4.14192	12.5784	14.0144	8.53409	14.5759	20.4701	17.8062
mmu-miR-466o-5p	5p	-	UGAUGUGUGUGUACAUGUACAU	GAUGUG	22	-	-	-	mmu-mir-466b-7	-	-	-	-	-	-	-	-	-0.586038	0.66617	0.363347	0.611952	3.55588	4.14192	12.5784	14.0144	8.53409	14.5759	20.4701	17.8062
mmu-miR-466o-5p	5p	MIMAT0014885	UGAUGUGUGUGUACAUGUACAU	GAUGUG	22	Yes	-	non-canonical_miRNA	mmu-mir-466o	MI0014052	UGUGUGUAUGUGUUGAUGUGUGUGUACAUGUACAUGUGUGAAUAUGAUAUACAUACAUGCACACAUAAGACACAUAUGAGCACA	chr2:10472540-10472623(+)	MIPF0000316	mir-467	297a-2,466a,467a-1,669a-1,669b,669a-2,669a-3,467b,669c,297b,297a-3,297a-4,297c,466b-1,466b-2,466b-3,466c-1,466e,466f-1,466f-2,466f-3,466g,466h,467c,467d,466d,467e,466l,669k,669g,669d,669j,669f,669i,669h,669e,669l,669m-1,669m-2,669o,466m,669d-2,466o,467a-2,669a-4,669a-5,467a-3,466c-2,669a-6,467a-4,466b-4,669a-7,467a-5,466b-5,669p-1,467a-6,669a-8,466b-6,669a-9,467a-7,466b-7,669p-2,467a-8,669a-10,46…	p2@Sfmbt2	ENSMUST00000041105.6	-0.586038	0.66617	0.363347	0.611952	3.55588	4.14192	12.5784	14.0144	8.53409	14.5759	20.4701	17.8062
mmu-let-7b-3p	3p	MIMAT0004621	CUAUACAACCUACUGCCUUCCC	UAUACA	22	Yes	Star_miRNA	canonical_conserved_miRNA	mmu-let-7b	MI0000558	GCAGGGUGAGGUAGUAGGUUGUGUGGUUUCAGGGCAGUGAUGUUGCCCCUCCGAAGAUAACUAUACAACCUACUGCCUUCCCUGA	chr15:85707319-85707403(+)	MIPF0000002	let-7	let7b,let7c-2	Unknown	Unknown	0.327045	1.25444	0.364317	0.611952	7.50414	7.17709	144.049	140.869	260.132	171.132	112.478	150.668
mmu-miR-125b-1-3p	3p	MIMAT0004669	ACGGGUUAGGCUCUUGGGAGCU	CGGGUU	22	Yes	Star_miRNA	canonical_conserved_miRNA	mmu-mir-125b-1	MI0000725	UGCGCUCCCCUCAGUCCCUGAGACCCUAACUUGUGAUGUUUACCGUUUAAAUCCACGGGUUAGGCUCUUGGGAGCUG	chr9:41581926-41582002(+)	MIPF0000033	mir-10	125b-1	p1@2610203C20Rik	ENSMUST00000181955.1	0.335853	1.26212	0.367688	0.611952	10.3899	10.0541	985.598	1079.59	1960.63	1130.99	677.13	1381.58
mmu-miR-3102-3p.2-3p	3p	MIMAT0014935	CUCUACUCCCUGCCCCAGCCA	UCUACU	21	Yes	-	non-canonical_miRNA	mmu-mir-3102	MI0014099	GUGAGUGGCCAGGGUGGGGCUGGGUGGUGCAGGCAGGAGAGCCAUUGAUCUAUUGUGGGCUCUACUCCCUGCCCCAGCCAGAGCACCCCAUUGGCUACCCACAG	chr7:100882306-100882409(-)	MIPF0001469	mir-3102	3102	p1@Arhgef17	NM_001081116	0.635679	1.55367	0.370049	0.611952	2.80064	2.16496	4.30769	6.28232	10.4306	5.7584	3.33986	4.33741
mmu-miR-1195	5p	MIMAT0005856	UGAGUUCGAGGCCAGCCUGCUCA	GAGUUC	23	NO	-	non-canonical_miRNA	mmu-mir-1195	MI0006303	UAGAGGCAGGCAGAUCUCUGUGAGUUCGAGGCCAGCCUGCUCAACAGAAUGAGUUCUAGGGCAGCCAGGAACACACAGAGAAACCCUGUCUCAAGAAG	chr17:70860503-70860600(-)	-	-	1195	Unknown	Unknown	0.7429	1.67354	0.372059	0.611952	1.42201	0.679108	1.20615	1.93302	5.05724	2.1594	0.646425	2.05456
mmu-miR-181a-1-3p	3p	MIMAT0000660	ACCAUCGACCGUUGAUUGUACC	CCAUCG	22	Yes	Star_miRNA	canonical_conserved_miRNA	mmu-mir-181a-1	MI0000697	GGUUGCUUCAGUGAACAUUCAACGCUGUCGGUGAGUUUGGAAUUCAAAUAAAAACCAUCGACCGUUGAUUGUACCCUAUAGCUAACC	chr1:137966455-137966541(+)	MIPF0000007	mir-181	181a-1,181b-1	p@chr1:139795137..139795194,+	XM_001480013	0.318996	1.24746	0.373298	0.611952	7.08213	6.76313	182.301	103.658	120.109	125.425	117.757	82.4107
mmu-miR-467a-5p	5p	MIMAT0003409	UAAGUGCCUGCAUGUAUAUGCG	AAGUGC	22	Yes	-	non-canonical_miRNA	mmu-mir-467a-1	MI0002402	CUGUGUGCGUAAGUGCCUGCAUGUAUAUGCGUGUAUAUUUUAUGCAUAUACAUACACACACCUACACACACAU	chr2:10476346-10476418(+)	MIPF0000316	mir-467	297a-2,466a,467a-1,669a-1,669b,669a-2,669a-3,467b,669c,297b,297a-3,297a-4,297c,466b-1,466b-2,466b-3,466c-1,466e,466f-1,466f-2,466f-3,466g,466h,467c,467d,466d,467e,466l,669k,669g,669d,669j,669f,669i,669h,669e,669l,669m-1,669m-2,669o,466m,669d-2,466o,467a-2,669a-4,669a-5,467a-3,466c-2,669a-6,467a-4,466b-4,669a-7,467a-5,466b-5,669p-1,467a-6,669a-8,466b-6,669a-9,467a-7,466b-7,669p-2,467a-8,669a-10,46…	p2@Sfmbt2	ENSMUST00000041105.6	-0.354305	0.782246	0.374428	0.611952	8.07826	8.43257	448.344	192.336	169.417	348.743	284.966	402.922
mmu-miR-467a-5p	5p	MIMAT0003409	UAAGUGCCUGCAUGUAUAUGCG	AAGUGC	22	Yes	-	non-canonical_miRNA	mmu-mir-467a-10	MI0014076	UGUGCCCGUGUGCGUAAGUGCCUGCAUGUAUAUGCGUGUAUAUUUUAUGCAUAUACAUACACACACCUACACACACAUGCACA	chr2:10503273-10503355(+)	MIPF0000316	mir-467	297a-2,466a,467a-1,669a-1,669b,669a-2,669a-3,467b,669c,297b,297a-3,297a-4,297c,466b-1,466b-2,466b-3,466c-1,466e,466f-1,466f-2,466f-3,466g,466h,467c,467d,466d,467e,466l,669k,669g,669d,669j,669f,669i,669h,669e,669l,669m-1,669m-2,669o,466m,669d-2,466o,467a-2,669a-4,669a-5,467a-3,466c-2,669a-6,467a-4,466b-4,669a-7,467a-5,466b-5,669p-1,467a-6,669a-8,466b-6,669a-9,467a-7,466b-7,669p-2,467a-8,669a-10,46…	p2@Sfmbt2	ENSMUST00000041105.6	-0.354305	0.782246	0.374428	0.611952	8.07826	8.43257	448.344	192.336	169.417	348.743	284.966	402.922
mmu-miR-467a-5p	5p	MIMAT0003409	UAAGUGCCUGCAUGUAUAUGCG	AAGUGC	22	Yes	-	non-canonical_miRNA	mmu-mir-467a-2	MI0014053	UGUGCCUGUGUGCGUAAGUGCCUGCAUGUAUAUGCGUGUAUAUUUUAUGCAUAUACAUACACACACCUACACACACAUGCACA	chr2:10478798-10478880(+)	MIPF0000316	mir-467	297a-2,466a,467a-1,669a-1,669b,669a-2,669a-3,467b,669c,297b,297a-3,297a-4,297c,466b-1,466b-2,466b-3,466c-1,466e,466f-1,466f-2,466f-3,466g,466h,467c,467d,466d,467e,466l,669k,669g,669d,669j,669f,669i,669h,669e,669l,669m-1,669m-2,669o,466m,669d-2,466o,467a-2,669a-4,669a-5,467a-3,466c-2,669a-6,467a-4,466b-4,669a-7,467a-5,466b-5,669p-1,467a-6,669a-8,466b-6,669a-9,467a-7,466b-7,669p-2,467a-8,669a-10,46…	p2@Sfmbt2	ENSMUST00000041105.6	-0.354305	0.782246	0.374428	0.611952	8.07826	8.43257	448.344	192.336	169.417	348.743	284.966	402.922
mmu-miR-467a-5p	5p	MIMAT0003409	UAAGUGCCUGCAUGUAUAUGCG	AAGUGC	22	Yes	-	non-canonical_miRNA	mmu-mir-467a-3	MI0014056	UGUGCCCGUGUGCGUAAGUGCCUGCAUGUAUAUGCGUGUAUAUUUUAUGCAUAUACAUACACACACCUACACACACAUGCACA	chr2:10483678-10483760(+)	MIPF0000316	mir-467	297a-2,466a,467a-1,669a-1,669b,669a-2,669a-3,467b,669c,297b,297a-3,297a-4,297c,466b-1,466b-2,466b-3,466c-1,466e,466f-1,466f-2,466f-3,466g,466h,467c,467d,466d,467e,466l,669k,669g,669d,669j,669f,669i,669h,669e,669l,669m-1,669m-2,669o,466m,669d-2,466o,467a-2,669a-4,669a-5,467a-3,466c-2,669a-6,467a-4,466b-4,669a-7,467a-5,466b-5,669p-1,467a-6,669a-8,466b-6,669a-9,467a-7,466b-7,669p-2,467a-8,669a-10,46…	p2@Sfmbt2	ENSMUST00000041105.6	-0.354305	0.782246	0.374428	0.611952	8.07826	8.43257	448.344	192.336	169.417	348.743	284.966	402.922
mmu-miR-467a-5p	5p	MIMAT0003409	UAAGUGCCUGCAUGUAUAUGCG	AAGUGC	22	Yes	-	non-canonical_miRNA	mmu-mir-467a-4	MI0014059	UGUGCCUGUGUGCGUAAGUGCCUGCAUGUAUAUGCGUGUAUAUUUUAUGCAUAUACAUACACACACCUACACACACAUGCACA	chr2:10486135-10486217(+)	MIPF0000316	mir-467	297a-2,466a,467a-1,669a-1,669b,669a-2,669a-3,467b,669c,297b,297a-3,297a-4,297c,466b-1,466b-2,466b-3,466c-1,466e,466f-1,466f-2,466f-3,466g,466h,467c,467d,466d,467e,466l,669k,669g,669d,669j,669f,669i,669h,669e,669l,669m-1,669m-2,669o,466m,669d-2,466o,467a-2,669a-4,669a-5,467a-3,466c-2,669a-6,467a-4,466b-4,669a-7,467a-5,466b-5,669p-1,467a-6,669a-8,466b-6,669a-9,467a-7,466b-7,669p-2,467a-8,669a-10,46…	p2@Sfmbt2	ENSMUST00000041105.6	-0.354305	0.782246	0.374428	0.611952	8.07826	8.43257	448.344	192.336	169.417	348.743	284.966	402.922
mmu-miR-467a-5p	5p	MIMAT0003409	UAAGUGCCUGCAUGUAUAUGCG	AAGUGC	22	Yes	-	non-canonical_miRNA	mmu-mir-467a-5	MI0014062	UGUGCCUGUGUGCGUAAGUGCCUGCAUGUAUAUGCGUGUAUAUUUUAUGCAUAUACAUACACACACCUACACACACAUGCACA	chr2:10488599-10488681(+)	MIPF0000316	mir-467	297a-2,466a,467a-1,669a-1,669b,669a-2,669a-3,467b,669c,297b,297a-3,297a-4,297c,466b-1,466b-2,466b-3,466c-1,466e,466f-1,466f-2,466f-3,466g,466h,467c,467d,466d,467e,466l,669k,669g,669d,669j,669f,669i,669h,669e,669l,669m-1,669m-2,669o,466m,669d-2,466o,467a-2,669a-4,669a-5,467a-3,466c-2,669a-6,467a-4,466b-4,669a-7,467a-5,466b-5,669p-1,467a-6,669a-8,466b-6,669a-9,467a-7,466b-7,669p-2,467a-8,669a-10,46…	p2@Sfmbt2	ENSMUST00000041105.6	-0.354305	0.782246	0.374428	0.611952	8.07826	8.43257	448.344	192.336	169.417	348.743	284.966	402.922
mmu-miR-467a-5p	5p	MIMAT0003409	UAAGUGCCUGCAUGUAUAUGCG	AAGUGC	22	Yes	-	non-canonical_miRNA	mmu-mir-467a-6	MI0014065	UGUGCCCGUGUGCGUAAGUGCCUGCAUGUAUAUGCGUGUAUAUUUUAUGCAUAUACAUACACACACCUACACACACAUGCACA	chr2:10491048-10491130(+)	MIPF0000316	mir-467	297a-2,466a,467a-1,669a-1,669b,669a-2,669a-3,467b,669c,297b,297a-3,297a-4,297c,466b-1,466b-2,466b-3,466c-1,466e,466f-1,466f-2,466f-3,466g,466h,467c,467d,466d,467e,466l,669k,669g,669d,669j,669f,669i,669h,669e,669l,669m-1,669m-2,669o,466m,669d-2,466o,467a-2,669a-4,669a-5,467a-3,466c-2,669a-6,467a-4,466b-4,669a-7,467a-5,466b-5,669p-1,467a-6,669a-8,466b-6,669a-9,467a-7,466b-7,669p-2,467a-8,669a-10,46…	p2@Sfmbt2	ENSMUST00000041105.6	-0.354305	0.782246	0.374428	0.611952	8.07826	8.43257	448.344	192.336	169.417	348.743	284.966	402.922
mmu-miR-467a-5p	5p	MIMAT0003409	UAAGUGCCUGCAUGUAUAUGCG	AAGUGC	22	Yes	-	non-canonical_miRNA	mmu-mir-467a-7	MI0014069	UGUGCCUGUGUGCGUAAGUGCCUGCAUGUAUAUGCGUGUAUAUUUUAUGCAUAUACAUACACACACCUACACACACAUGCACA	chr2:10493510-10493592(+)	MIPF0000316	mir-467	297a-2,466a,467a-1,669a-1,669b,669a-2,669a-3,467b,669c,297b,297a-3,297a-4,297c,466b-1,466b-2,466b-3,466c-1,466e,466f-1,466f-2,466f-3,466g,466h,467c,467d,466d,467e,466l,669k,669g,669d,669j,669f,669i,669h,669e,669l,669m-1,669m-2,669o,466m,669d-2,466o,467a-2,669a-4,669a-5,467a-3,466c-2,669a-6,467a-4,466b-4,669a-7,467a-5,466b-5,669p-1,467a-6,669a-8,466b-6,669a-9,467a-7,466b-7,669p-2,467a-8,669a-10,46…	p2@Sfmbt2	ENSMUST00000041105.6	-0.354305	0.782246	0.374428	0.611952	8.07826	8.43257	448.344	192.336	169.417	348.743	284.966	402.922
mmu-miR-467a-5p	5p	MIMAT0003409	UAAGUGCCUGCAUGUAUAUGCG	AAGUGC	22	Yes	-	non-canonical_miRNA	mmu-mir-467a-8	MI0014072	UGUGCCUGUGUGCGUAAGUGCCUGCAUGUAUAUGCGUGUAUAUUUUAUGCAUAUACAUACACACACCUACACACACAUGCACA	chr2:10495980-10496062(+)	MIPF0000316	mir-467	297a-2,466a,467a-1,669a-1,669b,669a-2,669a-3,467b,669c,297b,297a-3,297a-4,297c,466b-1,466b-2,466b-3,466c-1,466e,466f-1,466f-2,466f-3,466g,466h,467c,467d,466d,467e,466l,669k,669g,669d,669j,669f,669i,669h,669e,669l,669m-1,669m-2,669o,466m,669d-2,466o,467a-2,669a-4,669a-5,467a-3,466c-2,669a-6,467a-4,466b-4,669a-7,467a-5,466b-5,669p-1,467a-6,669a-8,466b-6,669a-9,467a-7,466b-7,669p-2,467a-8,669a-10,46…	p2@Sfmbt2	ENSMUST00000041105.6	-0.354305	0.782246	0.374428	0.611952	8.07826	8.43257	448.344	192.336	169.417	348.743	284.966	402.922
mmu-miR-467a-5p	5p	MIMAT0003409	UAAGUGCCUGCAUGUAUAUGCG	AAGUGC	22	Yes	-	non-canonical_miRNA	mmu-mir-467a-9	MI0014074	UGUGCCUGUGUGCGUAAGUGCCUGCAUGUAUAUGCGUGUAUAUUUUAUGCAUAUACAUACACACACCUACACACACAUGCACA	chr2:10498393-10498475(+)	MIPF0000316	mir-467	297a-2,466a,467a-1,669a-1,669b,669a-2,669a-3,467b,669c,297b,297a-3,297a-4,297c,466b-1,466b-2,466b-3,466c-1,466e,466f-1,466f-2,466f-3,466g,466h,467c,467d,466d,467e,466l,669k,669g,669d,669j,669f,669i,669h,669e,669l,669m-1,669m-2,669o,466m,669d-2,466o,467a-2,669a-4,669a-5,467a-3,466c-2,669a-6,467a-4,466b-4,669a-7,467a-5,466b-5,669p-1,467a-6,669a-8,466b-6,669a-9,467a-7,466b-7,669p-2,467a-8,669a-10,46…	p2@Sfmbt2	ENSMUST00000041105.6	-0.354305	0.782246	0.374428	0.611952	8.07826	8.43257	448.344	192.336	169.417	348.743	284.966	402.922
mmu-miR-467a-5p	5p	-	UAAGUGCCUGCAUGUAUAUGCG	AAGUGC	22	-	-	-	mmu-mir-467b	-	-	-	-	-	-	-	-	-0.354305	0.782246	0.374428	0.611952	8.07826	8.43257	448.344	192.336	169.417	348.743	284.966	402.922
mmu-miR-467b-5p	5p	-	GUAAGUGCCUGCAUGUAUAUG	UAAGUG	21	-	-	-	mmu-mir-467a-1	-	-	-	-	-	-	-	-	-0.354155	0.782328	0.374655	0.611952	8.07826	8.43242	448.344	192.336	169.417	348.743	284.858	402.922
mmu-miR-467b-5p	5p	-	GUAAGUGCCUGCAUGUAUAUG	UAAGUG	21	-	-	-	mmu-mir-467a-10	-	-	-	-	-	-	-	-	-0.354155	0.782328	0.374655	0.611952	8.07826	8.43242	448.344	192.336	169.417	348.743	284.858	402.922
mmu-miR-467b-5p	5p	-	GUAAGUGCCUGCAUGUAUAUG	UAAGUG	21	-	-	-	mmu-mir-467a-2	-	-	-	-	-	-	-	-	-0.354155	0.782328	0.374655	0.611952	8.07826	8.43242	448.344	192.336	169.417	348.743	284.858	402.922
mmu-miR-467b-5p	5p	-	GUAAGUGCCUGCAUGUAUAUG	UAAGUG	21	-	-	-	mmu-mir-467a-3	-	-	-	-	-	-	-	-	-0.354155	0.782328	0.374655	0.611952	8.07826	8.43242	448.344	192.336	169.417	348.743	284.858	402.922
mmu-miR-467b-5p	5p	-	GUAAGUGCCUGCAUGUAUAUG	UAAGUG	21	-	-	-	mmu-mir-467a-4	-	-	-	-	-	-	-	-	-0.354155	0.782328	0.374655	0.611952	8.07826	8.43242	448.344	192.336	169.417	348.743	284.858	402.922
mmu-miR-467b-5p	5p	-	GUAAGUGCCUGCAUGUAUAUG	UAAGUG	21	-	-	-	mmu-mir-467a-5	-	-	-	-	-	-	-	-	-0.354155	0.782328	0.374655	0.611952	8.07826	8.43242	448.344	192.336	169.417	348.743	284.858	402.922
mmu-miR-467b-5p	5p	-	GUAAGUGCCUGCAUGUAUAUG	UAAGUG	21	-	-	-	mmu-mir-467a-6	-	-	-	-	-	-	-	-	-0.354155	0.782328	0.374655	0.611952	8.07826	8.43242	448.344	192.336	169.417	348.743	284.858	402.922
mmu-miR-467b-5p	5p	-	GUAAGUGCCUGCAUGUAUAUG	UAAGUG	21	-	-	-	mmu-mir-467a-7	-	-	-	-	-	-	-	-	-0.354155	0.782328	0.374655	0.611952	8.07826	8.43242	448.344	192.336	169.417	348.743	284.858	402.922
mmu-miR-467b-5p	5p	-	GUAAGUGCCUGCAUGUAUAUG	UAAGUG	21	-	-	-	mmu-mir-467a-8	-	-	-	-	-	-	-	-	-0.354155	0.782328	0.374655	0.611952	8.07826	8.43242	448.344	192.336	169.417	348.743	284.858	402.922
mmu-miR-467b-5p	5p	-	GUAAGUGCCUGCAUGUAUAUG	UAAGUG	21	-	-	-	mmu-mir-467a-9	-	-	-	-	-	-	-	-	-0.354155	0.782328	0.374655	0.611952	8.07826	8.43242	448.344	192.336	169.417	348.743	284.858	402.922
mmu-miR-467b-5p	5p	MIMAT0005448	GUAAGUGCCUGCAUGUAUAUG	UAAGUG	21	Yes	-	non-canonical_miRNA	mmu-mir-467b	MI0004671	CCGUGUGCGUAAGUGCCUGCAUGUAUAUGCGUGUAUAUUUUAUGCAUAUACAUACACACACCAACACACACAU	chr2:10481248-10481320(+)	MIPF0000316	mir-467	297a-2,466a,467a-1,669a-1,669b,669a-2,669a-3,467b,669c,297b,297a-3,297a-4,297c,466b-1,466b-2,466b-3,466c-1,466e,466f-1,466f-2,466f-3,466g,466h,467c,467d,466d,467e,466l,669k,669g,669d,669j,669f,669i,669h,669e,669l,669m-1,669m-2,669o,466m,669d-2,466o,467a-2,669a-4,669a-5,467a-3,466c-2,669a-6,467a-4,466b-4,669a-7,467a-5,466b-5,669p-1,467a-6,669a-8,466b-6,669a-9,467a-7,466b-7,669p-2,467a-8,669a-10,46…	p2@Sfmbt2	ENSMUST00000041105.6	-0.354155	0.782328	0.374655	0.611952	8.07826	8.43242	448.344	192.336	169.417	348.743	284.858	402.922
mmu-miR-30b-5p	5p	MIMAT0000130	UGUAAACAUCCUACACUCAGCU	GUAAAC	22	Yes	Mature_miRNA	canonical_conserved_miRNA	mmu-mir-30b	MI0000145	CUAAGCCAAGUUUCAGUUCAUGUAAACAUCCUACACUCAGCUGUCAUACAUGCGUUGGCUGGGAUGUGGAUGUUUACGUCAGCUGUCUUGGAGUAU	chr15:68337415-68337510(-)	MIPF0000005	mir-30	30b,30d	Unknown	Unknown	0.330746	1.25766	0.374756	0.611952	8.49852	8.16777	469.538	398.686	216.197	278.382	377.297	206.597
mmu-miR-1948-5p	5p	MIMAT0017344	AUAUGAGUAUUCUGCCUAAAU	UAUGAG	21	Yes	Star_miRNA	canonical_mmu-specific_miRNA	mmu-mir-1948	MI0009939	AUUCUCACCUUACUAUAUGAGUAUUCUGCCUAAAUGUGGUGUACGGAUACAUUUAGGCAGAGCACUCGUACAGUAAGGUGAGAAU	chr18:12714811-12714895(+)	-	-	1948	p1@Ttc39c	NM_028341	-0.650869	0.636896	0.374896	0.611952	2.86588	3.51675	7.58153	10.6316	3.47685	8.81755	10.666	14.8385
mmu-miR-3076-3p	3p	MIMAT0014861	CGCACUCUGGUCUUCCCUUGCAG	GCACUC	23	Yes	-	non-canonical_miRNA	mmu-mir-3076	MI0014039	ACACAGGGGAAGCUCAGUGCCAGCCUUUCUCUUAGCCGCACUCUGGUCUUCCCUUGCAGA	chr14:30572149-30572208(+)	-	-	3076	p1@Tkt	NM_009388	0.728541	1.65696	0.377358	0.614879	0.456003	-0.272538	0.861537	1.6914	1.58039	1.4396	0.538688	0.456569
mmu-miR-467h	5p	MIMAT0005855	AUAAGUGUGUGCAUGUAUAUGU	UAAGUG	22	NO	-	non-canonical_miRNA	mmu-mir-467h	MI0006302	UUUUCACUUUUGUUUUUCUCAUGUAUAUGUGUAUGUGUGCGGUGUACAUAAUUAUAUCUAUGUGUGCAUGUAUGUGGACAUAAGUGUGUGCAUGUAUAUGUGUGUGUGUGGUGUACAUAAU	chr9:115381819-115381939(+)	MIPF0000316	mir-467	467h	Unknown	Unknown	-0.912178	0.531382	0.380422	0.617829	-0.649232	0.262946	0.68923	0.241628	0.948232	1.61955	0.646425	1.36971
mmu-miR-1a-3p	3p	MIMAT0000123	UGGAAUGUAAAGAAGUAUGUAU	GGAAUG	22	Yes	Mature_miRNA	canonical_conserved_miRNA	mmu-mir-1a-2	MI0000652	UCAGAGCACAUACUUCUUUAUGUACCCAUAUGAACAUUCAGUGCUAUGGAAUGUAAAGAAGUAUGUAUUUUG	chr18:10785481-10785552(-)	MIPF0000038	mir-1	133a-1,1a-2,1b	Unknown	Unknown	0.32569	1.25326	0.380798	0.617829	7.43696	7.11127	94.2522	223.989	201.973	131.543	144.799	138.34
mmu-miR-466h-3p	3p	MIMAT0017274	UACGCACGCACACACACAC	ACGCAC	19	Yes	-	non-canonical_miRNA	mmu-mir-466h	MI0005511	UGUAUAUUUGUGUGUGCAUGUGCUUGUGUGUAUGUGAAUAUAUAUAUCAUACGCACGCACACACACACACAAAUGCAAGCA	chr2:10514891-10514971(+)	MIPF0000316	mir-467	297a-2,466a,467a-1,669a-1,669b,669a-2,669a-3,467b,669c,297b,297a-3,297a-4,297c,466b-1,466b-2,466b-3,466c-1,466e,466f-1,466f-2,466f-3,466g,466h,467c,467d,466d,467e,466l,669k,669g,669d,669j,669f,669i,669h,669e,669l,669m-1,669m-2,669o,466m,669d-2,466o,467a-2,669a-4,669a-5,467a-3,466c-2,669a-6,467a-4,466b-4,669a-7,467a-5,466b-5,669p-1,467a-6,669a-8,466b-6,669a-9,467a-7,466b-7,669p-2,467a-8,669a-10,46…	p2@Sfmbt2	ENSMUST00000041105.6	-0.539891	0.687823	0.381185	0.617829	4.26286	4.80276	23.0892	21.0216	13.2752	32.211	35.7689	15.5233
mmu-miR-1a-3p	3p	MIMAT0000123	UGGAAUGUAAAGAAGUAUGUAU	GGAAUG	22	Yes	Mature_miRNA	canonical_conserved_miRNA	mmu-mir-1a-1	MI0000139	GCUUGGGACACAUACUUCUUUAUAUGCCCAUAUGAACCUGCUAAGCUAUGGAAUGUAAAGAAGUAUGUAUUUCAGGC	chr2:180389048-180389124(+)	MIPF0000038	mir-1	1a-1,133a-2	p1@Gm6307,p1@Mir1a-1	XM_896994	0.324962	1.25263	0.382161	0.618321	7.4356	7.11064	94.0799	223.989	201.657	131.363	144.799	138.34
mmu-miR-183-3p	3p	MIMAT0004539	GUGAAUUACCGAAGGGCCAUAA	UGAAUU	22	Yes	Star_miRNA	canonical_conserved_miRNA	mmu-mir-183	MI0000225	CUGUGUAUGGCACUGGUAGAAUUCACUGUGAACAGUCUCAGUCAGUGAAUUACCGAAGGGCCAUAAACAG	chr6:30169668-30169737(-)	MIPF0000066	mir-183	182,183,96	Unknown	Unknown	0.485112	1.39969	0.383685	0.619695	4.80655	4.32143	28.603	24.646	30.6595	19.0747	22.7326	18.0345
mmu-miR-5124a	5p	MIMAT0020634	GGUCCAGUGACUAAGAGCAU	GUCCAG	20	NO	-	non-canonical_miRNA	mmu-mir-5124a	MI0018035	UAGAAAGGUGGGUCCAGUGACUAAGAGCAUUUGAGCACUUGUUCUUGCAGAGGACCCAAGUUCAAUUUCUAG	chr13:40865791-40865862(+)	-	-	5124a	p2@Gcnt2	ENSMUST00000110191.5	0.76352	1.69763	0.390163	0.629052	0.403128	-0.360392	1.03384	0.483256	2.52862	0.7198	1.18511	0.228285
mmu-miR-1191b-5p	5p	MIMAT0029866	UCAGGCUACAGAGCGAGAACCU	CAGGCU	22	Yes	-	non-canonical_miRNA	mmu-mir-1191b	MI0025021	UCAGGCUACAGAGCGAGAACCUGCUUCAAAAACACCAGACUCACUAUGUAGCCCAAGC	chr10:81416240-81416297(-)	-	-	1191b	p1@Nfic	NM_026756	-0.702709	0.614418	0.391964	0.63085	0.15494	0.857648	0.861537	1.20814	1.26431	1.61955	1.7238	2.05456
mmu-miR-411-5p	5p	MIMAT0004747	UAGUAGACCGUAUAGCGUACG	AGUAGA	21	Yes	Mature_miRNA	canonical_conserved_miRNA	mmu-mir-411	MI0001163	UGGUACUUGGAGAGAUAGUAGACCGUAUAGCGUACGCUUUAUCUGUGACGUAUGUAACACGGUCCACUAACCCUCAGUAUCA	chr12:109710175-109710256(+)	MIPF0000126	mir-379	134,154,299a,300,323,329,376a,377,379,380,381,382,409,410,376b,411,412,485,543,539,541,494,376c,487b,369,758,668,667,666,496a,679,495,453,654,544,1193,1197,3072,299b	Unknown	Unknown	-0.691601	0.619167	0.393177	0.63162	3.37544	4.06704	8.44306	11.5981	11.0627	6.29825	35.2302	8.44653
mmu-miR-143-3p	3p	MIMAT0000247	UGAGAUGAAGCACUGUAGCUC	GAGAUG	21	Yes	Mature_miRNA	canonical_conserved_miRNA	mmu-mir-143	MI0000257	CCUGAGGUGCAGUGCUGCAUCUCUGGUCAGUUGGGAGUCUGAGAUGAAGCACUGUAGCUCAGG	chr18:61649196-61649258(-)	MIPF0000094	mir-143	145a,143	Unknown	Unknown	0.278847	1.21322	0.393818	0.63162	14.3292	14.0503	29755.6	18737.3	13256.3	19508.2	16234.4	15154.7
mmu-miR-148b-3p	3p	MIMAT0000580	UCAGUGCAUCACAGAACUUUGU	CAGUGC	22	Yes	Mature_miRNA	canonical_conserved_miRNA	mmu-mir-148b	MI0000617	CAGGCACCCUUAGCAUUUGAGGUGAAGUUCUGUUAUACACUCAGGCUGUGGCUCUGAAAGUCAGUGCAUCACAGAACUUUGUCUCGAAAGCUUUCUA	chr15:103285125-103285221(+)	MIPF0000056	mir-148	148b	p1@Copz1	ENSMUST00000100162.3	0.272437	1.20785	0.398517	0.638044	11.0922	10.8198	3140.48	1625.43	1782.99	1879.22	1699.67	1843.63
mmu-miR-221-3p	3p	MIMAT0000669	AGCUACAUUGUCUGCUGGGUUUC	GCUACA	23	Yes	Mature_miRNA	canonical_conserved_miRNA	mmu-mir-221	MI0000709	AUCCAGGUCUGGGGCAUGAACCUGGCAUACAAUGUAGAUUUCUGUGUUUGUUAGGCAACAGCUACAUUGUCUGCUGGGUUUCAGGCUACCUGGAA	chrX:19146294-19146388(-)	MIPF0000051	mir-221	221,222	Unknown	Unknown	-0.23994	0.84678	0.400592	0.640251	12.5493	12.7893	5453.36	5046.4	7483.13	7625.2	5988.7	7622.65
mmu-miR-3086-5p	5p	MIMAT0014880	UAGAUUGUAGGCCCAUUGGA	AGAUUG	20	Yes	Mature_miRNA	canonical_mmu-specific_miRNA	mmu-mir-3086	MI0014049	CUGCCAUCCUACACUUAGAUUGUAGGCCCAUUGGAAGGGUUAGCGUCUUGACCCCAAUGAGCCUACAGUCUAAGUGUGGGAUGGCGG	chr19:58911673-58911759(-)	-	-	3086	Unknown	Unknown	-0.844695	0.556828	0.402383	0.641997	-0.959041	-0.114346	1.03384	0	0.316077	1.4396	0.969638	0.228285
mmu-miR-466h-5p	5p	MIMAT0004884	UGUGUGCAUGUGCUUGUGUGUA	GUGUGC	22	Yes	-	non-canonical_miRNA	mmu-mir-466h	MI0005511	UGUAUAUUUGUGUGUGCAUGUGCUUGUGUGUAUGUGAAUAUAUAUAUCAUACGCACGCACACACACACACAAAUGCAAGCA	chr2:10514891-10514971(+)	MIPF0000316	mir-467	297a-2,466a,467a-1,669a-1,669b,669a-2,669a-3,467b,669c,297b,297a-3,297a-4,297c,466b-1,466b-2,466b-3,466c-1,466e,466f-1,466f-2,466f-3,466g,466h,467c,467d,466d,467e,466l,669k,669g,669d,669j,669f,669i,669h,669e,669l,669m-1,669m-2,669o,466m,669d-2,466o,467a-2,669a-4,669a-5,467a-3,466c-2,669a-6,467a-4,466b-4,669a-7,467a-5,466b-5,669p-1,467a-6,669a-8,466b-6,669a-9,467a-7,466b-7,669p-2,467a-8,669a-10,46…	p2@Sfmbt2	ENSMUST00000041105.6	-0.450411	0.731834	0.404295	0.643929	4.53315	4.98356	20.5046	28.0288	20.8611	35.0902	35.2302	24.4264
mmu-let-7i-5p	5p	MIMAT0000122	UGAGGUAGUAGUUUGUGCUGUU	GAGGUA	22	Yes	Mature_miRNA	canonical_conserved_miRNA	mmu-let-7i	MI0000138	CUGGCUGAGGUAGUAGUUUGUGCUGUUGGUCGGGUUGUGACAUUGCCCGCUGUGGAGAUAACUGCGCAAGCUACUGCCUUGCUAG	chr10:122985640-122985724(-)	MIPF0000002	let-7	let7i	p1@Mirlet7i	XM_001479141	0.229883	1.17274	0.405224	0.644291	15.8329	15.603	58021.4	64047.3	53038.7	49732.8	38415.9	61166.8
mmu-miR-101c	5p	-	ACAGUACUGUGAUAACUGA	CAGUAC	19	-	-	-	mmu-mir-101a	-	-	-	-	-	-	-	-	0.373656	1.29563	0.407871	0.646123	9.79923	9.42558	1443.07	841.348	387.827	539.67	938.178	584.865
mmu-miR-101a-3p	3p	MIMAT0000133	UACAGUACUGUGAUAACUGAA	ACAGUA	21	Yes	Mature_miRNA	canonical_conserved_miRNA	mmu-mir-101a	MI0000148	AGGCUGCCCUGGCUCAGUUAUCACAGUGCUGAUGCUGUCCAUUCUAAAGGUACAGUACUGUGAUAACUGAAGGAUGGCAGCCA	chr4:101346945-101347027(-)	MIPF0000046	mir-101	101a	p@chr4:101027901..101027907,-	XM_001472210	0.373438	1.29544	0.408172	0.646123	9.79932	9.42589	1443.25	841.348	387.827	539.67	938.394	585.093
mmu-miR-1953	5p	MIMAT0009424	UGGGAAAGUUCUCAGGCUUCUG	GGGAAA	22	NO	Mature_miRNA	canonical_mmu-specific_miRNA	mmu-mir-1953	MI0009948	GGUGCUGCCUGGUCUUGGGAAAGUUCUCAGGCUUCUGAGAAUUUGCAGGAGCAGAAGGCUGUGAGGUUCCCCUCUUCCUGGCAGCCCUA	chr2:151967529-151967617(-)	-	-	1953	Unknown	Unknown	-0.836646	0.559944	0.408485	0.646123	-0.314677	0.521968	0.344615	1.6914	0.316077	1.61955	1.83154	0.684854
mmu-miR-150-5p	5p	MIMAT0000160	UCUCCCAACCCUUGUACCAGUG	CUCCCA	22	Yes	Mature_miRNA	canonical_conserved_miRNA	mmu-mir-150	MI0000172	CCCUGUCUCCCAACCCUUGUACCAGUGCUGUGCCUCAGACCCUGGUACAGGCCUGGGGGAUAGGG	chr7:45121757-45121821(+)	MIPF0000197	mir-150	150,5121	Unknown	Unknown	-0.602863	0.658446	0.41082	0.648352	2.22915	2.83201	2.92923	4.59093	6.63762	8.09775	4.84819	8.44653
mmu-miR-181b-1-3p	3p	MIMAT0017067	CUCACUGAACAAUGAAUGCAA	UCACUG	21	Yes	Star_miRNA	canonical_conserved_miRNA	mmu-mir-181b-1	MI0000723	AGGUCACAAUCAACAUUCAUUGCUGUCGGUGGGUUGAACUGUGUAGAAAAGCUCACUGAACAAUGAAUGCAACUGUGGCC	chr1:137966639-137966718(+)	MIPF0000007	mir-181	181a-1,181b-1	p@chr1:139795137..139795194,+	XM_001480013	0.538977	1.45294	0.411305	0.648352	3.49202	2.95304	12.4061	11.1149	10.1145	7.198	8.18805	7.76167
mmu-miR-5121	5p	MIMAT0020629	AGCUUGUGAUGAGACAUCUCC	GCUUGU	21	NO	-	non-canonical_miRNA	mmu-mir-5121	MI0018030	GGUGAGUUGGUGAUGUGGUGACAUGUAGGACAGGGUAGGCUCUGGCAGCUUGUGAUGAGACAUCUCCCACUCAU	chr7:45126918-45126991(-)	-	-	150,5121	p1@Rpl13a	NM_009438	0.582736	1.49769	0.415286	0.652907	2.84274	2.26	6.54768	4.59093	10.4306	4.6787	3.55534	6.16368
mmu-miR-1964-3p	3p	MIMAT0009437	CCGACUUCUGGGCUCCGGCUUU	CGACUU	22	Yes	Mature_miRNA	canonical_mmu-specific_miRNA	mmu-mir-1964	MI0009961	CUUUCUUGCGAAGCUGGAGCACAAAAGCCGGUGCCGGUGUGAUGCCUACACCGACUUCUGGGCUCCGGCUUUGGAAGGAAGGA	chr7:29773294-29773376(+)	-	-	1964	p1@Zfp84	NM_023750	0.412495	1.33099	0.417226	0.652907	6.05707	5.64457	47.5568	47.8423	104.622	52.0055	26.3957	71.9096
mmu-miR-3061-3p	3p	MIMAT0014829	CUACCUUUGAUAGUCCACUGCC	UACCUU	22	Yes	Mature_miRNA	canonical_mmu-specific_miRNA	mmu-mir-3061	MI0014023	GUGUACUGUGGGGCAGUGGGCCGUGAAAGGUAGCCUGGUGGUCCCCUUUGAGCUAAGGCUACCUUUGAUAGUCCACUGCCCCACGGUGCAU	chr11:52126746-52126836(+)	-	-	3061	p1@Ppp2ca	ENSMUST00000020608.2	-0.687946	0.620737	0.417326	0.652907	0.232899	0.920845	0.344615	1.6914	1.58039	2.33935	1.29285	2.05456
mmu-miR-194-2-3p	3p	MIMAT0017073	CCAGUGGGGCUGCUGUUAUCUG	CAGUGG	22	Yes	Star_miRNA	canonical_conserved_miRNA	mmu-mir-194-2	MI0000733	GUGGCUCCCACCCUCUGUAACAGCAACUCCAUGUGGAAGUGCCCACUGGUUCCAGUGGGGCUGCUGUUAUCUGGGGUGGCGGCUAG	chr19:6264643-6264728(+)	MIPF0000055	mir-194	192,194-2	Unknown	Unknown	0.620028	1.53691	0.41757	0.652907	2.709	2.08897	6.20307	5.79907	7.58586	4.3188	1.7238	6.84854
mmu-miR-466a-5p	5p	MIMAT0004759	UAUGUGUGUGUACAUGUACAUA	AUGUGU	22	Yes	-	non-canonical_miRNA	mmu-mir-466a	MI0002401	UAUAUGUGUUUAUGUGUGUGUACAUGUACAUAUGUGAAUAUGAUAUCCAUAUACAUACACGCACACAUAAGAC	chr2:10507918-10507990(+)	MIPF0000208	mir-466	297a-2,466a,467a-1,669a-1,669b,669a-2,669a-3,467b,669c,297b,297a-3,297a-4,297c,466b-1,466b-2,466b-3,466c-1,466e,466f-1,466f-2,466f-3,466g,466h,467c,467d,466d,467e,466l,669k,669g,669d,669j,669f,669i,669h,669e,669l,669m-1,669m-2,669o,466m,669d-2,466o,467a-2,669a-4,669a-5,467a-3,466c-2,669a-6,467a-4,466b-4,669a-7,467a-5,466b-5,669p-1,467a-6,669a-8,466b-6,669a-9,467a-7,466b-7,669p-2,467a-8,669a-10,46…	p2@Sfmbt2	ENSMUST00000041105.6	-0.779313	0.582644	0.418457	0.652907	-0.323736	0.455577	1.37846	0.483256	0.316077	0.3599	1.83154	1.82628
mmu-miR-466p-5p	5p	-	UAUGUGUGUGUACAUGUACAU	AUGUGU	21	-	-	-	mmu-mir-466a	-	-	-	-	-	-	-	-	-0.779313	0.582644	0.418457	0.652907	-0.323736	0.455577	1.37846	0.483256	0.316077	0.3599	1.83154	1.82628
mmu-miR-652-5p	5p	MIMAT0017260	CAACCCUAGGAGGGGGUGCCAUUC	AACCCU	24	Yes	Star_miRNA	canonical_conserved_miRNA	mmu-mir-652	MI0004965	AGGAACAGCUAUGUACUGCACAACCCUAGGAGGGGGUGCCAUUCACAUAGAGUAUAAUUGAAUGGCGCCACUAGGGUUGUGCAGUGUACAGCCUACAC	chrX:142739000-142739097(+)	MIPF0000333	mir-652	652	p1@Tmem164	ENSMUST00000101198.5	-0.574696	0.671428	0.419783	0.65386	1.15913	1.73383	2.24	2.17465	2.21254	2.8792	3.98629	2.9677
mmu-miR-32-5p	5p	MIMAT0000654	UAUUGCACAUUACUAAGUUGCA	AUUGCA	22	Yes	Mature_miRNA	canonical_conserved_miRNA	mmu-mir-32	MI0000691	GGAGAUAUUGCACAUUACUAAGUUGCAUGUUGUCACGGCCUCAAUGCAAUUUAGUGUGUGUGAUAUUUUC	chr4:56895229-56895298(-)	MIPF0000069	mir-32	32	p1@D730040F13Rik	NM_175518	0.421577	1.33939	0.421232	0.65386	5.57337	5.15179	51.5199	61.3735	29.7113	18.8947	36.1998	51.5923
mmu-miR-466b-3p	3p	MIMAT0004876	AUACAUACACGCACACAUAAGA	UACAUA	22	Yes	-	non-canonical_miRNA	mmu-mir-466b-3	MI0005504	UAUAUGUGUUGAUGUGUGUGUACAUGUACAUGUGUGAAUAUGAUAUACAAAUACAUACACGCACACAUAAGACACAUAUGA	chr2:10503565-10503645(+)	MIPF0000208	mir-466	297a-2,466a,467a-1,669a-1,669b,669a-2,669a-3,467b,669c,297b,297a-3,297a-4,297c,466b-1,466b-2,466b-3,466c-1,466e,466f-1,466f-2,466f-3,466g,466h,467c,467d,466d,467e,466l,669k,669g,669d,669j,669f,669i,669h,669e,669l,669m-1,669m-2,669o,466m,669d-2,466o,467a-2,669a-4,669a-5,467a-3,466c-2,669a-6,467a-4,466b-4,669a-7,467a-5,466b-5,669p-1,467a-6,669a-8,466b-6,669a-9,467a-7,466b-7,669p-2,467a-8,669a-10,46…	p2@Sfmbt2	ENSMUST00000041105.6	-0.319297	0.80146	0.422625	0.65386	5.83664	6.15594	59.1014	69.1056	42.9865	74.4993	84.7894	54.3317
mmu-miR-466c-3p	3p	-	AUACAUACACGCACACAUAAGA	UACAUA	22	-	-	-	mmu-mir-466b-3	-	-	-	-	-	-	-	-	-0.319297	0.80146	0.422625	0.65386	5.83664	6.15594	59.1014	69.1056	42.9865	74.4993	84.7894	54.3317
mmu-miR-466p-3p	3p	-	AUACAUACACGCACACAUAAGA	UACAUA	22	-	-	-	mmu-mir-466b-3	-	-	-	-	-	-	-	-	-0.319297	0.80146	0.422625	0.65386	5.83664	6.15594	59.1014	69.1056	42.9865	74.4993	84.7894	54.3317
mmu-miR-340-5p	5p	MIMAT0004651	UUAUAAAGCAAUGAGACUGAUU	UAUAAA	22	Yes	Mature_miRNA	canonical_conserved_miRNA	mmu-mir-340	MI0000623	CAAUUGUACUUGGUGUGAUUAUAAAGCAAUGAGACUGAUUGUCAUAUGUCGUUUGUGGGAUCCGUCUCAGUUACUUUAUAGCCAUACCUGGUAUCUUA	chr11:50069702-50069799(+)	MIPF0000191	mir-340	340	p1@Rnf130	ENSMUST00000054684.10	-0.256878	0.836897	0.424145	0.655109	9.16654	9.42342	725.07	548.254	450.094	541.109	859.422	659.057
mmu-miR-500-3p	3p	MIMAT0003507	AAUGCACCUGGGCAAGGGUUCA	AUGCAC	22	Yes	Mature_miRNA	canonical_conserved_miRNA	mmu-mir-500	MI0004702	CUCCUCUGCUCCCCCUCUCUAAUCCUUGCUAUCUGGGUGCUUAGUGCUAUCUCAAUGCAAUGCACCUGGGCAAGGGUUCAGAGAAGGUGAGC	chrX:7237683-7237774(-)	MIPF0000139	mir-500	188,362,532,500,501	p1@Clcn5	ENSMUST00000115746.4	-0.592389	0.663244	0.425689	0.655702	1.99147	2.58386	6.8923	3.14116	1.58039	6.8381	6.0333	5.02226
mmu-miR-218-1-3p	3p	MIMAT0004665	AAACAUGGUUCCGUCAAGCACC	AACAUG	22	Yes	Star_miRNA	canonical_conserved_miRNA	mmu-mir-218-1	MI0000700	GUGAUAAUGGAGCGAGAUUUUCUGUUGUGCUUGAUCUAACCAUGUGCUUGCGAGGUAUGAGAAAAACAUGGUUCCGUCAAGCACCAUGGAACGUCACGCAGCUUUCUACA	chr5:48223942-48224051(+)	MIPF0000026	mir-218	218-1	p1@Slit2	ENSMUST00000033967.11	-0.834753	0.560679	0.426482	0.655702	0.286521	1.12127	1.89538	0.966511	0.632155	3.77895	2.5857	0
mmu-miR-21b	5p	MIMAT0025121	UAGUUUAUCAGACUGAUAUUUCC	AGUUUA	23	NO	-	non-canonical_miRNA	mmu-mir-21b	MI0021906	UUUGAGGAUACUCUUGCAUAUGGAUAGUUUAUCAGACUGAUAUUUCCAUAAGACAAGUAUGAGAAAAUCCUUCUGUACUAUCUUUCUGGCUUUUGUGUAUCUUACAAU	chr3:29636744-29636851(+)	-	-	21b	p1@Egfem1	XM_130829	0.50412	1.41826	0.426743	0.655702	4.47623	3.97211	26.5353	16.4307	23.7058	19.2546	12.0666	15.7516
mmu-miR-28a-5p	5p	MIMAT0000653	AAGGAGCUCACAGUCUAUUGAG	AGGAGC	22	Yes	Mature_miRNA	canonical_conserved_miRNA	mmu-mir-28a	MI0000690	GGUCCCUACCUUCAAGGAGCUCACAGUCUAUUGAGUUGCCUUUCUGAUUCUCCCACUAGAUUGUGAGCUGCUGGAGGGCAGGCACU	chr16:24827855-24827940(+)	MIPF0000057	mir-28	28a	p1@Lpp	NM_178665	-0.248769	0.841614	0.428263	0.655702	6.67144	6.92021	111.311	97.8593	96.4036	117.507	122.713	123.045
mmu-miR-3473e	5p	MIMAT0025587	GGGCUGGAGAGAUGGCUCGUA	GGCUGG	21	NO	-	non-canonical_miRNA	mmu-mir-3473e	MI0022357	CUCUGCCUUCAAGAGACUGACACUGGGCUGGAGAGAUGGCUCGUAAGGAAGAACACUGGAUGCUUUCUCAGAGGACCCAAGGUCAAUUUCCAGUACCCACAAGGCAGACA	chr5:31667231-31667340(-)	-	-	3473e	p1@Rbks	NM_153196	0.581811	1.49673	0.428504	0.655702	5.31369	4.73188	24.9846	17.3972	77.1229	38.5093	10.2351	31.0467
mmu-miR-598-3p	3p	MIMAT0004942	UACGUCAUCGUCGUCAUCGUUA	ACGUCA	22	Yes	Mature_miRNA	canonical_conserved_miRNA	mmu-mir-598	MI0005556	GCUGAUGCUGGCGGUGAUGCCGAUGGUGCGAGCUGAAAAUGGGCUGCUACGUCAUCGUCGUCAUCGUUAUCAUCAUCAU	chr14:63727189-63727267(+)	MIPF0000393	mir-598	598	p1@Xkr6	ENSMUST00000119973.2	0.829414	1.77696	0.429769	0.655702	0.499922	-0.329493	0.172307	1.6914	2.52862	0.53985	0.8619	0.913138
mmu-miR-28c	5p	-	AGGAGCUCACAGUCUAUUGA	GGAGCU	20	-	-	-	mmu-mir-28a	-	-	-	-	-	-	-	-	-0.247907	0.842117	0.429867	0.655702	6.67144	6.91934	111.311	97.8593	96.4036	117.507	122.498	123.045
mmu-miR-18a-3p	3p	MIMAT0004626	ACUGCCCUAAGUGCUCCUUCUG	CUGCCC	22	Yes	Star_miRNA	canonical_conserved_miRNA	mmu-mir-18a	MI0000567	UGCGUGCUUUUUGUUCUAAGGUGCAUCUAGUGCAGAUAGUGAAGUAGACUAGCAUCUACUGCCCUAAGUGCUCCUUCUGGCAUAAGAAGUUAUGUC	chr14:115043851-115043946(+)	MIPF0000001	mir-17	18a,20a,17,19a,19b-1,92a-1	p1@ENSMUST00000134140	ENSMUST00000134140.2	0.42933	1.34661	0.430237	0.655702	5.27478	4.84545	24.123	35.036	57.21	28.4321	20.2547	37.6669
mmu-miR-744-5p	5p	MIMAT0004187	UGCGGGGCUAGGGCUAACAGCA	GCGGGG	22	Yes	Mature_miRNA	canonical_conserved_miRNA	mmu-mir-744	MI0004124	GGCUGGGCAAGGUGCGGGGCUAGGGCUAACAGCAGUCUUACUGACGGUUUCCUGGAAACCACACACAUGCUGUUGCCACUAACCUCAACCUUACUCGGUC	chr11:65734733-65734832(-)	MIPF0000431	mir-744	744	p1@Map2k4	NM_009157	0.253715	1.19227	0.43726	0.665301	9.42337	9.16965	591.014	568.067	901.137	718.54	443.124	566.146
mmu-miR-34a-3p	3p	MIMAT0017022	AAUCAGCAAGUAUACUGCCCU	AUCAGC	21	Yes	Star_miRNA	canonical_conserved_miRNA	mmu-mir-34a	MI0000584	CCAGCUGUGAGUAAUUCUUUGGCAGUGUCUUAGCUGGUUGUUGUGAGUAUUAGCUAAGGAAGCAAUCAGCAAGUAUACUGCCCUAGAAGUGCUGCACAUUGU	chr4:150068454-150068555(+)	MIPF0000039	mir-34	34a	Unknown	Unknown	0.776853	1.71339	0.438163	0.665573	0.385957	-0.390897	1.72307	0.241628	1.89646	0.3599	0.754163	1.14142
mmu-miR-450b-5p	5p	MIMAT0003511	UUUUGCAGUAUGUUCCUGAAUA	UUUGCA	22	Yes	Star_miRNA	canonical_conserved_miRNA	mmu-mir-450b	MI0004705	GAUACAGAAUUAUUUUUGCAGUAUGUUCCUGAAUACAUAACAUAAGCGUAUUGGGAACAUUUUGCAUGCAUAAUUUUGUAUC	chrX:53047997-53048078(-)	MIPF0000128	mir-450	322,351,450a-1,542,450a-2,503,450b	Unknown	Unknown	-0.453292	0.730375	0.438967	0.665694	4.54569	4.99898	15.8523	33.3446	20.8611	22.6737	28.335	44.9721
mmu-miR-29c-3p	3p	MIMAT0000536	UAGCACCAUUUGAAAUCGGUUA	AGCACC	22	Yes	Mature_miRNA	canonical_conserved_miRNA	mmu-mir-29c	MI0000577	AUCUCUUACACAGGCUGACCGAUUUCUCCUGGUGUUCAGAGUCUGUUUUUGUCUAGCACCAUUUGAAAUCGGUUAUGAUGUAGGGGGA	chr1:195037547-195037634(+)	MIPF0000009	mir-29	29c,29b-2	p@chr1:196860388..196860394,+	ENSMUST00000194584.1	-0.505597	0.704369	0.440879	0.667493	3.79219	4.29779	17.7477	12.5646	11.0627	14.7559	26.7189	17.3496
mmu-let-7e-5p	5p	MIMAT0000524	UGAGGUAGGAGGUUGUAUAGUU	GAGGUA	22	Yes	Mature_miRNA	canonical_conserved_miRNA	mmu-let-7e	MI0000561	CGCGCCCCCCGGGCUGAGGUAGGAGGUUGUAUAGUUGAGGAAGACACCCGAGGAGAUCACUAUACGGCCUCCUAGCUUUCCCCAGGCUGCGCC	chr17:17830352-17830444(+)	MIPF0000002	let-7	99b,125a,let7e	Unknown	Unknown	0.214699	1.16046	0.446084	0.672885	11.6914	11.4767	3109.46	3261.49	3550.5	2765.83	2351.26	3432.71
mmu-miR-142a-3p	3p	MIMAT0000155	UGUAGUGUUUCCUACUUUAUGGA	GUAGUG	23	NO	Star_miRNA	canonical_conserved_miRNA	mmu-mir-142a	MI0000167	ACCCAUAAAGUAGAAAGCACUACUAACAGCACUGGAGGGUGUAGUGUUUCCUACUUUAUGGAUG	chr11:87756864-87756927(+)	MIPF0000084	mir-142	142a,142b	p1@Mir142	ENSMUST00000123700.1	0.293224	1.22538	0.446135	0.672885	7.88063	7.5874	280.861	265.791	159.935	128.484	164.3	284.443
mmu-miR-1934-5p	5p	MIMAT0009398	UCUGGUCCCCUGCUUCGUCCUCU	CUGGUC	23	Yes	Star_miRNA	canonical_mmu-specific_miRNA	mmu-mir-1934	MI0009923	CUGGGCCUUCUUUCUGGUCCCCUGCUUCGUCCUCUGUCCAGAUGUUAAGAGGAUGACGGUGGGGCUGGUGAGAUGGCUCAGCG	chr11:69663043-69663125(+)	-	-	1934	Unknown	Unknown	0.575485	1.49018	0.446924	0.672885	1.99086	1.41537	2.58461	4.3493	5.05724	3.2391	1.61606	3.19598
mmu-miR-30a-3p	3p	MIMAT0000129	CUUUCAGUCGGAUGUUUGCAGC	UUUCAG	22	Yes	Star_miRNA	canonical_conserved_miRNA	mmu-mir-30a	MI0000144	GCGACUGUAAACAUCCUCGACUGGAAGCUGUGAAGCCACAAAUGGGCUUUCAGUCGGAUGUUUGCAGCUGC	chr1:23272269-23272339(+)	MIPF0000005	mir-30	30a	Unknown	Unknown	0.228138	1.17132	0.44737	0.672885	9.13795	8.90981	579.814	557.677	552.503	497.202	367.816	578.245
mmu-miR-760-3p	3p	MIMAT0003898	CGGCUCUGGGUCUGUGGGGA	GGCUCU	20	Yes	Mature_miRNA	canonical_conserved_miRNA	mmu-mir-760	MI0004605	CGGGAGGAUGCCUCGGUGCGGGGCGCGUCGCCCCCCUCAGGCCACCAGAGCCCGGAUACCUCAGAAAUUCGGCUCUGGGUCUGUGGGGAGCGAAAUGCAACCCAAACCCCGUUUCCCCG	chr3:122293585-122293703(-)	MIPF0000395	mir-760	760	p1@Mir760	ENSMUST00000199060.1	0.571458	1.48602	0.44921	0.674549	2.96919	2.39773	3.44615	7.24884	12.9592	6.65815	5.1714	3.88084
mmu-miR-297a-5p	5p	MIMAT0000375	AUGUAUGUGUGCAUGUGCAUGU	UGUAUG	22	Yes	-	non-canonical_miRNA	mmu-mir-297a-1	MI0000395	AUAUGUAUGUAUGUAUGUAUGUGUGCAUGUGCAUGUGCAUGUAUGCAUAUUGCAUGUAUAUAUUAUGCAUACAUGU	chr7:10958437-10958512(-)	MIPF0000204	mir-297	297a-1	Unknown	Unknown	-0.528764	0.693148	0.451411	0.676749	1.50047	2.02924	3.10153	3.62442	1.58039	3.41905	4.20176	4.56569
mmu-miR-664-5p	5p	MIMAT0017353	CUGGCUGGGGAAAAUGACUGG	UGGCUG	21	Yes	-	non-canonical_miRNA	mmu-mir-664	MI0012531	CUGGCUGGGGAAAAUGACUGGAUAGAAAACAUUAUUCUAUUCAUUUACUCCCCAGCCUACACAUGAAAG	chr1:185242975-185243043(+)	MIPF0000300	mir-664	664	p1@Rab3gap2	ENSMUST00000194740.2	0.437633	1.35438	0.455042	0.681081	4.64039	4.20276	21.0215	25.3709	28.447	22.1338	15.9452	17.1213
mmu-miR-24-1-5p	5p	MIMAT0000218	GUGCCUACUGAGCUGAUAUCAGU	UGCCUA	23	Yes	Star_miRNA	canonical_conserved_miRNA	mmu-mir-24-1	MI0000231	CUCCGGUGCCUACUGAGCUGAUAUCAGUUCUCAUUUCACACACUGGCUCAGUUCAGCAGGAACAGGAG	chr13:63301208-63301275(+)	MIPF0000041	mir-24	23b,27b,24-1,3074-1	p1@2010111I01Rik	ENSMUST00000021911.11	0.467297	1.38252	0.466753	0.696393	4.21673	3.74944	20.16	15.9474	19.5968	14.0361	9.91185	16.4365
mmu-miR-144-3p	3p	MIMAT0000156	UACAGUAUAGAUGAUGUACU	ACAGUA	20	Yes	Mature_miRNA	canonical_conserved_miRNA	mmu-mir-144	MI0000168	GGCUGGGAUAUCAUCAUAUACUGUAAGUUUGUGAUGAGACACUACAGUAUAGAUGAUGUACUAGUC	chr11:78073005-78073070(+)	MIPF0000093	mir-144	144,451a	Unknown	Unknown	-0.675321	0.626193	0.466788	0.696393	1.70857	2.38389	0.861537	4.59093	4.42508	1.97945	10.0196	3.42427
mmu-miR-664-3p	3p	MIMAT0012774	UAUUCAUUUACUCCCCAGCCUA	AUUCAU	22	Yes	-	non-canonical_miRNA	mmu-mir-664	MI0012531	CUGGCUGGGGAAAAUGACUGGAUAGAAAACAUUAUUCUAUUCAUUUACUCCCCAGCCUACACAUGAAAG	chr1:185242975-185243043(+)	MIPF0000300	mir-664	664	p1@Rab3gap2	ENSMUST00000194740.2	-0.481413	0.716276	0.468161	0.697309	3.82031	4.30173	14.9907	11.8398	15.4878	25.7328	22.3017	10.9577
mmu-miR-92b-5p	5p	MIMAT0017278	AGGGACGGGACGUGGUGCAGUGUU	GGGACG	24	Yes	Star_miRNA	canonical_conserved_miRNA	mmu-mir-92b	MI0005521	GGUGGGCGGGAGGGACGGGACGUGGUGCAGUGUUGUUCUUUCCCCUGCCAAUAUUGCACUCGUCCCGGCCUCCGGCCCCCUCG	chr3:89227116-89227198(-)	MIPF0000013	mir-25	92b	Unknown	Unknown	-0.77763	0.583324	0.470748	0.700028	-0.393913	0.383717	0.172307	1.20814	0.948232	2.33935	0.646425	0.913138
mmu-miR-200a-3p	3p	MIMAT0000519	UAACACUGUCUGGUAACGAUGU	AACACU	22	Yes	Mature_miRNA	canonical_conserved_miRNA	mmu-mir-200a	MI0000554	CUGGGCCUCUGUGGGCAUCUUACCGGACAGUGCUGGAUUUCUUGGCUUGACUCUAACACUGUCUGGUAACGAUGUUCAAAGGUGACCCAC	chr4:156054896-156054985(-)	MIPF0000019	mir-8	200b,200a,429	p1@ENSMUST00000138361	ENSMUST00000138361.1	0.506643	1.42074	0.472213	0.701072	3.73528	3.22864	11.7169	8.6986	19.5968	8.81755	6.78746	12.5556
mmu-miR-199b-5p	5p	MIMAT0000672	CCCAGUGUUUAGACUACCUGUUC	CCAGUG	23	Yes	Star_miRNA	canonical_conserved_miRNA	mmu-mir-199b	MI0000714	CCAGAGGAUACCUCCACUCCGUCUACCCAGUGUUUAGACUACCUGUUCAGGACUCCCAAAUUGUACAGUAGUCUGCACAUUGGUUAGGCUGGGCUGGGUUAGACCCUCGG	chr2:32318460-32318569(+)	MIPF0000040	mir-199	199b,3154	Unknown	Unknown	-0.243441	0.844728	0.473093	0.701245	10.1774	10.4209	1615.04	1141.69	716.547	1417.83	1507.68	1186.85
mmu-miR-466l-3p	3p	MIMAT0005830	UAUAAAUACAUGCACACAUAUU	AUAAAU	22	Yes	-	non-canonical_miRNA	mmu-mir-466l	MI0006278	CUAUGUAUGUGCAUGUGUGUUUGUGUGUACAUGUACAUGUAUAUAUAUAUUGAUAUACAUAUAAAUACAUGCACACAUAUUCAUGCAUGCACACGCACACAUUAAUGGCACUCUUAGAUCC	chr2:10516097-10516217(+)	MIPF0000316	mir-467	297a-2,466a,467a-1,669a-1,669b,669a-2,669a-3,467b,669c,297b,297a-3,297a-4,297c,466b-1,466b-2,466b-3,466c-1,466e,466f-1,466f-2,466f-3,466g,466h,467c,467d,466d,467e,466l,669k,669g,669d,669j,669f,669i,669h,669e,669l,669m-1,669m-2,669o,466m,669d-2,466o,467a-2,669a-4,669a-5,467a-3,466c-2,669a-6,467a-4,466b-4,669a-7,467a-5,466b-5,669p-1,467a-6,669a-8,466b-6,669a-9,467a-7,466b-7,669p-2,467a-8,669a-10,46…	p2@Sfmbt2	ENSMUST00000041105.6	-0.829299	0.562803	0.475191	0.702921	-0.886504	-0.057205	0.68923	0.483256	0.316077	1.7995	0.754163	0.228285
mmu-miR-205-5p	5p	MIMAT0000238	UCCUUCAUUCCACCGGAGUCUG	CCUUCA	22	Yes	Mature_miRNA	canonical_conserved_miRNA	mmu-mir-205	MI0000248	CUCUUGUCCUUCAUUCCACCGGAGUCUGUCUUAUGCCAACCAGAUUUCAGUGGAGUGAAGCUCAGGAG	chr1:193507463-193507530(-)	MIPF0000058	mir-205	205	p1@Mir205	ENSMUST00000180420.2	0.545065	1.45909	0.475931	0.702921	2.70194	2.15687	3.10153	7.97372	8.53409	3.2391	3.12439	7.07682
mmu-miR-376c-3p	3p	MIMAT0003183	AACAUAGAGGAAAUUUCACGU	ACAUAG	21	Yes	Mature_miRNA	canonical_conserved_miRNA	mmu-mir-376c	MI0003533	UUUGGUAUUUAAAAGGUGGAUAUUCCUUCUAUGUUUAUGCUUUUUGUGAUUAAACAUAGAGGAAAUUUCACGUUUUCAGUGUCAAA	chr12:109722718-109722803(+)	MIPF0000091	mir-368	134,154,299a,300,323,329,376a,377,379,380,381,382,409,410,376b,411,412,485,543,539,541,494,376c,487b,369,758,668,667,666,496a,679,495,453,654,544,1193,1197,3072,299b	p@chr12:110960122..110960126,+	XM_001475122	-0.789461	0.57856	0.476517	0.702921	-0.8332	-0.0437393	0.516922	0.483256	0.632155	0.3599	1.83154	0.456569
mmu-miR-218-5p	5p	MIMAT0000663	UUGUGCUUGAUCUAACCAUGU	UGUGCU	21	Yes	Mature_miRNA	canonical_conserved_miRNA	mmu-mir-218-2	MI0000701	GACCAGUUGCCGCGGGGCUUUCCUUUGUGCUUGAUCUAACCAUGUGGUGGAACGAUGGAAACGGAACAUGGUUCUGUCAAGCACCGCGGAAAGCAUCGCUCUCUCCUGCA	chr11:35616816-35616925(+)	MIPF0000026	mir-218	218-2	p1@Slit3	ENSMUST00000069837.3	-0.225526	0.855283	0.478168	0.703041	10.2454	10.4709	1554.56	1202.1	884.384	1737.6	1195.78	1324.51
mmu-miR-669h-5p	5p	MIMAT0005841	AUGCAUGGGUGUAUAGUUGAGUGC	UGCAUG	24	NO	-	non-canonical_miRNA	mmu-mir-669h	MI0006289	UGUGAUGCCCACCAAAAAUAUGCAUGGGUGUAUAGUUGAGUGCAUAUUCAUUUCUCUAUAUGAAUAUGCAUAUACACACAUGCACACACACACACACUCACACACAGGAAUGACACUCGUUUAUC	chr2:10518155-10518279(+)	MIPF0000316	mir-467	297a-2,466a,467a-1,669a-1,669b,669a-2,669a-3,467b,669c,297b,297a-3,297a-4,297c,466b-1,466b-2,466b-3,466c-1,466e,466f-1,466f-2,466f-3,466g,466h,467c,467d,466d,467e,466l,669k,669g,669d,669j,669f,669i,669h,669e,669l,669m-1,669m-2,669o,466m,669d-2,466o,467a-2,669a-4,669a-5,467a-3,466c-2,669a-6,467a-4,466b-4,669a-7,467a-5,466b-5,669p-1,467a-6,669a-8,466b-6,669a-9,467a-7,466b-7,669p-2,467a-8,669a-10,46…	p2@Sfmbt2	ENSMUST00000041105.6	0.703632	1.6286	0.478695	0.703041	2.39791	1.69428	11.7169	3.14116	0.632155	2.8792	2.26249	4.56569
mmu-miR-149-5p	5p	MIMAT0000159	UCUGGCUCCGUGUCUUCACUCCC	CUGGCU	23	Yes	Mature_miRNA	canonical_conserved_miRNA	mmu-mir-149	MI0000171	GGCUCUGGCUCCGUGUCUUCACUCCCGUGUUUGUCCGAGGAGGGAGGGAGGGACGGGGGCGGUGCU	chr1:92850378-92850443(+)	MIPF0000274	mir-149	149	p1@Gpc1	NM_016696	0.280979	1.21502	0.478896	0.703041	10.1331	9.85209	591.359	1201.37	1576.59	1274.41	803.722	694.442
mmu-miR-669d-5p	5p	MIMAT0005833	ACUUGUGUGUGCAUGUAUAUGU	CUUGUG	22	Yes	-	non-canonical_miRNA	mmu-mir-669d-2	MI0014051	GUGCAUGUGUGUAUACUUGUGUGUGCAUGUAUAUGUGUCUAUAUGAAUAUACAUAUACAUACACACCCAUAUACACACGCAUGCAC	chr2:10471644-10471729(+)	MIPF0000316	mir-467	297a-2,466a,467a-1,669a-1,669b,669a-2,669a-3,467b,669c,297b,297a-3,297a-4,297c,466b-1,466b-2,466b-3,466c-1,466e,466f-1,466f-2,466f-3,466g,466h,467c,467d,466d,467e,466l,669k,669g,669d,669j,669f,669i,669h,669e,669l,669m-1,669m-2,669o,466m,669d-2,466o,467a-2,669a-4,669a-5,467a-3,466c-2,669a-6,467a-4,466b-4,669a-7,467a-5,466b-5,669p-1,467a-6,669a-8,466b-6,669a-9,467a-7,466b-7,669p-2,467a-8,669a-10,46…	p2@Sfmbt2	ENSMUST00000041105.6	-0.438848	0.737723	0.479659	0.703041	3.91991	4.35876	16.5415	15.4642	13.2752	23.2135	21.332	16.8931
mmu-miR-339-3p	3p	MIMAT0004649	UGAGCGCCUCGGCGACAGAGCCG	GAGCGC	23	Yes	Star_miRNA	canonical_conserved_miRNA	mmu-mir-339	MI0000621	ACGGGGUGGCCACUAUCCCUGUCCUCCAGGAGCUCACGUAUGCCUGCCUGUGAGCGCCUCGGCGACAGAGCCGGUGUCCACCCCUGCACUGUCCAC	chr5:139369650-139369745(-)	MIPF0000193	mir-339	339	p1@3110082I17Rik	ENSMUST00000198474.1	-0.480207	0.716875	0.482189	0.705624	2.82304	3.30324	8.61537	6.76558	5.68939	12.2366	7.32615	10.0445
mmu-miR-21c	5p	MIMAT0025148	UAGCUUAUCAGACUGGUACAA	AGCUUA	21	NO	-	non-canonical_miRNA	mmu-mir-21c	MI0021932	AAGUCUUCUUUGUAGCUUAGCUUAUCAGACUGGUACAAUCUUCUUGACAGCUCUGUUCAGCUAUUCUCAGGGGGACUC	chr8:128278148-128278225(-)	-	-	21c	Unknown	Unknown	0.446643	1.36287	0.483691	0.706394	4.38962	3.94298	24.64	15.7058	22.4415	19.4346	11.8511	14.8385
mmu-miR-669d-5p	5p	MIMAT0005833	ACUUGUGUGUGCAUGUAUAUGU	CUUGUG	22	Yes	-	non-canonical_miRNA	mmu-mir-669d	MI0006281	CAGCCCGGGAUUUGUGUGUUGCUUGCUCUAUAUGUGUGUAUACUUGUGUGUGCAUGUAUAUGUGUGUAUAUGAAUAUACAUAUACAUACACACCCAUAUACACACGCAUGCAUGCACACAC	chr2:10468343-10468463(+)	MIPF0000316	mir-467	297a-2,466a,467a-1,669a-1,669b,669a-2,669a-3,467b,669c,297b,297a-3,297a-4,297c,466b-1,466b-2,466b-3,466c-1,466e,466f-1,466f-2,466f-3,466g,466h,467c,467d,466d,467e,466l,669k,669g,669d,669j,669f,669i,669h,669e,669l,669m-1,669m-2,669o,466m,669d-2,466o,467a-2,669a-4,669a-5,467a-3,466c-2,669a-6,467a-4,466b-4,669a-7,467a-5,466b-5,669p-1,467a-6,669a-8,466b-6,669a-9,467a-7,466b-7,669p-2,467a-8,669a-10,46…	p2@Sfmbt2	ENSMUST00000041105.6	-0.434633	0.739882	0.484253	0.706394	3.91991	4.35455	16.5415	15.4642	13.2752	23.0336	21.332	16.8931
mmu-miR-200a-5p	5p	MIMAT0004619	CAUCUUACCGGACAGUGCUGGA	AUCUUA	22	Yes	Star_miRNA	canonical_conserved_miRNA	mmu-mir-200a	MI0000554	CUGGGCCUCUGUGGGCAUCUUACCGGACAGUGCUGGAUUUCUUGGCUUGACUCUAACACUGUCUGGUAACGAUGUUCAAAGGUGACCCAC	chr4:156054896-156054985(-)	MIPF0000019	mir-8	200b,200a,429	p1@ENSMUST00000138361	ENSMUST00000138361.1	0.50189	1.41607	0.48528	0.706771	1.38182	0.879927	3.27384	2.17465	2.21254	2.5193	1.93928	0.913138
mmu-miR-877-3p	3p	MIMAT0004862	UGUCCUCUUCUCCCUCCUCCCA	GUCCUC	22	Yes	-	non-canonical_miRNA	mmu-mir-877	MI0005553	GUAGAGGAGAUGGCGCAGGGGACACAAGGUAGGCCUUGCGGGUCUGUGGACCCUUGGACAUGUGUCCUCUUCUCCCUCCUCCCAG	chr17:35960730-35960814(-)	MIPF0000392	mir-877	877	p1@Abcf1	NM_013854	-0.474614	0.719659	0.487721	0.709203	3.84846	4.32307	9.64922	10.6316	23.0736	24.2932	14.9755	20.7739
mmu-miR-218-5p	5p	MIMAT0000663	UUGUGCUUGAUCUAACCAUGU	UGUGCU	21	Yes	Mature_miRNA	canonical_conserved_miRNA	mmu-mir-218-1	MI0000700	GUGAUAAUGGAGCGAGAUUUUCUGUUGUGCUUGAUCUAACCAUGUGCUUGCGAGGUAUGAGAAAAACAUGGUUCCGUCAAGCACCAUGGAACGUCACGCAGCUUUCUACA	chr5:48223942-48224051(+)	MIPF0000026	mir-218	218-1	p1@Slit2	ENSMUST00000033967.11	-0.220078	0.858519	0.48912	0.710113	10.2479	10.468	1558.69	1205.48	883.12	1730.22	1192.12	1326.79
mmu-miR-16-2-3p	3p	MIMAT0017018	ACCAAUAUUAUUGUGCUGCUUU	CCAAUA	22	Yes	Star_miRNA	canonical_conserved_miRNA	mmu-mir-16-2	MI0000566	CAUGCUUGUUCCACUCUAGCAGCACGUAAAUAUUGGCGUAGUGAAAUAAAUAUUAAACACCAAUAUUAUUGUGCUGCUUUAGUGUGACAGGGAUA	chr3:69009902-69009996(+)	MIPF0000006	mir-15	15b,16-2	p1@Smc4	ENSMUST00000107803.3	0.455857	1.3716	0.492888	0.714148	3.79368	3.33782	11.8892	11.1149	18.6486	9.53734	10.666	10.0445
mmu-miR-344-3p	3p	MIMAT0000593	UGAUCUAGCCAAAGCCUGACUGU	GAUCUA	23	Yes	-	non-canonical_miRNA	mmu-mir-344-1	MI0000630	CUGCAGCCAGGGUUUUUACCAGUCAGGCUCCUGGCUAGAUUCCAGGUACCAGCUGGUACCUGAUCUAGCCAAAGCCUGACUGUAAGCCCUGAACA	chr7:61877770-61877864(-)	MIPF0000267	mir-344	344-1	Unknown	Unknown	-0.492087	0.710996	0.494231	0.714148	3.23029	3.72238	12.5784	11.8398	3.47685	10.797	13.8981	14.8385
mmu-miR-344-3p	3p	MIMAT0000593	UGAUCUAGCCAAAGCCUGACUGU	GAUCUA	23	Yes	-	non-canonical_miRNA	mmu-mir-344-2	MI0005495	UUUUUACCAGUCAGGCUCCUGGCUAGAUUCCAGGUACCAACUGGUACCUGAUCUAGCCAAAGCCUGACUGUAAGCUGCAA	chr7:61940027-61940106(-)	MIPF0000267	mir-344	344-2	Unknown	Unknown	-0.492087	0.710996	0.494231	0.714148	3.23029	3.72238	12.5784	11.8398	3.47685	10.797	13.8981	14.8385
mmu-miR-26a-1-3p	3p	MIMAT0017020	CCUAUUCUUGGUUACUUGCACG	CUAUUC	22	Yes	Star_miRNA	canonical_conserved_miRNA	mmu-mir-26a-1	MI0000573	AAGGCCGUGGCCUCGUUCAAGUAAUCCAGGAUAGGCUGUGCAGGUCCCAAGGGGCCUAUUCUUGGUUACUUGCACGGGGACGCGGGCCUG	chr9:119031796-119031885(+)	MIPF0000043	mir-26	26a-1	p1@Ctdspl	NM_133710	0.484323	1.39893	0.495541	0.714917	1.98567	1.50135	4.30769	3.38279	4.10901	2.5193	1.93928	4.10912
mmu-miR-12191-3p	3p	MIMAT0049851	CCCAUGGAGCUGUAGGAGCCG	CCAUGG	21	NO	-	non-canonical_miRNA	mmu-mir-12191	MI0040633	CGCCUUUUAAGGGCACCGUGGGGCGAACGGAGCGCUCAGAGCUGCUCCGGCCGCGGCCCAUGGAGCUGUAGGAGCCGCG	chr18:34759519-34759597(+)	-	-	12191	Unknown	Unknown	-0.564636	0.676126	0.499178	0.71805	0.339701	0.904337	2.06769	1.44977	0	2.33935	1.61606	1.59799
mmu-miR-450a-5p	5p	MIMAT0001546	UUUUGCGAUGUGUUCCUAAUAU	UUUGCG	22	Yes	Mature_miRNA	canonical_conserved_miRNA	mmu-mir-450a-2	MI0003537	GAACUAUUUUUGCGAUGUGUUCCUAAUAUGUACUAUGAGUAUAUUGGGGAUGCUUUGCAUUCAUGGUUC	chrX:53048299-53048367(-)	MIPF0000128	mir-450	322,351,450a-1,542,450a-2,503,450b	Unknown	Unknown	0.279288	1.2136	0.499275	0.71805	5.96561	5.68632	73.9199	66.4477	46.7795	41.7484	49.9902	62.7782
mmu-miR-450a-5p	5p	MIMAT0001546	UUUUGCGAUGUGUUCCUAAUAU	UUUGCG	22	Yes	Mature_miRNA	canonical_conserved_miRNA	mmu-mir-450a-1	MI0001653	GAGAGAUACUGAGCUGUUUUUGCGAUGUGUUCCUAAUAUGUGCUAUAAUUAUAUUGGGAACAUUUUGCAUAAAUAGCUUUGUGUCAAUACA	chrX:53048154-53048244(-)	MIPF0000128	mir-450	322,351,450a-1,542,450a-2,503,450b	Unknown	Unknown	0.278969	1.21333	0.501624	0.719658	5.96427	5.6853	73.7476	66.4477	46.7795	41.7484	49.8825	62.7782
mmu-miR-142a-5p	5p	MIMAT0000154	CAUAAAGUAGAAAGCACUACU	AUAAAG	21	NO	Mature_miRNA	canonical_conserved_miRNA	mmu-mir-142a	MI0000167	ACCCAUAAAGUAGAAAGCACUACUAACAGCACUGGAGGGUGUAGUGUUUCCUACUUUAUGGAUG	chr11:87756864-87756927(+)	MIPF0000084	mir-142	142a,142b	p1@Mir142	ENSMUST00000123700.1	0.231426	1.17399	0.503354	0.719658	7.92361	7.69218	344.098	215.774	167.837	187.148	205.455	227.828
mmu-miR-466b-5p	5p	MIMAT0004875	UGAUGUGUGUGUACAUGUACAU	GAUGUG	22	Yes	-	non-canonical_miRNA	mmu-mir-466b-2	MI0005503	UGUAUGUGUUGAUGUGUGUGUACAUGUACAUGUCUGAAUAUGAUAUACAUAUACAUACACGCACACAUAAGACACAUAUGAG	chr2:10498685-10498766(+)	MIPF0000208	mir-466	297a-2,466a,467a-1,669a-1,669b,669a-2,669a-3,467b,669c,297b,297a-3,297a-4,297c,466b-1,466b-2,466b-3,466c-1,466e,466f-1,466f-2,466f-3,466g,466h,467c,467d,466d,467e,466l,669k,669g,669d,669j,669f,669i,669h,669e,669l,669m-1,669m-2,669o,466m,669d-2,466o,467a-2,669a-4,669a-5,467a-3,466c-2,669a-6,467a-4,466b-4,669a-7,467a-5,466b-5,669p-1,467a-6,669a-8,466b-6,669a-9,467a-7,466b-7,669p-2,467a-8,669a-10,46…	p2@Sfmbt2	ENSMUST00000041105.6	-0.44231	0.735955	0.503526	0.719658	3.28279	3.7251	9.82152	11.3565	7.90193	10.9769	13.5749	15.0668
mmu-miR-466o-5p	5p	-	UGAUGUGUGUGUACAUGUACAU	GAUGUG	22	-	-	-	mmu-mir-466b-2	-	-	-	-	-	-	-	-	-0.44231	0.735955	0.503526	0.719658	3.28279	3.7251	9.82152	11.3565	7.90193	10.9769	13.5749	15.0668
mmu-miR-3473h-5p	5p	MIMAT0049861	UAGGGGCUGGAAAGGUGACU	AGGGGC	20	NO	-	non-canonical_miRNA	mmu-mir-3473h	MI0040641	UAGGGGCUGGAAAGGUGACUCAGUGGUUAAGAGCACUGACUGCUCUUCCAGAGGUCCUGAG	chr3:116667557-116667617(-)	-	-	3473h	Unknown	Unknown	-0.579195	0.669337	0.504403	0.719793	0.730266	1.30946	1.20615	0.724884	3.16077	2.8792	1.61606	2.9677
mmu-miR-185-3p	3p	MIMAT0016996	AGGGGCUGGCUUUCCUCUGGU	GGGGCU	21	Yes	Star_miRNA	canonical_conserved_miRNA	mmu-mir-185	MI0000227	AGGGAUUGGAGAGAAAGGCAGUUCCUGAUGGUCCCCUCCCAGGGGCUGGCUUUCCUCUGGUCCUU	chr16:18327401-18327465(-)	MIPF0000202	mir-185	185	p1@D16H22S680E	ENSMUST00000130752.1	0.466326	1.38159	0.505342	0.720014	3.75091	3.28458	10.5108	9.42349	20.545	13.3163	7.43389	8.44653
mmu-miR-24-3p	3p	MIMAT0000219	UGGCUCAGUUCAGCAGGAACAG	GGCUCA	22	Yes	Mature_miRNA	canonical_conserved_miRNA	mmu-mir-24-1	MI0000231	CUCCGGUGCCUACUGAGCUGAUAUCAGUUCUCAUUUCACACACUGGCUCAGUUCAGCAGGAACAGGAG	chr13:63301208-63301275(+)	MIPF0000041	mir-24	23b,27b,24-1,3074-1	p1@2010111I01Rik	ENSMUST00000021911.11	0.190044	1.1408	0.508297	0.721163	12.4843	12.2943	7204.86	4494.52	5489.95	4939.08	4617.95	5511.25
mmu-miR-24-3p	3p	MIMAT0000219	UGGCUCAGUUCAGCAGGAACAG	GGCUCA	22	Yes	Mature_miRNA	canonical_conserved_miRNA	mmu-mir-24-2	MI0000572	GCCUCUCUCCGGGCUCCGCCUCCCGUGCCUACUGAGCUGAAACAGUUGAUUCCAGUGCACUGGCUCAGUUCAGCAGGAACAGGAGUCCAGCCCCCUAGGAGCUGGCA	chr8:84208815-84208921(+)	MIPF0000041	mir-24	23a,24-2,27a,3074-2	Unknown	Unknown	0.190012	1.14077	0.508373	0.721163	12.4843	12.2943	7205.03	4494.52	5490.26	4939.62	4617.95	5511.47
mmu-miR-107-3p	3p	MIMAT0000647	AGCAGCAUUGUACAGGGCUAUCA	GCAGCA	23	Yes	Mature_miRNA	canonical_conserved_miRNA	mmu-mir-107	MI0000684	UUCUCUGUGCUUUCAGCUUCUUUACAGUGUUGCCUUGUGGCAUGGAGUUCAAGCAGCAUUGUACAGGGCUAUCAAAGCACAGAGAGC	chr19:34820687-34820773(-)	MIPF0000024	mir-103	107	p1@Pank1	NM_023792	0.209275	1.15611	0.508502	0.721163	7.50835	7.29907	221.415	163.824	160.567	176.891	159.559	135.829
mmu-miR-669b-3p	3p	MIMAT0017250	CAUAUACAUACACACAAACAUAU	AUAUAC	23	Yes	-	non-canonical_miRNA	mmu-mir-669b	MI0004666	AUGAAUGUAUGUGCAUGUGUAUAUAGUUUUGUGUGCAUGUGCAUGUGUGUCUAUUAAUGUACAUAUACAUACACACAAACAUAUACACGCAUGCGCA	chr2:10467790-10467886(+)	MIPF0000316	mir-467	297a-2,466a,467a-1,669a-1,669b,669a-2,669a-3,467b,669c,297b,297a-3,297a-4,297c,466b-1,466b-2,466b-3,466c-1,466e,466f-1,466f-2,466f-3,466g,466h,467c,467d,466d,467e,466l,669k,669g,669d,669j,669f,669i,669h,669e,669l,669m-1,669m-2,669o,466m,669d-2,466o,467a-2,669a-4,669a-5,467a-3,466c-2,669a-6,467a-4,466b-4,669a-7,467a-5,466b-5,669p-1,467a-6,669a-8,466b-6,669a-9,467a-7,466b-7,669p-2,467a-8,669a-10,46…	p2@Sfmbt2	ENSMUST00000041105.6	-0.614766	0.653036	0.510733	0.722895	-0.0639893	0.550776	1.20615	1.44977	0	1.25965	2.04701	0.913138
mmu-miR-32-3p	3p	MIMAT0017050	CAAUUUAGUGUGUGUGAUAUU	AAUUUA	21	Yes	Star_miRNA	canonical_conserved_miRNA	mmu-mir-32	MI0000691	GGAGAUAUUGCACAUUACUAAGUUGCAUGUUGUCACGGCCUCAAUGCAAUUUAGUGUGUGUGAUAUUUUC	chr4:56895229-56895298(-)	MIPF0000069	mir-32	32	p1@D730040F13Rik	NM_175518	0.518286	1.43225	0.511297	0.722895	2.46213	1.94385	4.47999	7.24884	4.74116	2.8792	1.7238	7.07682
mmu-miR-31-5p	5p	MIMAT0000538	AGGCAAGAUGCUGGCAUAGCUG	GGCAAG	22	Yes	Mature_miRNA	canonical_conserved_miRNA	mmu-mir-31	MI0000579	UGCUCCUGUAACUCGGAACUGGAGAGGAGGCAAGAUGCUGGCAUAGCUGUUGAACUGAGAACCUGCUAUGCCAACAUAUUGCCAUCUUUCCUGUCUGACAGCAGCU	chr4:88910557-88910662(-)	MIPF0000064	mir-31	31	Unknown	Unknown	0.199886	1.14861	0.515121	0.727183	11.9877	11.7879	5324.3	3008.27	3851.09	4196.43	3239.67	3171.56
mmu-miR-1949	5p	MIMAT0009416	CUAUACCAGGAUGUCAGCAUAGUU	UAUACC	24	NO	-	non-canonical_miRNA	mmu-mir-1949	MI0009940	GCUGGUUGGCAUUCUGGGCCUGGUUCAUGCCACCUCUGUUGUUAACUAUACCAGGAUGUCAGCAUAGUUG	chr18:35554567-35554636(+)	MIPF0001139	mir-1949	1949	p1@Mir1949,p1@Snhg4,p1@Snora74a	ENSMUST00000187322.1	0.483757	1.39838	0.517916	0.730008	2.78683	2.30307	4.82461	6.76558	9.16624	6.1183	2.15475	6.62025
mmu-let-7d-3p	3p	MIMAT0000384	CUAUACGACCUGCUGCCUUUCU	UAUACG	22	Yes	Star_miRNA	canonical_conserved_miRNA	mmu-let-7d	MI0000405	AAUGGGUUCCUAGGAAGAGGUAGUAGGUUGCAUAGUUUUAGGGCAGAGAUUUUGCCCACAAGGAGUUAACUAUACGACCUGCUGCCUUUCUUAGGGCCUUAUU	chr13:48536012-48536114(-)	MIPF0000002	let-7	let7d,let7a-1,let7f-1	p@chr13:48632312..48632315,-	ENSMUST00000181490.2	0.233586	1.17575	0.521298	0.733649	9.55424	9.32066	500.381	685.982	1069.61	850.263	466.396	601.758
mmu-miR-466h-3p	3p	-	UACGCACGCACACACACAC	ACGCAC	19	-	-	-	mmu-mir-466d	-	-	-	-	-	-	-	-	-0.40013	0.75779	0.538143	0.743074	4.14597	4.5461	21.0215	19.5719	12.327	27.3524	29.7356	12.7839
mmu-miR-8103	5p	MIMAT0031407	UCUCCUGUUCUCUGUUCUCCC	CUCCUG	21	NO	-	non-canonical_miRNA	mmu-mir-8103	MI0026033	GGGGAGCCAGUCUGCAGACAAGAAGGGGAGCAGGGAGCAGGCGGAGUGGAAGGAGUUACCUUCUCCUGUUCUCUGUUCUCCCUCUGACUGCAGGAGCAAAGGGCAUG	chr11:97063768-97063874(+)	-	-	8103	p1@Osbpl7	NM_001081434	0.484441	1.39904	0.545055	0.743074	0.626636	0.142195	0.861537	1.93302	1.89646	0.89975	1.18511	1.14142
mmu-miR-3102-5p.2-5p	5p	MIMAT0014934	GGUGGUGCAGGCAGGAGAGCC	GUGGUG	21	Yes	-	non-canonical_miRNA	mmu-mir-3102	MI0014099	GUGAGUGGCCAGGGUGGGGCUGGGUGGUGCAGGCAGGAGAGCCAUUGAUCUAUUGUGGGCUCUACUCCCUGCCCCAGCCAGAGCACCCCAUUGGCUACCCACAG	chr7:100882306-100882409(-)	MIPF0001469	mir-3102	3102	p1@Arhgef17	NM_001081116	0.436841	1.35364	0.546892	0.743074	2.66743	2.23059	2.92923	5.55744	10.7466	5.0386	4.20176	4.79398
mmu-miR-122-5p	5p	MIMAT0000246	UGGAGUGUGACAAUGGUGUUUG	GGAGUG	22	Yes	Mature_miRNA	canonical_conserved_miRNA	mmu-mir-122	MI0000256	AGCUGUGGAGUGUGACAAUGGUGUUUGUGUCCAAACCAUCAAACGCCAUUAUCACACUAAAUAGCU	chr18:65248861-65248926(+)	MIPF0000095	mir-122	122,122b	Unknown	Unknown	0.238337	1.17963	0.550367	0.743074	6.4291	6.19076	63.4091	76.596	118.845	65.5018	55.4848	98.3906
mmu-miR-324-3p	3p	MIMAT0000556	CCACUGCCCCAGGUGCUGCU	CACUGC	20	Yes	Star_miRNA	canonical_conserved_miRNA	mmu-mir-324	MI0000595	AACUGACUAUGCCUCCUCGCAUCCCCUAGGGCAUUGGUGUAAAGCUGGAGACCCACUGCCCCAGGUGCUGCUGGGGGUUGUAGUCUGAC	chr11:70012043-70012131(+)	MIPF0000165	mir-324	324	p1@Dvl2	ENSMUST00000102575.5	0.268369	1.20445	0.552733	0.743074	5.56407	5.2957	60.6522	43.9763	36.9811	46.9669	38.7855	31.9598
mmu-miR-187-5p	5p	MIMAT0016997	AGGCUACAACACAGGACCCGGG	GGCUAC	22	Yes	Star_miRNA	canonical_conserved_miRNA	mmu-mir-187	MI0000229	UCAGGCUACAACACAGGACCCGGGCGCUGCUCUGACCCCUCGUGUCUUGUGUUGCAGCCGG	chr18:24429110-24429170(-)	MIPF0000078	mir-187	187	Unknown	Unknown	-0.480377	0.71679	0.552823	0.743074	0.7034	1.18378	1.03384	1.6914	2.21254	3.599	1.18511	2.05456
mmu-miR-532-3p	3p	MIMAT0004781	CCUCCCACACCCAAGGCUUGCA	CUCCCA	22	Yes	Star_miRNA	canonical_conserved_miRNA	mmu-mir-532	MI0003206	CAGAUUUGCUUUUUCUCUUCCAUGCCUUGAGUGUAGGACCGUUGACAUCUUAAUUACCCUCCCACACCCAAGGCUUGCAGGAGAGCAAGCCUUCUC	chrX:7248402-7248497(-)	MIPF0000113	mir-188	188,362,532,500,501	p1@Clcn5	ENSMUST00000115746.4	-0.300088	0.812203	0.553313	0.743074	4.83042	5.13051	27.9138	27.0623	30.3434	43.188	33.9373	27.8507
mmu-miR-6238	5p	MIMAT0024859	UUAUUAGUCAGUGGAGGAAAUG	UAUUAG	22	NO	-	non-canonical_miRNA	mmu-mir-6238	MI0021585	CUGAACCCCUUAAGCACUCAAGUUAUUGCCCUCCUAUCUGACCUGAGUGAACUAGGCUAUUUCUAAAGACCUUUAUUAGUCAGUGGAGGAAAUGAAGGGAGCCAAGCCAGGUGUGAAAAUAUUCCCGAU	chr7:53891761-53891889(-)	-	-	6238	Unknown	Unknown	0.588039	1.5032	0.554966	0.743074	2.1975	1.60946	0.344615	5.31581	8.21801	2.8792	1.7238	4.56569
mmu-miR-669f-3p	3p	MIMAT0005839	CAUAUACAUACACACACACGUAU	AUAUAC	23	NO	-	non-canonical_miRNA	mmu-mir-669f	MI0006287	UGUAUGUGCCUGUGUGUAUAGUUGUGUGUGCAUGUGCAUGUGUGUAUAUGAAUAUACAUAUACAUACACACACACGUAUAAACGCAAGCACAAACACACACAGAGGAAUGGCACUCGUUGA	chr2:10467229-10467349(+)	MIPF0000316	mir-467	297a-2,466a,467a-1,669a-1,669b,669a-2,669a-3,467b,669c,297b,297a-3,297a-4,297c,466b-1,466b-2,466b-3,466c-1,466e,466f-1,466f-2,466f-3,466g,466h,467c,467d,466d,467e,466l,669k,669g,669d,669j,669f,669i,669h,669e,669l,669m-1,669m-2,669o,466m,669d-2,466o,467a-2,669a-4,669a-5,467a-3,466c-2,669a-6,467a-4,466b-4,669a-7,467a-5,466b-5,669p-1,467a-6,669a-8,466b-6,669a-9,467a-7,466b-7,669p-2,467a-8,669a-10,46…	p2@Sfmbt2	ENSMUST00000041105.6	-0.388575	0.763884	0.555261	0.743074	3.40347	3.79205	9.82152	13.2895	8.53409	14.396	15.8374	11.1859
mmu-miR-193a-5p	5p	MIMAT0004544	UGGGUCUUUGCGGGCAAGAUGA	GGGUCU	22	Yes	Star_miRNA	canonical_conserved_miRNA	mmu-mir-193a	MI0000235	GAGAGCUGGGUCUUUGCGGGCAAGAUGAGAGUGUCAGUUCAACUGGCCUACAAAGUCCCAGUCCUC	chr11:79711969-79712034(+)	MIPF0000082	mir-193	193a	Unknown	Unknown	0.341745	1.26729	0.559867	0.743074	4.78759	4.44584	32.5661	18.6053	31.6077	23.9333	16.3761	25.1113
mmu-miR-335-3p	3p	MIMAT0004704	UUUUUCAUUAUUGCUCCUGACC	UUUUCA	22	NO	Star_miRNA	canonical_conserved_miRNA	mmu-mir-335	MI0000817	UCUUUUGGGCGGGGGUCAAGAGCAAUAACGAAAAAUGUUUGUUUUUCGUAAACCGUUUUUCAUUAUUGCUCCUGACCCCCUCUCAUGGGUUAUAGCCA	chr6:30741299-30741396(+)	MIPF0000196	mir-335	335	p1@Mest	ENSMUST00000124665.1	-0.427108	0.743751	0.559889	0.743074	2.07113	2.49824	1.89538	4.83256	6.00547	5.57845	4.95593	6.39197
mmu-miR-3074-5p	5p	MIMAT0014856	GUUCCUGCUGAACUGAGCCAGU	UUCCUG	22	Yes	-	non-canonical_miRNA	mmu-mir-3074-1	MI0014037	GGGCUCGACUCCUGUUCCUGCUGAACUGAGCCAGUGUGUGAAAUGAGAACUGAUAUCAGCUCAGUAGGCACCGGAGGGCGGGUCC	chr13:63301199-63301283(-)	MIPF0001103	mir-3074	23b,27b,24-1,3074-1	Unknown	Unknown	0.427672	1.34506	0.560366	0.743074	3.225	2.79733	6.20307	7.73209	14.2235	8.81755	5.1714	6.84854
mmu-miR-3074-5p	5p	MIMAT0014856	GUUCCUGCUGAACUGAGCCAGU	UUCCUG	22	Yes	-	non-canonical_miRNA	mmu-mir-3074-2	MI0014104	GGGCUGGACUCCUGUUCCUGCUGAACUGAGCCAGUGCACUGGAAUCAACUGUUUCAGCUCAGUAGGCACGGGAGGCGGAGCCC	chr8:84208825-84208907(-)	MIPF0001103	mir-3074	23a,24-2,27a,3074-2	Unknown	Unknown	0.427672	1.34506	0.560366	0.743074	3.225	2.79733	6.20307	7.73209	14.2235	8.81755	5.1714	6.84854
mmu-miR-669a-3p	3p	MIMAT0017243	ACAUAACAUACACACACACGUAU	CAUAAC	23	Yes	-	non-canonical_miRNA	mmu-mir-669a-1	MI0004523	UGUAUGUGCAUGUGUGUAUAGUUGUGUGUGCAUGUUCAUGUCUAUAUUUGAAUAUACAUAACAUACACACACACGUAUAAACGCAAGCACACAUACA	chr2:10476853-10476949(+)	MIPF0000316	mir-467	297a-2,466a,467a-1,669a-1,669b,669a-2,669a-3,467b,669c,297b,297a-3,297a-4,297c,466b-1,466b-2,466b-3,466c-1,466e,466f-1,466f-2,466f-3,466g,466h,467c,467d,466d,467e,466l,669k,669g,669d,669j,669f,669i,669h,669e,669l,669m-1,669m-2,669o,466m,669d-2,466o,467a-2,669a-4,669a-5,467a-3,466c-2,669a-6,467a-4,466b-4,669a-7,467a-5,466b-5,669p-1,467a-6,669a-8,466b-6,669a-9,467a-7,466b-7,669p-2,467a-8,669a-10,46…	p2@Sfmbt2	ENSMUST00000041105.6	-0.232193	0.85134	0.560845	0.743074	6.39259	6.62478	120.615	79.0123	51.8367	107.07	117.003	71.6813
mmu-miR-669a-3p	3p	MIMAT0017243	ACAUAACAUACACACACACGUAU	CAUAAC	23	Yes	-	non-canonical_miRNA	mmu-mir-669a-10	MI0014073	UGUGCAUGUGUGUAUAGUUGUGUGUGCAUGUUCAUGUCUAUAUUUGAAUAUACAUAACAUACACACACACGUAUAAACGCAAGCACA	chr2:10498911-10498997(+)	MIPF0000316	mir-467	297a-2,466a,467a-1,669a-1,669b,669a-2,669a-3,467b,669c,297b,297a-3,297a-4,297c,466b-1,466b-2,466b-3,466c-1,466e,466f-1,466f-2,466f-3,466g,466h,467c,467d,466d,467e,466l,669k,669g,669d,669j,669f,669i,669h,669e,669l,669m-1,669m-2,669o,466m,669d-2,466o,467a-2,669a-4,669a-5,467a-3,466c-2,669a-6,467a-4,466b-4,669a-7,467a-5,466b-5,669p-1,467a-6,669a-8,466b-6,669a-9,467a-7,466b-7,669p-2,467a-8,669a-10,46…	p2@Sfmbt2	ENSMUST00000041105.6	-0.232193	0.85134	0.560845	0.743074	6.39259	6.62478	120.615	79.0123	51.8367	107.07	117.003	71.6813
mmu-miR-669a-3p	3p	MIMAT0017243	ACAUAACAUACACACACACGUAU	CAUAAC	23	Yes	-	non-canonical_miRNA	mmu-mir-669a-11	MI0014075	UGUGCAUGUGUGUAUAGUUGUGUGUGCAUGUUCAUGUCUAUAUUUGAAUAUACAUAACAUACACACACACGUAUAAACGCAAGCACA	chr2:10501339-10501425(+)	MIPF0000316	mir-467	297a-2,466a,467a-1,669a-1,669b,669a-2,669a-3,467b,669c,297b,297a-3,297a-4,297c,466b-1,466b-2,466b-3,466c-1,466e,466f-1,466f-2,466f-3,466g,466h,467c,467d,466d,467e,466l,669k,669g,669d,669j,669f,669i,669h,669e,669l,669m-1,669m-2,669o,466m,669d-2,466o,467a-2,669a-4,669a-5,467a-3,466c-2,669a-6,467a-4,466b-4,669a-7,467a-5,466b-5,669p-1,467a-6,669a-8,466b-6,669a-9,467a-7,466b-7,669p-2,467a-8,669a-10,46…	p2@Sfmbt2	ENSMUST00000041105.6	-0.232193	0.85134	0.560845	0.743074	6.39259	6.62478	120.615	79.0123	51.8367	107.07	117.003	71.6813
mmu-miR-669a-3p	3p	MIMAT0017243	ACAUAACAUACACACACACGUAU	CAUAAC	23	Yes	-	non-canonical_miRNA	mmu-mir-669a-12	MI0014077	UGUGCAUGUGUGUAUAGUUGUGUGUGCAUGUUCAUGUCUAUAUUUGAAUAUACAUAACAUACACACACACGUAUAAACGCAAGCACA	chr2:10503791-10503877(+)	MIPF0000316	mir-467	297a-2,466a,467a-1,669a-1,669b,669a-2,669a-3,467b,669c,297b,297a-3,297a-4,297c,466b-1,466b-2,466b-3,466c-1,466e,466f-1,466f-2,466f-3,466g,466h,467c,467d,466d,467e,466l,669k,669g,669d,669j,669f,669i,669h,669e,669l,669m-1,669m-2,669o,466m,669d-2,466o,467a-2,669a-4,669a-5,467a-3,466c-2,669a-6,467a-4,466b-4,669a-7,467a-5,466b-5,669p-1,467a-6,669a-8,466b-6,669a-9,467a-7,466b-7,669p-2,467a-8,669a-10,46…	p2@Sfmbt2	ENSMUST00000041105.6	-0.232193	0.85134	0.560845	0.743074	6.39259	6.62478	120.615	79.0123	51.8367	107.07	117.003	71.6813
mmu-miR-669a-3p	3p	MIMAT0017243	ACAUAACAUACACACACACGUAU	CAUAAC	23	Yes	-	non-canonical_miRNA	mmu-mir-669a-2	MI0004667	CAUGUAUGUGCAUGUGUGUAUAGUUGUGUGUGCAUGUUCAUGUCUAUAUUUGAAUAUACAUAACAUACACACACACGUAUAAACGCAAGCACACACA	chr2:10510164-10510260(+)	MIPF0000316	mir-467	297a-2,466a,467a-1,669a-1,669b,669a-2,669a-3,467b,669c,297b,297a-3,297a-4,297c,466b-1,466b-2,466b-3,466c-1,466e,466f-1,466f-2,466f-3,466g,466h,467c,467d,466d,467e,466l,669k,669g,669d,669j,669f,669i,669h,669e,669l,669m-1,669m-2,669o,466m,669d-2,466o,467a-2,669a-4,669a-5,467a-3,466c-2,669a-6,467a-4,466b-4,669a-7,467a-5,466b-5,669p-1,467a-6,669a-8,466b-6,669a-9,467a-7,466b-7,669p-2,467a-8,669a-10,46…	p2@Sfmbt2	ENSMUST00000041105.6	-0.232193	0.85134	0.560845	0.743074	6.39259	6.62478	120.615	79.0123	51.8367	107.07	117.003	71.6813
mmu-miR-669a-3p	3p	MIMAT0017243	ACAUAACAUACACACACACGUAU	CAUAAC	23	Yes	-	non-canonical_miRNA	mmu-mir-669a-4	MI0014054	UGUGCAUGUGUGUAUAGUUGUGUGUGCAUGUUCAUGUCUAUAUUUGAAUAUACAUAACAUACACACACACGUAUAAACGCAAGCACA	chr2:10479315-10479401(+)	MIPF0000316	mir-467	297a-2,466a,467a-1,669a-1,669b,669a-2,669a-3,467b,669c,297b,297a-3,297a-4,297c,466b-1,466b-2,466b-3,466c-1,466e,466f-1,466f-2,466f-3,466g,466h,467c,467d,466d,467e,466l,669k,669g,669d,669j,669f,669i,669h,669e,669l,669m-1,669m-2,669o,466m,669d-2,466o,467a-2,669a-4,669a-5,467a-3,466c-2,669a-6,467a-4,466b-4,669a-7,467a-5,466b-5,669p-1,467a-6,669a-8,466b-6,669a-9,467a-7,466b-7,669p-2,467a-8,669a-10,46…	p2@Sfmbt2	ENSMUST00000041105.6	-0.232193	0.85134	0.560845	0.743074	6.39259	6.62478	120.615	79.0123	51.8367	107.07	117.003	71.6813
mmu-miR-669a-3p	3p	MIMAT0017243	ACAUAACAUACACACACACGUAU	CAUAAC	23	Yes	-	non-canonical_miRNA	mmu-mir-669a-5	MI0014055	UGUGCAUGUGUGUAUAGUUGUGUGUGCAUGUUCAUGUCUAUAUUUGAAUAUACAUAACAUACACACACACGUAUAAACGCAAGCACA	chr2:10481761-10481847(+)	MIPF0000316	mir-467	297a-2,466a,467a-1,669a-1,669b,669a-2,669a-3,467b,669c,297b,297a-3,297a-4,297c,466b-1,466b-2,466b-3,466c-1,466e,466f-1,466f-2,466f-3,466g,466h,467c,467d,466d,467e,466l,669k,669g,669d,669j,669f,669i,669h,669e,669l,669m-1,669m-2,669o,466m,669d-2,466o,467a-2,669a-4,669a-5,467a-3,466c-2,669a-6,467a-4,466b-4,669a-7,467a-5,466b-5,669p-1,467a-6,669a-8,466b-6,669a-9,467a-7,466b-7,669p-2,467a-8,669a-10,46…	p2@Sfmbt2	ENSMUST00000041105.6	-0.232193	0.85134	0.560845	0.743074	6.39259	6.62478	120.615	79.0123	51.8367	107.07	117.003	71.6813
mmu-miR-669a-3p	3p	MIMAT0017243	ACAUAACAUACACACACACGUAU	CAUAAC	23	Yes	-	non-canonical_miRNA	mmu-mir-669a-6	MI0014058	UGUGCAUGUGUGUAUAGUUGUGUGUGCAUGUUCAUGUCUAUAUUUGAAUAUACAUAACAUACACACACACGUAUAAACGCAAGCACA	chr2:10484196-10484282(+)	MIPF0000316	mir-467	297a-2,466a,467a-1,669a-1,669b,669a-2,669a-3,467b,669c,297b,297a-3,297a-4,297c,466b-1,466b-2,466b-3,466c-1,466e,466f-1,466f-2,466f-3,466g,466h,467c,467d,466d,467e,466l,669k,669g,669d,669j,669f,669i,669h,669e,669l,669m-1,669m-2,669o,466m,669d-2,466o,467a-2,669a-4,669a-5,467a-3,466c-2,669a-6,467a-4,466b-4,669a-7,467a-5,466b-5,669p-1,467a-6,669a-8,466b-6,669a-9,467a-7,466b-7,669p-2,467a-8,669a-10,46…	p2@Sfmbt2	ENSMUST00000041105.6	-0.232193	0.85134	0.560845	0.743074	6.39259	6.62478	120.615	79.0123	51.8367	107.07	117.003	71.6813
mmu-miR-669a-3p	3p	MIMAT0017243	ACAUAACAUACACACACACGUAU	CAUAAC	23	Yes	-	non-canonical_miRNA	mmu-mir-669a-7	MI0014061	UGUGCAUGUGUGUAUAGUUGUGUGUGCAUGUUCAUGUCUAUAUUUGAAUAUACAUAACAUACACACACACGUAUAAACGCAAGCACA	chr2:10486653-10486739(+)	MIPF0000316	mir-467	297a-2,466a,467a-1,669a-1,669b,669a-2,669a-3,467b,669c,297b,297a-3,297a-4,297c,466b-1,466b-2,466b-3,466c-1,466e,466f-1,466f-2,466f-3,466g,466h,467c,467d,466d,467e,466l,669k,669g,669d,669j,669f,669i,669h,669e,669l,669m-1,669m-2,669o,466m,669d-2,466o,467a-2,669a-4,669a-5,467a-3,466c-2,669a-6,467a-4,466b-4,669a-7,467a-5,466b-5,669p-1,467a-6,669a-8,466b-6,669a-9,467a-7,466b-7,669p-2,467a-8,669a-10,46…	p2@Sfmbt2	ENSMUST00000041105.6	-0.232193	0.85134	0.560845	0.743074	6.39259	6.62478	120.615	79.0123	51.8367	107.07	117.003	71.6813
mmu-miR-669a-3p	3p	MIMAT0017243	ACAUAACAUACACACACACGUAU	CAUAAC	23	Yes	-	non-canonical_miRNA	mmu-mir-669a-8	MI0014066	UGUGCAUGUGUGUAUAGUUGUGUGUGCAUGUUCAUGUCUAUAUUUGAAUAUACAUAACAUACACACACACGUAUAAACGCAAGCACA	chr2:10491566-10491652(+)	MIPF0000316	mir-467	297a-2,466a,467a-1,669a-1,669b,669a-2,669a-3,467b,669c,297b,297a-3,297a-4,297c,466b-1,466b-2,466b-3,466c-1,466e,466f-1,466f-2,466f-3,466g,466h,467c,467d,466d,467e,466l,669k,669g,669d,669j,669f,669i,669h,669e,669l,669m-1,669m-2,669o,466m,669d-2,466o,467a-2,669a-4,669a-5,467a-3,466c-2,669a-6,467a-4,466b-4,669a-7,467a-5,466b-5,669p-1,467a-6,669a-8,466b-6,669a-9,467a-7,466b-7,669p-2,467a-8,669a-10,46…	p2@Sfmbt2	ENSMUST00000041105.6	-0.232193	0.85134	0.560845	0.743074	6.39259	6.62478	120.615	79.0123	51.8367	107.07	117.003	71.6813
mmu-miR-669a-3p	3p	MIMAT0017243	ACAUAACAUACACACACACGUAU	CAUAAC	23	Yes	-	non-canonical_miRNA	mmu-mir-669a-9	MI0014068	UGUGCAUGUGUGUAUAGUUGUGUGUGCAUGUUCAUGUCUAUAUUUGAAUAUACAUAACAUACACACACACGUAUAAACGCAAGCACA	chr2:10494028-10494114(+)	MIPF0000316	mir-467	297a-2,466a,467a-1,669a-1,669b,669a-2,669a-3,467b,669c,297b,297a-3,297a-4,297c,466b-1,466b-2,466b-3,466c-1,466e,466f-1,466f-2,466f-3,466g,466h,467c,467d,466d,467e,466l,669k,669g,669d,669j,669f,669i,669h,669e,669l,669m-1,669m-2,669o,466m,669d-2,466o,467a-2,669a-4,669a-5,467a-3,466c-2,669a-6,467a-4,466b-4,669a-7,467a-5,466b-5,669p-1,467a-6,669a-8,466b-6,669a-9,467a-7,466b-7,669p-2,467a-8,669a-10,46…	p2@Sfmbt2	ENSMUST00000041105.6	-0.232193	0.85134	0.560845	0.743074	6.39259	6.62478	120.615	79.0123	51.8367	107.07	117.003	71.6813
mmu-miR-669a-3p	3p	-	ACAUAACAUACACACACACGUAU	CAUAAC	23	-	-	-	mmu-mir-669o	-	-	-	-	-	-	-	-	-0.232193	0.85134	0.560845	0.743074	6.39259	6.62478	120.615	79.0123	51.8367	107.07	117.003	71.6813
mmu-miR-669o-3p	3p	-	ACAUAACAUACACACACACGUAU	CAUAAC	23	-	-	-	mmu-mir-669a-1	-	-	-	-	-	-	-	-	-0.232193	0.85134	0.560845	0.743074	6.39259	6.62478	120.615	79.0123	51.8367	107.07	117.003	71.6813
mmu-miR-669o-3p	3p	-	ACAUAACAUACACACACACGUAU	CAUAAC	23	-	-	-	mmu-mir-669a-10	-	-	-	-	-	-	-	-	-0.232193	0.85134	0.560845	0.743074	6.39259	6.62478	120.615	79.0123	51.8367	107.07	117.003	71.6813
mmu-miR-669o-3p	3p	-	ACAUAACAUACACACACACGUAU	CAUAAC	23	-	-	-	mmu-mir-669a-11	-	-	-	-	-	-	-	-	-0.232193	0.85134	0.560845	0.743074	6.39259	6.62478	120.615	79.0123	51.8367	107.07	117.003	71.6813
mmu-miR-669o-3p	3p	-	ACAUAACAUACACACACACGUAU	CAUAAC	23	-	-	-	mmu-mir-669a-12	-	-	-	-	-	-	-	-	-0.232193	0.85134	0.560845	0.743074	6.39259	6.62478	120.615	79.0123	51.8367	107.07	117.003	71.6813
mmu-miR-669o-3p	3p	-	ACAUAACAUACACACACACGUAU	CAUAAC	23	-	-	-	mmu-mir-669a-2	-	-	-	-	-	-	-	-	-0.232193	0.85134	0.560845	0.743074	6.39259	6.62478	120.615	79.0123	51.8367	107.07	117.003	71.6813
mmu-miR-669o-3p	3p	-	ACAUAACAUACACACACACGUAU	CAUAAC	23	-	-	-	mmu-mir-669a-4	-	-	-	-	-	-	-	-	-0.232193	0.85134	0.560845	0.743074	6.39259	6.62478	120.615	79.0123	51.8367	107.07	117.003	71.6813
mmu-miR-669o-3p	3p	-	ACAUAACAUACACACACACGUAU	CAUAAC	23	-	-	-	mmu-mir-669a-5	-	-	-	-	-	-	-	-	-0.232193	0.85134	0.560845	0.743074	6.39259	6.62478	120.615	79.0123	51.8367	107.07	117.003	71.6813
mmu-miR-669o-3p	3p	-	ACAUAACAUACACACACACGUAU	CAUAAC	23	-	-	-	mmu-mir-669a-6	-	-	-	-	-	-	-	-	-0.232193	0.85134	0.560845	0.743074	6.39259	6.62478	120.615	79.0123	51.8367	107.07	117.003	71.6813
mmu-miR-669o-3p	3p	-	ACAUAACAUACACACACACGUAU	CAUAAC	23	-	-	-	mmu-mir-669a-7	-	-	-	-	-	-	-	-	-0.232193	0.85134	0.560845	0.743074	6.39259	6.62478	120.615	79.0123	51.8367	107.07	117.003	71.6813
mmu-miR-669o-3p	3p	-	ACAUAACAUACACACACACGUAU	CAUAAC	23	-	-	-	mmu-mir-669a-8	-	-	-	-	-	-	-	-	-0.232193	0.85134	0.560845	0.743074	6.39259	6.62478	120.615	79.0123	51.8367	107.07	117.003	71.6813
mmu-miR-669o-3p	3p	-	ACAUAACAUACACACACACGUAU	CAUAAC	23	-	-	-	mmu-mir-669a-9	-	-	-	-	-	-	-	-	-0.232193	0.85134	0.560845	0.743074	6.39259	6.62478	120.615	79.0123	51.8367	107.07	117.003	71.6813
mmu-miR-669o-3p	3p	MIMAT0017347	ACAUAACAUACACACACACGUAU	CAUAAC	23	Yes	-	non-canonical_miRNA	mmu-mir-669o	MI0009945	UGCAUGUGCAUGUGUGUAUAGUUGUGUGUGCAUGUUUAUGUGUGUAUUUGAAUAUACAUAACAUACACACACACGUAUAAACACAAGCACACACAC	chr2:10514300-10514395(+)	MIPF0000316	mir-467	297a-2,466a,467a-1,669a-1,669b,669a-2,669a-3,467b,669c,297b,297a-3,297a-4,297c,466b-1,466b-2,466b-3,466c-1,466e,466f-1,466f-2,466f-3,466g,466h,467c,467d,466d,467e,466l,669k,669g,669d,669j,669f,669i,669h,669e,669l,669m-1,669m-2,669o,466m,669d-2,466o,467a-2,669a-4,669a-5,467a-3,466c-2,669a-6,467a-4,466b-4,669a-7,467a-5,466b-5,669p-1,467a-6,669a-8,466b-6,669a-9,467a-7,466b-7,669p-2,467a-8,669a-10,46…	p2@Sfmbt2	ENSMUST00000041105.6	-0.232193	0.85134	0.560845	0.743074	6.39259	6.62478	120.615	79.0123	51.8367	107.07	117.003	71.6813
mmu-miR-3061-5p	5p	MIMAT0014828	CAGUGGGCCGUGAAAGGUAGCC	AGUGGG	22	Yes	Mature_miRNA	canonical_mmu-specific_miRNA	mmu-mir-3061	MI0014023	GUGUACUGUGGGGCAGUGGGCCGUGAAAGGUAGCCUGGUGGUCCCCUUUGAGCUAAGGCUACCUUUGAUAGUCCACUGCCCCACGGUGCAU	chr11:52126746-52126836(+)	-	-	3061	p1@Ppp2ca	ENSMUST00000020608.2	-0.595934	0.661616	0.560983	0.743074	0.00746726	0.603401	0.516922	0.724884	1.89646	1.4396	1.83154	1.14142
mmu-miR-5620-5p	5p	MIMAT0022367	ACGAGGCAGGGGCUUUGACUGUG	CGAGGC	23	Yes	Mature_miRNA	canonical_mmu-specific_miRNA	mmu-mir-5620	MI0019188	ACGAGGCAGGGGCUUUGACUGUGACAAAAUCACUCACAGUCAUCCCCCUGCCUCAC	chr7:7298891-7298946(+)	-	-	5620	Unknown	Unknown	0.544634	1.45865	0.561205	0.743074	0.362848	-0.181786	1.03384	0.966511	1.89646	1.0797	0.969638	0.456569
mmu-miR-128-1-5p	5p	MIMAT0016982	CGGGGCCGUAGCACUGUCUGA	GGGGCC	21	Yes	Star_miRNA	canonical_conserved_miRNA	mmu-mir-128-1	MI0000155	GUUGGAUUCGGGGCCGUAGCACUGUCUGAGAGGUUUACAUUUCUCACAGUGAACCGGUCUCUUUUUCAGC	chr1:128202361-128202430(+)	MIPF0000048	mir-128	128-1	p1@R3hdm1	ENSMUST00000036288.7	0.450012	1.36605	0.562738	0.743074	1.97692	1.5269	2.06769	2.65791	7.26978	3.05915	2.37023	3.19598
mmu-miR-297a-5p	5p	MIMAT0000375	AUGUAUGUGUGCAUGUGCAUGU	UGUAUG	22	Yes	-	non-canonical_miRNA	mmu-mir-297a-2	MI0000397	CUGUGUGUAUAUGUAUGUGUGCAUGUGCAUGUGUGUAUAUGAGUAUACAUAUACAUACGCACAUACCCAUACAAGCAUGCACACAAACCC	chr2:10472254-10472343(+)	MIPF0000204	mir-297	297a-2,466a,467a-1,669a-1,669b,669a-2,669a-3,467b,669c,297b,297a-3,297a-4,297c,466b-1,466b-2,466b-3,466c-1,466e,466f-1,466f-2,466f-3,466g,466h,467c,467d,466d,467e,466l,669k,669g,669d,669j,669f,669i,669h,669e,669l,669m-1,669m-2,669o,466m,669d-2,466o,467a-2,669a-4,669a-5,467a-3,466c-2,669a-6,467a-4,466b-4,669a-7,467a-5,466b-5,669p-1,467a-6,669a-8,466b-6,669a-9,467a-7,466b-7,669p-2,467a-8,669a-10,46…	p2@Sfmbt2	ENSMUST00000041105.6	-0.401753	0.756938	0.562763	0.743074	1.80063	2.20238	3.44615	4.3493	2.52862	3.41905	5.06366	5.25054
mmu-miR-297a-5p	5p	MIMAT0000375	AUGUAUGUGUGCAUGUGCAUGU	UGUAUG	22	Yes	-	non-canonical_miRNA	mmu-mir-297a-3	MI0005488	CUGUGUGUAUAUGUAUGUGUGCAUGUGCAUGUGUGUAUAUGAAUAUACAUAUACAUACACACAUACCCAUACAAACAUGCACACAAACACACAGAAAAUUGA	chr2:10515820-10515921(+)	MIPF0000204	mir-297	297a-2,466a,467a-1,669a-1,669b,669a-2,669a-3,467b,669c,297b,297a-3,297a-4,297c,466b-1,466b-2,466b-3,466c-1,466e,466f-1,466f-2,466f-3,466g,466h,467c,467d,466d,467e,466l,669k,669g,669d,669j,669f,669i,669h,669e,669l,669m-1,669m-2,669o,466m,669d-2,466o,467a-2,669a-4,669a-5,467a-3,466c-2,669a-6,467a-4,466b-4,669a-7,467a-5,466b-5,669p-1,467a-6,669a-8,466b-6,669a-9,467a-7,466b-7,669p-2,467a-8,669a-10,46…	p2@Sfmbt2	ENSMUST00000041105.6	-0.401753	0.756938	0.562763	0.743074	1.80063	2.20238	3.44615	4.3493	2.52862	3.41905	5.06366	5.25054
mmu-miR-297a-5p	5p	MIMAT0000375	AUGUAUGUGUGCAUGUGCAUGU	UGUAUG	22	Yes	-	non-canonical_miRNA	mmu-mir-297a-4	MI0005489	CUGUGUGUAUAUGUAUGUGUGCAUGUGCAUGUGUGUAUAUGAGUAUACAUAUACAUACACACAUACCCAUACAAGCAUGCACACAAAUACACGCAAAA	chr2:10517067-10517164(+)	MIPF0000204	mir-297	297a-2,466a,467a-1,669a-1,669b,669a-2,669a-3,467b,669c,297b,297a-3,297a-4,297c,466b-1,466b-2,466b-3,466c-1,466e,466f-1,466f-2,466f-3,466g,466h,467c,467d,466d,467e,466l,669k,669g,669d,669j,669f,669i,669h,669e,669l,669m-1,669m-2,669o,466m,669d-2,466o,467a-2,669a-4,669a-5,467a-3,466c-2,669a-6,467a-4,466b-4,669a-7,467a-5,466b-5,669p-1,467a-6,669a-8,466b-6,669a-9,467a-7,466b-7,669p-2,467a-8,669a-10,46…	p2@Sfmbt2	ENSMUST00000041105.6	-0.401753	0.756938	0.562763	0.743074	1.80063	2.20238	3.44615	4.3493	2.52862	3.41905	5.06366	5.25054
mmu-miR-144-5p	5p	MIMAT0016988	GGAUAUCAUCAUAUACUGUAAGU	GAUAUC	23	Yes	Star_miRNA	canonical_conserved_miRNA	mmu-mir-144	MI0000168	GGCUGGGAUAUCAUCAUAUACUGUAAGUUUGUGAUGAGACACUACAGUAUAGAUGAUGUACUAGUC	chr11:78073005-78073070(+)	MIPF0000093	mir-144	144,451a	Unknown	Unknown	-0.555909	0.680228	0.564263	0.743985	1.83356	2.38947	3.10153	3.14116	4.42508	1.0797	12.0666	2.28285
mmu-miR-574-5p	5p	MIMAT0004893	UGAGUGUGUGUGUGUGAGUGUGU	GAGUGU	23	Yes	Star_miRNA	canonical_conserved_miRNA	mmu-mir-574	MI0005518	UGCGGGCGUGUGAGUGUGUGUGUGUGAGUGUGUGUCGCUCCAAGUCCACGCUCAUGCACACACCCACACGCCCGCACG	chr5:64970318-64970395(+)	MIPF0000419	mir-574	574	p1@Fam114a1	NM_026667	-0.275712	0.826043	0.565997	0.744514	5.13703	5.41274	30.4984	40.5935	34.4524	53.0852	46.8658	27.6224
mmu-miR-136-5p	5p	MIMAT0000148	ACUCCAUUUGUUUUGAUGAUGG	CUCCAU	22	Yes	Mature_miRNA	canonical_conserved_miRNA	mmu-mir-136	MI0000162	GAGGACUCCAUUUGUUUUGAUGAUGGAUUCUUAAGCUCCAUCAUCGUCUCAAAUGAGUCUUC	chr12:109595327-109595388(+)	MIPF0000099	mir-136	127,136,337,431,433,434,540,665,770,673,493,432,3070-1,3070-2,3071,3544	Unknown	Unknown	-0.451375	0.731346	0.566682	0.744514	1.0821	1.53348	1.20615	2.65791	2.52862	1.4396	4.52498	2.51113
mmu-miR-1946a	5p	MIMAT0009412	AGCCGGGCAGUGGUGGCACACACUUUU	GCCGGG	27	NO	-	non-canonical_miRNA	mmu-mir-1946a	MI0009936	AACUUAAAGAAAUCUAUAGCCGGGCAGUGGUGGCACACACUUUUAAUCCCAACACUUGUGAGGCACAGGCAGGUGGAUUUCUGAUCAAAGGCAUGCGCCACCACUCUCGGCUUUCUCCUCUCCUUUUUUGUUAA	chr16:32267450-32267583(-)	-	-	1946a	Unknown	Unknown	0.927007	1.90133	0.567809	0.744514	3.43739	2.51038	0.68923	1.20814	30.6595	7.01805	1.83154	8.21824
mmu-miR-193a-3p	3p	MIMAT0000223	AACUGGCCUACAAAGUCCCAGU	ACUGGC	22	Yes	Mature_miRNA	canonical_conserved_miRNA	mmu-mir-193a	MI0000235	GAGAGCUGGGUCUUUGCGGGCAAGAUGAGAGUGUCAGUUCAACUGGCCUACAAAGUCCCAGUCCUC	chr11:79711969-79712034(+)	MIPF0000082	mir-193	193a	Unknown	Unknown	-0.409066	0.753111	0.567905	0.744514	2.52207	2.93113	5.34153	7.97372	3.79293	4.49875	8.51127	9.81623
mmu-miR-5132-5p	5p	MIMAT0020643	GCGUGGGGUGGUGGACUCAGG	CGUGGG	21	Yes	-	non-canonical_miRNA	mmu-mir-5132	MI0018044	CAGGCCGGCGUGGGGUGGUGGACUCAGGCUUCUGGAGCUGAAGCCUGAUGUUCCCCAUCCCGCAGCGGCCU	chrX:74023528-74023598(-)	MIPF0002061	mir-5132	718,5132	p1@Irak1	ENSMUST00000148706.4	0.477304	1.39214	0.568801	0.744628	1.01598	0.538678	1.03384	1.6914	3.47685	2.33935	0.8619	1.14142
mmu-miR-196b-5p	5p	MIMAT0001081	UAGGUAGUUUCCUGUUGUUGGG	AGGUAG	22	Yes	Mature_miRNA	canonical_conserved_miRNA	mmu-mir-196b	MI0001151	AACUGGUCGGUGAUUUAGGUAGUUUCCUGUUGUUGGGAUCCACCUUUCUCUCGACAGCACGACACUGCCUUCAUUACUUCAGUUG	chr6:52230081-52230165(-)	MIPF0000031	mir-196	196b	p1@ENSMUST00000174115	ENSMUST00000174115.1	0.444127	1.36049	0.569771	0.744835	1.74449	1.30037	2.4123	3.86605	3.79293	1.97945	1.61606	3.88084
mmu-miR-7680-3p	3p	MIMAT0029875	ACUGCUUGUUCACUGGAAUAGG	CUGCUU	22	NO	-	non-canonical_miRNA	mmu-mir-7680	MI0025025	AUUCCAGUGAACAAGCAGUUCGGUAUGCACGAACUGCUUGUUCACUGGAAUAGG	chr16:21256013-21256066(-)	-	-	7680	p1@ENSMUST00000152179,p1@uc007yri.1	ENSMUST00000181476.1	0.549713	1.46379	0.571438	0.745954	0.758787	0.209075	3.10153	0.483256	1.26431	1.7995	0.538688	1.14142
mmu-miR-6933-5p	5p	MIMAT0027766	UGGCGGCAGUCAGGAUACCUGU	GGCGGC	22	Yes	-	non-canonical_miRNA	mmu-mir-6933	MI0022780	UGGUCUGUCUGGCGGCAGUCAGGAUACCUGUCUUUCCUGGUAGGAAUGAGUUACAGGUGUUUCCUCUGCCGUCACACUCAG	chr11:118002270-118002350(+)	-	-	6933	p1@Pgs1	NM_133757	-0.477501	0.718221	0.573073	0.746252	0.507529	0.98503	1.03384	1.93302	1.26431	2.5193	1.93928	1.36971
mmu-miR-28a-3p	3p	MIMAT0004661	CACUAGAUUGUGAGCUGCUGGA	ACUAGA	22	Yes	Mature_miRNA	canonical_conserved_miRNA	mmu-mir-28a	MI0000690	GGUCCCUACCUUCAAGGAGCUCACAGUCUAUUGAGUUGCCUUUCUGAUUCUCCCACUAGAUUGUGAGCUGCUGGAGGGCAGGCACU	chr16:24827855-24827940(+)	MIPF0000057	mir-28	28a	p1@Lpp	NM_178665	-0.171057	0.888192	0.57374	0.746252	8.49191	8.66297	347.027	336.104	396.993	443.936	307.806	464.559
mmu-miR-1947-5p	5p	MIMAT0009413	AGGACGAGCUAGCUGAGUGCUG	GGACGA	22	NO	Mature_miRNA	canonical_mmu-specific_miRNA	mmu-mir-1947	MI0009937	GAACAAGGUGGUGGAGGACGAGCUAGCUGAGUGCUGCAGACACUCUAAGAGCACUGAGCUAGCUCUCCCUCCAUGCCCUGCUCAA	chr16:33105361-33105445(+)	-	-	1947	p1@Lmln	NM_172823	0.393216	1.31332	0.574102	0.746252	3.64945	3.25623	10.5108	11.3565	15.8039	9.35739	6.35651	13.0122
mmu-miR-497b	5p	MIMAT0031404	CACCACAGUGUGGUUUGGACGUGG	ACCACA	24	NO	-	non-canonical_miRNA	mmu-mir-497b	MI0026030	UCAUCGGUGCCUCCCAUACCCUCGCUCUAACACCACAGUGUGGUUUGGACGUGGCCACAGUGCCGUACAAACCACAGUGUGCUGCUGGGGCGGGGGCAGGACUGGGGUGGGUCGAGAGGAAGACA	chr11:70234692-70234816(-)	MIPF0000231	mir-497	195a,497a,497b	Unknown	Unknown	0.474858	1.38978	0.575237	0.746671	1.24039	0.765535	2.24	3.14116	1.58039	1.97945	1.29285	1.82628
mmu-miR-204-5p	5p	MIMAT0000237	UUCCCUUUGUCAUCCUAUGCCU	UCCCUU	22	Yes	Mature_miRNA	canonical_conserved_miRNA	mmu-mir-204	MI0000247	UGGACUUCCCUUUGUCAUCCUAUGCCUGAGAAUAUAUGAAGGAGGCUGGGAAGGCAAAGGGACGUUCA	chr19:22750605-22750672(+)	MIPF0000042	mir-204	204	p@chr19:22515503..22515521,+	ENSMUST00000099569.5	0.399312	1.31888	0.57901	0.750508	2.64728	2.24796	4.13538	7.73209	6.9537	3.05915	6.67973	4.33741
mmu-miR-130a-5p	5p	MIMAT0016983	GCUCUUUUCACAUUGUGCUACU	CUCUUU	22	Yes	Star_miRNA	canonical_conserved_miRNA	mmu-mir-130a	MI0000156	GAGCUCUUUUCACAUUGUGCUACUGUCUAACGUGUACCGAGCAGUGCAAUGUUAAAAGGGCAUC	chr2:84741115-84741178(-)	MIPF0000034	mir-130	130a	Unknown	Unknown	0.366425	1.28915	0.582606	0.752442	4.2676	3.90117	20.6769	25.8542	11.0627	16.3754	17.5612	10.7294
mmu-miR-1187	5p	MIMAT0005837	UAUGUGUGUGUGUAUGUGUGUAA	AUGUGU	23	NO	-	non-canonical_miRNA	mmu-mir-1187	MI0006285	UCAUAUAGUAUUAAACCGAACUGUUUUCCUUAUAGACACAAUUUAUUUUUACACACACACACACACACAUAUAUAUAUAUAUGUGUGUGUGUAUGUGUGUAAAUAACAAUGUUAAAAUAGUA	chr5:82798944-82799065(-)	-	-	1187	Unknown	Unknown	-0.559963	0.67832	0.582956	0.752442	0.269107	0.82907	0.516922	0.724884	2.52862	1.97945	2.26249	0.913138
mmu-miR-669o-5p	5p	MIMAT0009421	UAGUUGUGUGUGCAUGUUUAUGU	AGUUGU	23	Yes	-	non-canonical_miRNA	mmu-mir-669o	MI0009945	UGCAUGUGCAUGUGUGUAUAGUUGUGUGUGCAUGUUUAUGUGUGUAUUUGAAUAUACAUAACAUACACACACACGUAUAAACACAAGCACACACAC	chr2:10514300-10514395(+)	MIPF0000316	mir-467	297a-2,466a,467a-1,669a-1,669b,669a-2,669a-3,467b,669c,297b,297a-3,297a-4,297c,466b-1,466b-2,466b-3,466c-1,466e,466f-1,466f-2,466f-3,466g,466h,467c,467d,466d,467e,466l,669k,669g,669d,669j,669f,669i,669h,669e,669l,669m-1,669m-2,669o,466m,669d-2,466o,467a-2,669a-4,669a-5,467a-3,466c-2,669a-6,467a-4,466b-4,669a-7,467a-5,466b-5,669p-1,467a-6,669a-8,466b-6,669a-9,467a-7,466b-7,669p-2,467a-8,669a-10,46…	p2@Sfmbt2	ENSMUST00000041105.6	-0.233662	0.850473	0.582958	0.752442	5.3705	5.60416	49.1076	40.5935	34.1364	48.5865	47.0813	50.2226
mmu-miR-433-3p	3p	MIMAT0001420	AUCAUGAUGGGCUCCUCGGUGU	UCAUGA	22	NO	Mature_miRNA	canonical_conserved_miRNA	mmu-mir-433	MI0001525	UGCCCGGGGAGAAGUACGGUGAGCCUGUCAUUAUUCAGAGAGGCUAGAUCCUCUGUGUUGAGAAGGAUCAUGAUGGGCUCCUCGGUGUUCUCCAGGUAGCGGCACCACACCAUGAAGGCAGCCC	chr12:109591715-109591838(+)	MIPF0000177	mir-433	127,136,337,431,433,434,540,665,770,673,493,432,3070-1,3070-2,3071,3544	p1@6430411K18Rik	NR_002848	-0.600073	0.65972	0.584343	0.753172	0.290895	0.890968	0.344615	2.65791	0.632155	1.0797	3.33986	0.913138
mmu-miR-1839-5p	5p	MIMAT0009456	AAGGUAGAUAGAACAGGUCUUG	AGGUAG	22	Yes	-	non-canonical_miRNA	mmu-mir-1839	MI0009991	GAAAAGGUAGAUAGAACAGGUCUUGUUUGCAAAAUAAAUUCAAGACCUACUUAUCUACCAACAGCCAUUGCCU	chr7:81529916-81529988(+)	MIPF0000702	mir-1839	1839	p1@2900076A07Rik	ENSMUST00000180879.4	-0.189917	0.876656	0.589721	0.759039	8.22963	8.41954	432.664	274.006	193.123	385.993	351.117	289.921
mmu-miR-15a-5p	5p	MIMAT0000526	UAGCAGCACAUAAUGGUUUGUG	AGCAGC	22	Yes	Mature_miRNA	canonical_conserved_miRNA	mmu-mir-15a	MI0000564	CCCUUGGAGUAAAGUAGCAGCACAUAAUGGUUUGUGGAUGUUGAAAAGGUGCAGGCCAUACUGUGCUGCCUCAAAAUACAAGGA	chr14:61632027-61632110(-)	MIPF0000006	mir-15	15a,16-1	p1@ENSMUST00000152279	ENSMUST00000180377.5	0.347976	1.27277	0.591625	0.760425	4.14246	3.79449	21.0215	17.8805	13.9074	11.3368	16.9148	13.2405
mmu-miR-1931	5p	MIMAT0009394	AUGCAAGGGCUGGUGCGAUGGC	UGCAAG	22	NO	-	non-canonical_miRNA	mmu-mir-1931	MI0009920	AGCCAUCUCCUAGGCCAGAAGCAUUAACUCUUUGAAUGCUGCUCGUCAAAGAUCUGUUGCAGAGCCUUUGAAUUGAAGCUGCUUUAAAAUUCCAAUGCAAGGGCUGGUGCGAUGGCUCA	chr10:93162785-93162903(+)	-	-	1931	p1@Cdk17	ENSMUST00000069965.7	0.57329	1.48791	0.593083	0.761234	3.91705	3.34376	2.92923	5.55744	36.9811	12.5965	4.84819	13.0122
mmu-miR-700-3p	3p	MIMAT0003490	CACGCGGGAACCGAGUCCACC	ACGCGG	21	Yes	Mature_miRNA	canonical_conserved_miRNA	mmu-mir-700	MI0004684	UUCACUGGGAGUAAGGCUCCUUCCUGUGCUUGCAGGGGAGAAAUACGAACUGCACGCGGGAACCGAGUCCACCCCCAGU	chr4:135416555-135416633(-)	-	-	700	p1@Rcan3	NM_022980	-0.250335	0.840701	0.594054	0.761416	5.02658	5.27691	33.5999	33.103	30.9756	49.1263	34.476	32.6447
mmu-miR-23a-3p	3p	MIMAT0000532	AUCACAUUGCCAGGGAUUUCC	UCACAU	21	Yes	Mature_miRNA	canonical_conserved_miRNA	mmu-mir-23a	MI0000571	CGGACGGCUGGGGUUCCUGGGGAUGGGAUUUGAUGCCAGUCACAAAUCACAUUGCCAGGGAUUUCCAACUGACCC	chr8:84208518-84208592(+)	MIPF0000027	mir-23	23a,24-2,27a,3074-2	Unknown	Unknown	0.145667	1.10624	0.595672	0.762427	11.9112	11.7656	4122.97	3763.11	3668.39	3913.73	3634.53	2896.47
mmu-miR-669m-3p	3p	MIMAT0009419	AUAUACAUCCACACAAACAUAU	UAUACA	22	Yes	-	non-canonical_miRNA	mmu-mir-669m-1	MI0009943	UGUAUGUGCAUGUGUGUAUAGUUUUGUGUGCAUGUGCAUGUGUGUAUAUGAAUAGACAUAUACAUCCACACAAACAUAUACAAGCAAGCACAGAUACA	chr2:10512790-10512887(+)	MIPF0000316	mir-467	297a-2,466a,467a-1,669a-1,669b,669a-2,669a-3,467b,669c,297b,297a-3,297a-4,297c,466b-1,466b-2,466b-3,466c-1,466e,466f-1,466f-2,466f-3,466g,466h,467c,467d,466d,467e,466l,669k,669g,669d,669j,669f,669i,669h,669e,669l,669m-1,669m-2,669o,466m,669d-2,466o,467a-2,669a-4,669a-5,467a-3,466c-2,669a-6,467a-4,466b-4,669a-7,467a-5,466b-5,669p-1,467a-6,669a-8,466b-6,669a-9,467a-7,466b-7,669p-2,467a-8,669a-10,46…	p2@Sfmbt2	ENSMUST00000041105.6	-0.606348	0.656857	0.598112	0.763424	-0.563806	0.0425427	0.861537	0.966511	0	0.7198	0.969638	1.36971
mmu-miR-669m-3p	3p	MIMAT0009419	AUAUACAUCCACACAAACAUAU	UAUACA	22	Yes	-	non-canonical_miRNA	mmu-mir-669m-2	MI0009944	AUAUUUGCAUGUGUGUAUAGUUUUGUGUGCAUGUGCAUGUGUGUAUAUGAAUAUACAUAUACAUCCACACAAACAUAUACAAGCAUGCACAGAUAUAC	chr2:10513434-10513531(+)	MIPF0000316	mir-467	297a-2,466a,467a-1,669a-1,669b,669a-2,669a-3,467b,669c,297b,297a-3,297a-4,297c,466b-1,466b-2,466b-3,466c-1,466e,466f-1,466f-2,466f-3,466g,466h,467c,467d,466d,467e,466l,669k,669g,669d,669j,669f,669i,669h,669e,669l,669m-1,669m-2,669o,466m,669d-2,466o,467a-2,669a-4,669a-5,467a-3,466c-2,669a-6,467a-4,466b-4,669a-7,467a-5,466b-5,669p-1,467a-6,669a-8,466b-6,669a-9,467a-7,466b-7,669p-2,467a-8,669a-10,46…	p2@Sfmbt2	ENSMUST00000041105.6	-0.606348	0.656857	0.598112	0.763424	-0.563806	0.0425427	0.861537	0.966511	0	0.7198	0.969638	1.36971
mmu-miR-3970	5p	MIMAT0019355	GAGGUUGUAGUUUGUGCUUU	AGGUUG	20	NO	-	non-canonical_miRNA	mmu-mir-3970	MI0016980	CUAGGAAUUUGAGGUUGUAGUUUGUGCUUUCUAUCUUGUAGAGAUUUCAAUACUCAGUAUGAAGCAGAAACCAGCAUCACCCUUUUGUUU	chr19:33157112-33157201(+)	-	-	3970	Unknown	Unknown	0.338629	1.26455	0.600935	0.765962	3.92036	3.58173	15.3354	15.4642	14.5396	14.216	9.58864	12.0991
mmu-miR-1191a	5p	MIMAT0005849	CAGUCUUACUAUGUAGCCCUA	AGUCUU	21	NO	-	non-canonical_miRNA	mmu-mir-1191a	MI0006296	UGGAACCAGCCUGGUCUACAUAGCAACAUCUAAGCCAGCCAGGGCUACAUAGUGAGAACCUGCCUCAAAAGCAAAACAGCAGUCUUACUAUGUAGCCCUAGAUGGCCUAGAACUCCCUAU	chr7:27205536-27205655(+)	-	-	1191a	Unknown	Unknown	-0.25291	0.839202	0.608433	0.773512	4.97269	5.2256	24.2953	35.5193	34.4524	39.7689	29.6278	42.9175
mmu-let-7i-3p	3p	MIMAT0004520	CUGCGCAAGCUACUGCCUUGCU	UGCGCA	22	Yes	Star_miRNA	canonical_conserved_miRNA	mmu-let-7i	MI0000138	CUGGCUGAGGUAGUAGUUUGUGCUGUUGGUCGGGUUGUGACAUUGCCCGCUGUGGAGAUAACUGCGCAAGCUACUGCCUUGCUAG	chr10:122985640-122985724(-)	MIPF0000002	let-7	let7i	p1@Mirlet7i	XM_001479141	0.34968	1.27428	0.608541	0.773512	3.11109	2.76141	8.78768	8.21535	8.85017	4.85865	9.80412	5.47883
mmu-miR-7025-3p	3p	MIMAT0027955	CAGCACAACUCCAGCUCACCAG	AGCACA	22	Yes	-	non-canonical_miRNA	mmu-mir-7025	MI0022874	UGGCCCGUGAGCUGAAGCUGGUGGCUCCCAGUGAGUUUCUCAGUAGGCAGCACAACUCCAGCUCACCAGCCACG	chr5:75176831-75176904(+)	-	-	7025	p1@Pdgfra	NM_011058	-0.355912	0.781376	0.614946	0.780574	2.19627	2.55219	4.47999	6.28232	2.8447	8.45765	4.09403	5.02226
mmu-miR-361-3p	3p	MIMAT0017075	UCCCCCAGGUGUGAUUCUGAUUUGU	CCCCCA	25	Yes	Mature_miRNA	canonical_conserved_miRNA	mmu-mir-361	MI0000761	GAAGCUUAUCAGAAUCUCCAGGGGUACUUAGUAUUUGAAAAGUCCCCCAGGUGUGAUUCUGAUUUGUUUC	chrX:113074824-113074893(-)	MIPF0000172	mir-361	361	p1@Chm	ENSMUST00000135821.4	0.150633	1.11006	0.61708	0.78065	8.82884	8.67821	559.999	405.452	398.257	445.016	359.843	424.153
mmu-miR-345-3p	3p	MIMAT0004656	CCUGAACUAGGGGUCUGGAGAC	CUGAAC	22	Yes	Mature_miRNA	canonical_conserved_miRNA	mmu-mir-345	MI0000632	ACCCAAGUCCAGGCCUGCUGACCCCUAGUCCAGUGCUUGUGGUGGCUACUGGGCCCUGAACUAGGGGUCUGGAGACCUGGGUUUGAUCUCCACAGG	chr12:108836973-108837068(+)	MIPF0000189	mir-345	345	Unknown	Unknown	-0.160177	0.894915	0.617265	0.78065	8.07905	8.23923	238.818	230.755	341.996	370.697	266.65	269.147
mmu-miR-125a-3p	3p	MIMAT0004528	ACAGGUGAGGUUCUUGGGAGCC	CAGGUG	22	Yes	Star_miRNA	canonical_conserved_miRNA	mmu-mir-125a	MI0000151	CUGGGUCCCUGAGACCCUUUAACCUGUGAGGACGUCCAGGGUCACAGGUGAGGUUCUUGGGAGCCUGG	chr17:17830812-17830879(+)	MIPF0000033	mir-10	99b,125a,let7e	p12@Ncrna00085	ENSMUST00000133912.4	0.203324	1.15135	0.617936	0.78065	7.21936	7.01603	109.243	113.807	224.415	152.238	80.1567	156.147
mmu-miR-6945-3p	3p	MIMAT0027791	UCUGAGCUCUGCCCUUCCCAU	CUGAGC	21	NO	-	non-canonical_miRNA	mmu-mir-6945	MI0022792	CACGUCCUGGGAGGGGCAGCCCCUGGUGCCCACAGAACCAGAGGUUCUGAGCUCUGCCCUUCCCAUAG	chr13:55507625-55507692(-)	-	-	6945	p1@Pdlim7	ENSMUST00000128910.4	0.421299	1.33913	0.618404	0.78065	0.901459	0.48016	1.03384	2.41628	2.21254	1.7995	1.18511	1.14142
mmu-miR-1839-3p	3p	MIMAT0009457	AGACCUACUUAUCUACCAACAGC	GACCUA	23	Yes	-	non-canonical_miRNA	mmu-mir-1839	MI0009991	GAAAAGGUAGAUAGAACAGGUCUUGUUUGCAAAAUAAAUUCAAGACCUACUUAUCUACCAACAGCCAUUGCCU	chr7:81529916-81529988(+)	MIPF0000702	mir-1839	1839	p1@2900076A07Rik	ENSMUST00000180879.4	-0.362452	0.777842	0.620978	0.782825	3.22936	3.59182	13.6123	10.1484	4.10901	14.5759	13.4672	7.98996
mmu-miR-152-3p	3p	MIMAT0000162	UCAGUGCAUGACAGAACUUGG	CAGUGC	21	Yes	Mature_miRNA	canonical_conserved_miRNA	mmu-mir-152	MI0000174	CCGGGCCUAGGUUCUGUGAUACACUCCGACUCGGGCUCUGGAGCAGUCAGUGCAUGACAGAACUUGGGCCCGG	chr11:96850393-96850465(+)	MIPF0000056	mir-148	152	p1@Copz2	NM_019877	0.164	1.12039	0.625491	0.786939	10.7143	10.5503	2393.01	1529.75	1116.7	1633.23	1613.69	1251.46
mmu-miR-3473b	5p	MIMAT0020367	GGGCUGGAGAGAUGGCUCAG	GGCUGG	20	NO	-	non-canonical_miRNA	mmu-mir-3473b	MI0016997	CUGAGCCAUCUCUCCAGCCCAAGAUUAGGUUUUAAGGGCUGGAGAGAUGGCUCAG	chr10:41670739-41670793(+)	MIPF0001230	mir-3473	3473b	Unknown	Unknown	0.414501	1.33284	0.628194	0.786939	6.38284	5.96834	33.4276	31.8949	185.221	87.2757	26.3957	74.1925
mmu-miR-466c-5p	5p	MIMAT0004877	UGAUGUGUGUGUGCAUGUACAUAU	GAUGUG	24	Yes	-	non-canonical_miRNA	mmu-mir-466c-1	MI0005505	GUAUAUGUGUUGAUGUGUGUGUGCAUGUACAUAUGUGAAUAUGAUAUACAUAUACAUACACGCACACAUAAGACACAUAUGAGC	chr2:10481534-10481617(+)	MIPF0000208	mir-466	297a-2,466a,467a-1,669a-1,669b,669a-2,669a-3,467b,669c,297b,297a-3,297a-4,297c,466b-1,466b-2,466b-3,466c-1,466e,466f-1,466f-2,466f-3,466g,466h,467c,467d,466d,467e,466l,669k,669g,669d,669j,669f,669i,669h,669e,669l,669m-1,669m-2,669o,466m,669d-2,466o,467a-2,669a-4,669a-5,467a-3,466c-2,669a-6,467a-4,466b-4,669a-7,467a-5,466b-5,669p-1,467a-6,669a-8,466b-6,669a-9,467a-7,466b-7,669p-2,467a-8,669a-10,46…	p2@Sfmbt2	ENSMUST00000041105.6	-0.329149	0.796006	0.628523	0.786939	2.69349	3.02263	8.78768	6.28232	4.10901	8.45765	7.64937	8.21824
mmu-miR-466c-5p	5p	MIMAT0004877	UGAUGUGUGUGUGCAUGUACAUAU	GAUGUG	24	Yes	-	non-canonical_miRNA	mmu-mir-466c-2	MI0014057	UGUGUAUAUGUGUUGAUGUGUGUGUGCAUGUACAUAUGUGAAUAUGAUAUACAUAUACAUACACGCACACAUAAGACACAUAUGAGCACA	chr2:10483966-10484055(+)	MIPF0000208	mir-466	297a-2,466a,467a-1,669a-1,669b,669a-2,669a-3,467b,669c,297b,297a-3,297a-4,297c,466b-1,466b-2,466b-3,466c-1,466e,466f-1,466f-2,466f-3,466g,466h,467c,467d,466d,467e,466l,669k,669g,669d,669j,669f,669i,669h,669e,669l,669m-1,669m-2,669o,466m,669d-2,466o,467a-2,669a-4,669a-5,467a-3,466c-2,669a-6,467a-4,466b-4,669a-7,467a-5,466b-5,669p-1,467a-6,669a-8,466b-6,669a-9,467a-7,466b-7,669p-2,467a-8,669a-10,46…	p2@Sfmbt2	ENSMUST00000041105.6	-0.329149	0.796006	0.628523	0.786939	2.69349	3.02263	8.78768	6.28232	4.10901	8.45765	7.64937	8.21824
mmu-miR-466c-5p	5p	MIMAT0004877	UGAUGUGUGUGUGCAUGUACAUAU	GAUGUG	24	Yes	-	non-canonical_miRNA	mmu-mir-466c-3	MI0031753	UGUGUAUAUGUGUUGAUGUGUGUGUGCAUGUACAUAUGUGAAUAUGAUAUACAUAUACAUACACGCACACAUAAGACACAUAUGAGCACA	chr2:10491336-10491425(+)	MIPF0000208	mir-466	297a-2,466a,467a-1,669a-1,669b,669a-2,669a-3,467b,669c,297b,297a-3,297a-4,297c,466b-1,466b-2,466b-3,466c-1,466e,466f-1,466f-2,466f-3,466g,466h,467c,467d,466d,467e,466l,669k,669g,669d,669j,669f,669i,669h,669e,669l,669m-1,669m-2,669o,466m,669d-2,466o,467a-2,669a-4,669a-5,467a-3,466c-2,669a-6,467a-4,466b-4,669a-7,467a-5,466b-5,669p-1,467a-6,669a-8,466b-6,669a-9,467a-7,466b-7,669p-2,467a-8,669a-10,46…	p2@Sfmbt2	ENSMUST00000041105.6	-0.329149	0.796006	0.628523	0.786939	2.69349	3.02263	8.78768	6.28232	4.10901	8.45765	7.64937	8.21824
mmu-miR-215-5p	5p	MIMAT0000904	AUGACCUAUGAUUUGACAGAC	UGACCU	21	Yes	Mature_miRNA	canonical_conserved_miRNA	mmu-mir-215	MI0000974	AGCUCUCAGCAUCAACGGUGUACAGGAGAAUGACCUAUGAUUUGACAGACCGUGCAGCUGUGUAUGUCUGUCAUUCUGUAGGCCAAUAUUCUGUAUGUCACUGCUACUUAAA	chr1:185313581-185313692(+)	MIPF0000063	mir-192	194-1,215	p1@Mir215	ENSMUST00000192375.1	0.358009	1.28166	0.629653	0.787281	3.02923	2.67122	6.71999	4.59093	13.2752	5.3985	6.57199	7.07682
mmu-miR-328-3p	3p	MIMAT0000565	CUGGCCCUCUCUGCCCUUCCGU	UGGCCC	22	Yes	Mature_miRNA	canonical_conserved_miRNA	mmu-mir-328	MI0000603	CUGUCUCGGAGCCUGGGGCAGGGGGGCAGGAGGGGCUCAGGGAGAAAGUAUCUACAGCCCCUGGCCCUCUCUGCCCUUCCGUCCCCUGUCCCCAAGU	chr8:105308364-105308460(-)	MIPF0000203	mir-328	328	Unknown	Unknown	-0.164588	0.892183	0.635316	0.793249	8.6914	8.85599	323.421	360.267	556.928	630.005	380.421	379.637
mmu-miR-375-3p	3p	MIMAT0000739	UUUGUUCGUUCGGCUCGCGUGA	UUGUUC	22	NO	Mature_miRNA	canonical_conserved_miRNA	mmu-mir-375	MI0000792	CCCCGCGACGAGCCCCUCGCACAAACCGGACCUGAGCGUUUUGUUCGUUCGGCUCGCGUGAGGC	chr1:74900658-74900721(-)	MIPF0000114	mir-375	375	Unknown	Unknown	0.377015	1.29865	0.636153	0.793249	3.74966	3.37264	6.03076	10.1484	24.338	7.5579	6.46425	17.1213
mmu-miR-365-2-5p	5p	MIMAT0017179	AGGGACUUUCAGGGGCAGCUGUG	GGGACU	23	Yes	Star_miRNA	canonical_conserved_miRNA	mmu-mir-365-2	MI0001645	AGAGUGAUCAAGGACAGCAAGAAAAAUGAGGGACUUUCAGGGGCAGCUGUGUUUCCUGACUCAGUCAUAAUGCCCCUAAAAAUCCUUAUUGUUCUUGCAGUGUGCAUCGGAG	chr11:79726400-79726511(+)	MIPF0000061	mir-365	365-2	Unknown	Unknown	-0.25738	0.836606	0.639896	0.796835	5.22871	5.48609	24.9846	24.8877	62.8994	50.9258	26.8266	56.8428
mmu-miR-148b-5p	5p	MIMAT0017036	GAAGUUCUGUUAUACACUCAGGCU	AAGUUC	24	Yes	Star_miRNA	canonical_conserved_miRNA	mmu-mir-148b	MI0000617	CAGGCACCCUUAGCAUUUGAGGUGAAGUUCUGUUAUACACUCAGGCUGUGGCUCUGAAAGUCAGUGCAUCACAGAACUUUGUCUCGAAAGCUUUCUA	chr15:103285125-103285221(+)	MIPF0000056	mir-148	148b	p1@Copz1	ENSMUST00000100162.3	0.269352	1.20527	0.649558	0.806763	4.56101	4.29166	28.0861	22.9546	19.5968	21.0541	20.4701	17.1213
mmu-miR-505-5p	5p	MIMAT0017259	GGGAGCCAGGAAGUAUUGAUGUU	GGAGCC	23	Yes	Mature_miRNA	canonical_conserved_miRNA	mmu-mir-505	MI0004706	AAAUUGAUGCACCCAGUGGGGGAGCCAGGAAGUAUUGAUGUUUCUGCCAGGUUAGCGUCAACACUUGCUGGUUUUCUCUCUGGAGUAUCA	chrX:60394403-60394492(-)	MIPF0000217	mir-505	505	p1@Atp11c	NM_001001798	-0.386133	0.765178	0.649624	0.806763	1.05621	1.44234	1.20615	1.6914	3.47685	3.2391	2.15475	2.73941
mmu-miR-297b-5p	5p	MIMAT0003480	AUGUAUGUGUGCAUGAACAUGU	UGUAUG	22	Yes	-	non-canonical_miRNA	mmu-mir-297b	MI0004674	UCUAUUUGCUUGUGUGUAUAUGUAUGUGUGCAUGAACAUGUGUAUAUGAAUAUACAUAUACAUACACACAUACCCAUACAAACAUGCAUACAAACACACAGAAAAUGGA	chr2:10511667-10511775(+)	MIPF0000204	mir-297	297a-2,466a,467a-1,669a-1,669b,669a-2,669a-3,467b,669c,297b,297a-3,297a-4,297c,466b-1,466b-2,466b-3,466c-1,466e,466f-1,466f-2,466f-3,466g,466h,467c,467d,466d,467e,466l,669k,669g,669d,669j,669f,669i,669h,669e,669l,669m-1,669m-2,669o,466m,669d-2,466o,467a-2,669a-4,669a-5,467a-3,466c-2,669a-6,467a-4,466b-4,669a-7,467a-5,466b-5,669p-1,467a-6,669a-8,466b-6,669a-9,467a-7,466b-7,669p-2,467a-8,669a-10,46…	p2@Sfmbt2	ENSMUST00000041105.6	-0.306194	0.808773	0.653698	0.810726	3.07004	3.37623	8.44306	8.45698	8.21801	8.9975	10.0196	12.0991
mmu-miR-7679-5p	5p	MIMAT0029872	AGGCUGGCACCAGGAUCCCU	GGCUGG	20	Yes	-	non-canonical_miRNA	mmu-mir-7679	MI0025024	AGGCUGGCACCAGGAUCCCUGAUUUGAGAUUCUUACUGUCAGGAUCCCAGGGUACCAACCAGC	chr11:82985003-82985065(-)	-	-	7679	p1@LOC100505167,p1@Slfn9	ENSMUST00000138797.1	-0.589667	0.664496	0.657542	0.814395	-0.735331	-0.145664	0.172307	0.483256	1.26431	1.0797	0.8619	0.684854
mmu-miR-3068-5p	5p	MIMAT0014842	UUGGAGUUCAUGCAAGUUCUAACC	UGGAGU	24	Yes	Mature_miRNA	canonical_conserved_miRNA	mmu-mir-3068	MI0014030	GCGAGAGUAAUUGGAGUUCAUGCAAGUUCUAACCAGCUUACUCAGUAGCUGGGUGAAUUGCAGUACUCCAACAUUCUGC	chr12:87437679-87437757(-)	MIPF0001596	mir-3068	3068	p1@Alkbh1	ENSMUST00000162986.1	0.333613	1.26017	0.664047	0.821345	4.22515	3.89154	34.2892	15.4642	6.00547	15.8356	16.6993	11.8708
mmu-miR-3109-3p	3p	MIMAT0014950	UAGGGCCAUCUCAUCCAGAUA	AGGGCC	21	Yes	Star_miRNA	canonical_mmu-specific_miRNA	mmu-mir-3109	MI0014106	UGCCUGCUCCUGUAAAUGGAUGCGAUGGUUCCCAUGCUGUUCUGAGGCAGAGCUAGGGCCAUCUCAUCCAGAUACUGUGGAGAUGGUA	chr9:69456944-69457031(+)	-	-	3109	p1@Anxa2	NM_007585	-0.433539	0.740443	0.666041	0.822301	0.33363	0.767169	1.72307	0.966511	0.948232	0.3599	0.969638	3.88084
mmu-miR-1969	5p	MIMAT0009442	AAGAUGGAGACUUUAACAUGGGU	AGAUGG	23	NO	-	non-canonical_miRNA	mmu-mir-1969	MI0009966	AUAGUGCUAGAGGCUGAAGAUGGAGACUUUAACAUGGGUGCUCUUAAAAUCUGUUAACAUCCAUGCUGCCUCCAUUUCUGGUCUGUAGACAUCA	chr8:70925525-70925618(+)	-	-	1969	Unknown	Unknown	-0.350103	0.784528	0.66661	0.822301	0.830213	1.18032	0.861537	1.44977	3.16077	2.1594	1.29285	3.42427
mmu-miR-342-3p	3p	MIMAT0000590	UCUCACACAGAAAUCGCACCCGU	CUCACA	23	Yes	Mature_miRNA	canonical_conserved_miRNA	mmu-mir-342	MI0000627	GAAAAUGGGCUCAAGGUGAGGGGUGCUAUCUGUGAUUGAGGGACAUGGUCAAUGGAAUUGUCUCACACAGAAAUCGCACCCGUCACCUUGGCCUGCUGA	chr12:108658620-108658718(+)	MIPF0000190	mir-342	342	p3@Evl	ENSMUST00000172409.1	0.148511	1.10842	0.667947	0.822846	8.3901	8.24159	285.686	428.648	292.055	371.956	339.804	195.868
mmu-miR-3082-3p	3p	MIMAT0014873	CACAUGGCACUCAACUCUGCAG	ACAUGG	22	Yes	-	non-canonical_miRNA	mmu-mir-3082	MI0014045	GGACAGAGUGUGUGUGUCUGUGUGGAGACAGGAGUUGCCCACACAUGGCACUCAACUCUGCAGG	chr17:25831365-25831428(-)	-	-	3082	p1@Stub1	NM_019719	0.317887	1.2465	0.672301	0.825562	1.39484	1.07696	2.75692	1.93302	3.16077	2.33935	1.50833	2.51113
mmu-miR-3102-3p	3p	MIMAT0014936	GAGCACCCCAUUGGCUACCCACA	AGCACC	23	Yes	-	non-canonical_miRNA	mmu-mir-3102	MI0014099	GUGAGUGGCCAGGGUGGGGCUGGGUGGUGCAGGCAGGAGAGCCAUUGAUCUAUUGUGGGCUCUACUCCCUGCCCCAGCCAGAGCACCCCAUUGGCUACCCACAG	chr7:100882306-100882409(-)	MIPF0001469	mir-3102	3102	p1@Arhgef17	NM_001081116	0.239106	1.18026	0.672954	0.825562	4.98846	4.74936	24.4677	36.9691	33.8203	36.1699	30.382	13.9254
mmu-miR-103-3p	3p	MIMAT0000546	AGCAGCAUUGUACAGGGCUAUGA	GCAGCA	23	Yes	Mature_miRNA	canonical_conserved_miRNA	mmu-mir-103-2	MI0000588	GUCUUCGUGCUUUCAGCUUCUUUACAGUGCUGCCUUGUAGCAUUCAGGUCAAGCAGCAUUGUACAGGGCUAUGAAAGAACCAAGAA	chr2:131288052-131288137(+)	MIPF0000024	mir-103	103-2	p1@Pank2	NM_153501	0.11783	1.0851	0.674115	0.825562	11.3106	11.1928	3030.54	2316.24	2272.6	2446.24	2443.38	2132.41
mmu-miR-103-3p	3p	MIMAT0000546	AGCAGCAUUGUACAGGGCUAUGA	GCAGCA	23	Yes	Mature_miRNA	canonical_conserved_miRNA	mmu-mir-103-1	MI0000587	UUCUUACUGCCCUCGGCUUCUUUACAGUGCUGCCUUGUUGCAUAUGGAUCAAGCAGCAUUGUACAGGGCUAUGAAGGCAUUGAGAC	chr11:35782396-35782481(+)	MIPF0000024	mir-103	103-1	p1@Pank3	NM_145962	0.117501	1.08485	0.676033	0.825562	11.2894	11.1719	3002.63	2269.37	2236.56	2408.81	2414.51	2098.16
mmu-miR-466b-5p	5p	MIMAT0004875	UGAUGUGUGUGUACAUGUACAU	GAUGUG	22	Yes	-	non-canonical_miRNA	mmu-mir-466b-8	MI0014112	GUGUGUAUGUGUUGAUGUGUGUGUACAUGUACAUAUGUGAAUAUGAUAUACAUAUACAUACACGCACACAUAAGACACAUAUGAGC	chr2:10476628-10476713(+)	MIPF0000208	mir-466	297a-2,466a,467a-1,669a-1,669b,669a-2,669a-3,467b,669c,297b,297a-3,297a-4,297c,466b-1,466b-2,466b-3,466c-1,466e,466f-1,466f-2,466f-3,466g,466h,467c,467d,466d,467e,466l,669k,669g,669d,669j,669f,669i,669h,669e,669l,669m-1,669m-2,669o,466m,669d-2,466o,467a-2,669a-4,669a-5,467a-3,466c-2,669a-6,467a-4,466b-4,669a-7,467a-5,466b-5,669p-1,467a-6,669a-8,466b-6,669a-9,467a-7,466b-7,669p-2,467a-8,669a-10,46…	p2@Sfmbt2	ENSMUST00000041105.6	-0.309641	0.806842	0.680112	0.825562	2.39971	2.70935	5.68614	7.73209	2.21254	5.57845	6.8952	7.07682
mmu-miR-466b-5p	5p	-	UGAUGUGUGUGUACAUGUACAU	GAUGUG	22	-	-	-	mmu-mir-466e	-	-	-	-	-	-	-	-	-0.309641	0.806842	0.680112	0.825562	2.39971	2.70935	5.68614	7.73209	2.21254	5.57845	6.8952	7.07682
mmu-miR-466e-5p	5p	-	GAUGUGUGUGUACAUGUACAUA	AUGUGU	22	-	-	-	mmu-mir-466b-8	-	-	-	-	-	-	-	-	-0.309641	0.806842	0.680112	0.825562	2.39971	2.70935	5.68614	7.73209	2.21254	5.57845	6.8952	7.07682
mmu-miR-466e-5p	5p	MIMAT0004879	GAUGUGUGUGUACAUGUACAUA	AUGUGU	22	Yes	-	non-canonical_miRNA	mmu-mir-466e	MI0005506	GUGUAUGUGUUGAUGUGUGUGUACAUGUACAUAUGUGAAUAUGAUAUACAUAUACAUACACGCACACAUAAGACACAUAUGAGC	chr2:10479088-10479171(+)	MIPF0000208	mir-466	297a-2,466a,467a-1,669a-1,669b,669a-2,669a-3,467b,669c,297b,297a-3,297a-4,297c,466b-1,466b-2,466b-3,466c-1,466e,466f-1,466f-2,466f-3,466g,466h,467c,467d,466d,467e,466l,669k,669g,669d,669j,669f,669i,669h,669e,669l,669m-1,669m-2,669o,466m,669d-2,466o,467a-2,669a-4,669a-5,467a-3,466c-2,669a-6,467a-4,466b-4,669a-7,467a-5,466b-5,669p-1,467a-6,669a-8,466b-6,669a-9,467a-7,466b-7,669p-2,467a-8,669a-10,46…	p2@Sfmbt2	ENSMUST00000041105.6	-0.309641	0.806842	0.680112	0.825562	2.39971	2.70935	5.68614	7.73209	2.21254	5.57845	6.8952	7.07682
mmu-miR-466o-5p	5p	-	UGAUGUGUGUGUACAUGUACAU	GAUGUG	22	-	-	-	mmu-mir-466b-8	-	-	-	-	-	-	-	-	-0.309641	0.806842	0.680112	0.825562	2.39971	2.70935	5.68614	7.73209	2.21254	5.57845	6.8952	7.07682
mmu-miR-466o-5p	5p	-	UGAUGUGUGUGUACAUGUACAU	GAUGUG	22	-	-	-	mmu-mir-466e	-	-	-	-	-	-	-	-	-0.309641	0.806842	0.680112	0.825562	2.39971	2.70935	5.68614	7.73209	2.21254	5.57845	6.8952	7.07682
mmu-miR-184-3p	3p	MIMAT0000213	UGGACGGAGAACUGAUAAGGGU	GGACGG	22	Yes	Mature_miRNA	canonical_conserved_miRNA	mmu-mir-184	MI0000226	CCUUUCCUUAUCACUUUUCCAGCCAGCUUUGUGACUCUAAGUGUUGGACGGAGAACUGAUAAGGGUAGG	chr9:89802260-89802328(-)	MIPF0000059	mir-184	184	Unknown	Unknown	0.236108	1.17781	0.680527	0.825562	4.70383	4.46772	19.9877	24.1628	34.1364	23.3935	20.7933	22.1436
mmu-miR-466j	5p	MIMAT0005848	UGUGUGCAUGUGCAUGUGUGUAA	GUGUGC	23	NO	-	non-canonical_miRNA	mmu-mir-466j	MI0006295	GUGUGUGUGUGUGUGCAUUCGUGUGUUUGUGCAUGUGUGUAUGUGUGCACAUUUAUGUGUGUGCAUGUGUAUGUAUGUGUGUGUGCAUGUGCAUGUGUGUAAUUGUGUAUAUAUGUGCAUAC	chr10:60960723-60960844(+)	MIPF0000316	mir-467	466j	Unknown	Unknown	0.348943	1.27363	0.680931	0.825562	0.821731	0.472788	1.55077	0.966511	2.8447	0.89975	1.40059	1.82628
mmu-miR-3064-5p	5p	MIMAT0014834	UCUGGCUGUUGUGGUGUGCAAA	CUGGCU	22	Yes	-	non-canonical_miRNA	mmu-mir-3064	MI0014026	GGUCUGGCUGUUGUGGUGUGCAAAACUCCGUACAUUGCUAUUUUGCCACACUGCAACACCUUACAGA	chr11:106782693-106782759(-)	MIPF0001238	mir-3064	3064	p1@Ddx5,p1@Gm12183	NM_007840	0.306677	1.23686	0.684131	0.827155	1.20082	0.894142	1.89538	2.17465	2.8447	2.1594	1.18511	2.28285
mmu-miR-219a-5p	5p	MIMAT0000664	UGAUUGUCCAAACGCAAUUCU	GAUUGU	21	Yes	Mature_miRNA	canonical_conserved_miRNA	mmu-mir-219a-1	MI0000702	CCGUCCCGGGCCGCGGCUCCUGAUUGUCCAAACGCAAUUCUCGAGUCUCUGGCUCCGGCCGAGAGUUGCGUCUGGACGUCCCGAGCCGCCGCCCCCAAACCUCGAGGGGG	chr17:34024983-34025092(-)	MIPF0000044	mir-219	219a-1,219c	Unknown	Unknown	-0.389943	0.76316	0.684603	0.827155	0.321418	0.711362	1.03384	1.6914	0.948232	0.3599	2.37023	2.05456
mmu-miR-574-3p	3p	MIMAT0004894	CACGCUCAUGCACACACCCACA	ACGCUC	22	Yes	Mature_miRNA	canonical_conserved_miRNA	mmu-mir-574	MI0005518	UGCGGGCGUGUGAGUGUGUGUGUGUGAGUGUGUGUCGCUCCAAGUCCACGCUCAUGCACACACCCACACGCCCGCACG	chr5:64970318-64970395(+)	MIPF0000419	mir-574	574	p1@Fam114a1	NM_026667	-0.148456	0.902216	0.684945	0.827155	6.54107	6.68952	113.895	92.0602	73.0139	125.245	113.555	70.5399
mmu-miR-155-3p	3p	MIMAT0016993	CUCCUACCUGUUAGCAUUAAC	UCCUAC	21	Yes	Star_miRNA	canonical_conserved_miRNA	mmu-mir-155	MI0000177	CUGUUAAUGCUAAUUGUGAUAGGGGUUUUGGCCUCUGACUGACUCCUACCUGUUAGCAUUAACAG	chr16:84714140-84714204(+)	MIPF0000157	mir-155	155	p@chr16:84703569..84703586,+	ENSMUST00000185662.3	0.290834	1.22335	0.686469	0.827907	2.42019	2.12935	8.27076	4.3493	3.16077	4.85865	4.09403	4.10912
mmu-miR-361-5p	5p	MIMAT0000704	UUAUCAGAAUCUCCAGGGGUAC	UAUCAG	22	Yes	Star_miRNA	canonical_conserved_miRNA	mmu-mir-361	MI0000761	GAAGCUUAUCAGAAUCUCCAGGGGUACUUAGUAUUUGAAAAGUCCCCCAGGUGUGAUUCUGAUUUGUUUC	chrX:113074824-113074893(-)	MIPF0000172	mir-361	361	p1@Chm	ENSMUST00000135821.4	-0.131045	0.91317	0.687582	0.828162	6.34418	6.47523	85.2922	74.9046	83.4444	91.0546	88.3448	87.433
mmu-miR-455-5p	5p	MIMAT0003485	UAUGUGCCUUUGGACUACAUCG	AUGUGC	22	Yes	Star_miRNA	canonical_conserved_miRNA	mmu-mir-455	MI0004679	CUCCCUGGUGUGAGCGUAUGUGCCUUUGGACUACAUCGUGAACGCAGCACCAUGCAGUCCACGGGCAUAUACACUUGCCUCA	chr4:63256851-63256932(+)	MIPF0000129	mir-455	455	p1@Col27a1	NM_025685	-0.130443	0.913551	0.693701	0.834439	7.48335	7.61379	187.643	153.192	195.968	233.575	135.642	218.697
mmu-miR-1194	5p	MIMAT0005852	GAAUGAGUAACUGCUAGAUCCU	AAUGAG	22	NO	-	non-canonical_miRNA	mmu-mir-1194	MI0006299	ACACCUUCUGCUGGAGACAAUAUAAGGACAUUGGAAGAAGGGAGUCUAGCUCUUGCUCCUUUGCCUGCUUGCUGCGUGAGAAUGAGUAACUGCUAGAUCCUUGGACUUCCAUUCACAGCUG	:-()	-	-	1194	Unknown	Unknown	-0.322385	0.799747	0.695331	0.835306	1.12129	1.44367	3.27384	1.44977	1.58039	3.77895	2.26249	2.05456
mmu-miR-369-3p	3p	MIMAT0003186	AAUAAUACAUGGUUGAUCUUU	AUAAUA	21	Yes	Mature_miRNA	canonical_conserved_miRNA	mmu-mir-369	MI0003535	GGUACUUGAAGGGAGAUCGACCGUGUUAUAUUCGCUUGGCUGACUUCGAAUAAUACAUGGUUGAUCUUUUCUCAGUAUC	chr12:109743418-109743496(+)	MIPF0000018	mir-154	134,154,299a,300,323,329,376a,377,379,380,381,382,409,410,376b,411,412,485,543,539,541,494,376c,487b,369,758,668,667,666,496a,679,495,453,654,544,1193,1197,3072,299b	p1@ENSMUST00000165209	ENSMUST00000183116.4	0.301053	1.23204	0.69768	0.836471	1.64636	1.34531	1.55077	2.89953	5.05724	1.7995	4.41724	1.14142
mmu-miR-5615-5p	5p	MIMAT0022355	CUUGGUUGUUUUCUGAGACAGA	UUGGUU	22	Yes	-	non-canonical_miRNA	mmu-mir-5615-1	MI0019181	CUUGGUUGUUUUCUGAGACAGAAAAGAGUCUCAUUUUCUGUCUCAGAAAACAACCAAGGA	chr10:81104614-81104673(-)	MIPF0001318	mir-5615	5615-1,5615-2	Unknown	Unknown	-0.412423	0.751361	0.699031	0.836471	-0.543016	-0.130594	0.68923	1.20814	0	0.3599	0.969638	1.36971
mmu-miR-5615-5p	5p	MIMAT0022355	CUUGGUUGUUUUCUGAGACAGA	UUGGUU	22	Yes	-	non-canonical_miRNA	mmu-mir-5615-2	MI0019182	CUUGGUUGUUUUCUGAGACAGAAAAUGAGACUCUUUUCUGUCUCAGAAAACAACCAAGGA	chr10:81104616-81104675(+)	MIPF0001318	mir-5615	5615-1,5615-2	Unknown	Unknown	-0.412423	0.751361	0.699031	0.836471	-0.543016	-0.130594	0.68923	1.20814	0	0.3599	0.969638	1.36971
mmu-miR-193b-5p	5p	MIMAT0017271	CGGGGUUUUGAGGGCGAGAUGA	GGGGUU	22	Yes	Star_miRNA	canonical_conserved_miRNA	mmu-mir-193b	MI0005484	GGCCCAGAAUCGGGGUUUUGAGGGCGAGAUGAGUUUGUGUUUUAUCCAACUGGCCCACAAAGUCCCGCUUUUGGGGUCA	chr16:13449523-13449601(+)	MIPF0000082	mir-193	365-1,193b	Unknown	Unknown	-0.292464	0.816506	0.705239	0.842802	-0.313571	-0.0211075	1.20615	0.966511	0	1.0797	1.07738	0.684854
mmu-miR-1247-3p	3p	MIMAT0014801	CGGGAACGUCGAGACUGGAGC	GGGAAC	21	Yes	Star_miRNA	canonical_conserved_miRNA	mmu-mir-1247	MI0004120	CGGCCGCCGGGCGCACCCGUCCCGUUCGUCCCCGGACGUUGCUCUCUGCCCCGGGAACGUCGAGACUGGAGCGCCCGAACUG	chr12:110278048-110278129(-)	MIPF0000669	mir-1247	1247	Unknown	Unknown	-0.535431	0.689952	0.709766	0.84711	-0.405645	0.129786	0.172307	1.20814	0.948232	1.0797	1.18511	0.913138
mmu-miR-1932	5p	MIMAT0009395	GUUGCGGACAGCGCUAGGUCGG	UUGCGG	22	NO	-	non-canonical_miRNA	mmu-mir-1932	MI0009921	GCAGGCAGCCGGUCCAGCCUGGCCCUGAGUCUCCGACCCCAUUAACUCUCGGGUUGCGGACAGCGCUAGGUCGGCCCUGCUCCCCAGCAA	chr11:119390472-119390561(+)	-	-	1932	Unknown	Unknown	-0.387859	0.764263	0.713032	0.849191	-0.307345	0.0805145	0.68923	0.483256	1.26431	1.4396	0.43095	1.36971
mmu-miR-1943-5p	5p	MIMAT0009408	AAGGGAGGAUCUGGGCACCUGGA	AGGGAG	23	Yes	Mature_miRNA	canonical_mmu-specific_miRNA	mmu-mir-1943	MI0009932	GGCUGGGAAGGGAGGAUCUGGGCACCUGGACCAGCUCCUCCCUGCAGGUGCCAGCUCCUCCCUUCCCAGUCAC	chr15:79375228-79375300(-)	-	-	1943	p1@Tmem184b	NM_172608	-0.230069	0.852594	0.713962	0.849191	3.90013	4.1302	12.4061	15.9474	16.436	20.1544	14.3291	18.0345
mmu-miR-133a-3p	3p	MIMAT0000145	UUUGGUCCCCUUCAACCAGCUG	UUGGUC	22	Yes	Mature_miRNA	canonical_conserved_miRNA	mmu-mir-133a-1	MI0000159	GCUAAAGCUGGUAAAAUGGAACCAAAUCGCCUCUUCAAUGGAUUUGGUCCCCUUCAACCAGCUGUAGC	chr18:10782909-10782976(-)	MIPF0000029	mir-133	133a-1,1a-2,1b	p@chr18:10783856..10783901,-	ENSMUST00000179771.1	0.31054	1.24017	0.715205	0.849191	1.74584	1.4353	0.861537	3.38279	6.00547	2.5193	2.37023	3.19598
mmu-miR-133a-3p	3p	MIMAT0000145	UUUGGUCCCCUUCAACCAGCUG	UUGGUC	22	Yes	Mature_miRNA	canonical_conserved_miRNA	mmu-mir-133a-2	MI0000820	AGAAGCCAAAUGCUUUGCUGAAGCUGGUAAAAUGGAACCAAAUCAGCUGUUGGAUGGAUUUGGUCCCCUUCAACCAGCUGUAGCUGCGCAUUGAUCACGCCGCA	chr2:180398379-180398482(+)	MIPF0000029	mir-133	1a-1,133a-2	p1@Gm6307,p1@Mir1a-1	XM_896994	0.31054	1.24017	0.715205	0.849191	1.74584	1.4353	0.861537	3.38279	6.00547	2.5193	2.37023	3.19598
mmu-miR-3089-3p	3p	MIMAT0014900	AGCAUCUGCUGAUCCUGAGCUGU	GCAUCU	23	Yes	-	non-canonical_miRNA	mmu-mir-3089	MI0014082	GUGGCUUGCAACUGAGUUCAGGGACAGCGUGUCUCAGUUUCUCUGUCUGAGCAUCUGCUGAUCCUGAGCUGUGUUUUUAGCUGC	chr2:30721210-30721293(+)	-	-	3089	Unknown	Unknown	-0.300875	0.81176	0.720496	0.854369	1.17188	1.47276	2.75692	3.14116	0.632155	3.9589	2.04701	2.28285
mmu-miR-7a-1-3p	3p	MIMAT0004670	CAACAAAUCACAGUCUGCCAUA	AACAAA	22	Yes	Star_miRNA	canonical_conserved_miRNA	mmu-mir-7a-1	MI0000728	UUGGAUGUUGGCCUAGUUCUGUGUGGAAGACUAGUGAUUUUGUUGUUUUUAGAUAACUAAAACGACAACAAAUCACAGUCUGCCAUAUGGCACAGGCCACCUCUACAG	chr13:58392779-58392886(-)	MIPF0000022	mir-7	7a-1	p1@Hnrnpk	ENSMUST00000043269.10	0.202425	1.15063	0.723828	0.857213	4.58235	4.37993	25.3292	23.6795	22.7576	21.414	21.5475	19.4042
mmu-miR-324-5p	5p	MIMAT0000555	CGCAUCCCCUAGGGCAUUGGUGU	GCAUCC	23	Yes	Mature_miRNA	canonical_conserved_miRNA	mmu-mir-324	MI0000595	AACUGACUAUGCCUCCUCGCAUCCCCUAGGGCAUUGGUGUAAAGCUGGAGACCCACUGCCCCAGGUGCUGCUGGGGGUUGUAGUCUGAC	chr11:70012043-70012131(+)	MIPF0000165	mir-324	324	p1@Dvl2	ENSMUST00000102575.5	-0.227371	0.85419	0.728226	0.860515	4.00045	4.22782	18.6092	16.914	12.327	19.7945	24.5642	11.6425
mmu-miR-30c-2-3p	3p	MIMAT0005438	CUGGGAGAAGGCUGUUUACUCU	UGGGAG	22	Yes	Mature_miRNA	canonical_conserved_miRNA	mmu-mir-30c-2	MI0000548	GAGUGACAGAUAUUGUAAACAUCCUACACUCUCAGCUGUGAAAAGUAAGAAAGCUGGGAGAAGGCUGUUUACUCUCUCUGCCUU	chr1:23291701-23291784(+)	MIPF0000005	mir-30	30c-2	Unknown	Unknown	0.138027	1.1004	0.728489	0.860515	6.32966	6.19163	71.6799	63.3065	106.518	90.3349	49.4515	79.6713
mmu-miR-8112	5p	MIMAT0031418	UCUCCGCCACCUCCACCGCA	CUCCGC	20	NO	-	non-canonical_miRNA	mmu-mir-8112	MI0026044	CUCCGCCUCCUCCCCCCCUCCCACCCCGCCUGCUCUGCGGCGGAGGCGGCGGCGGCGGCAGCGGUGUCUCUGCCUCUCCGCCACCUCCACCGCAGCCUCUGACCCCCGGCCGGCGUUGUUGGCGGGGAGGG	chr6:71271671-71271801(+)	-	-	8112	Unknown	Unknown	-0.256974	0.836841	0.731133	0.861763	3.02044	3.27741	5.68614	7.97372	10.7466	10.4371	11.2047	7.3051
mmu-miR-152-5p	5p	MIMAT0016991	UAGGUUCUGUGAUACACUCCGACU	AGGUUC	24	Yes	Star_miRNA	canonical_conserved_miRNA	mmu-mir-152	MI0000174	CCGGGCCUAGGUUCUGUGAUACACUCCGACUCGGGCUCUGGAGCAGUCAGUGCAUGACAGAACUUGGGCCCGG	chr11:96850393-96850465(+)	MIPF0000056	mir-148	152	p1@Copz2	NM_019877	0.178959	1.13207	0.73142	0.861763	4.93021	4.75125	32.3938	32.3781	26.5505	29.6917	27.2576	23.7416
mmu-miR-6412	5p	MIMAT0025165	UCGAAACCAUCCUCAGCUACUA	CGAAAC	22	NO	-	non-canonical_miRNA	mmu-mir-6412	MI0021949	CUAGUUAGCUUGAUGUGGUACUGCACUCCUAUAAUCCCAGGGUCUUGGAGGUCUAGGCAGGAUGAUUAGGAGUUCGAAACCAUCCUCAGCUACUAAU	chr10:122648339-122648435(+)	-	-	6412	Unknown	Unknown	0.340542	1.26623	0.738952	0.869522	1.083	0.742461	2.4123	1.93302	1.89646	2.5193	0.538688	2.05456
mmu-miR-704	5p	MIMAT0003494	AGACAUGUGCUCUGCUCCUAG	GACAUG	21	NO	-	non-canonical_miRNA	mmu-mir-704	MI0004688	GCUGGGAGCUAGAGGAUGUGGUCAGCUGCAAGGAUCUUCCUCAGACAUGUGCUCUGCUCCUAGGGAUUGUUGACUAC	chr6:47803576-47803652(-)	-	-	704	p1@Pdia4	NM_009787	-0.24554	0.8435	0.740211	0.86989	2.26588	2.51142	3.61846	4.83256	6.00547	6.29825	2.69344	8.21824
mmu-miR-29c-5p	5p	MIMAT0004632	UGACCGAUUUCUCCUGGUGUUC	GACCGA	22	Yes	Star_miRNA	canonical_conserved_miRNA	mmu-mir-29c	MI0000577	AUCUCUUACACAGGCUGACCGAUUUCUCCUGGUGUUCAGAGUCUGUUUUUGUCUAGCACCAUUUGAAAUCGGUUAUGAUGUAGGGGGA	chr1:195037547-195037634(+)	MIPF0000009	mir-29	29c,29b-2	p@chr1:196860388..196860394,+	ENSMUST00000194584.1	-0.219102	0.8591	0.743924	0.873136	3.79783	4.01693	17.403	14.0144	10.1145	20.1544	18.2076	10.0445
mmu-miR-3473f	5p	MIMAT0031390	CAAAUAGGACUGGAGAGAUG	AAAUAG	20	NO	-	non-canonical_miRNA	mmu-mir-3473f	MI0026016	UCUGCUAGAGCAGCAUAUGCCCCAACCACUGAGCCAUCUCUCCAGCCCCUUUGUUGUUUUCAAUACAUAAAAUAAGCAAAUAGGACUGGAGAGAUGGCUCAGCGGUUAAGAGCACUGACUGCUCUUCCAGAGGUCU	chr1:106546496-106546631(-)	MIPF0001230	mir-3473	3473f	p2@Bcl2	ENSMUST00000112751.1	0.338369	1.26433	0.749023	0.878	2.67156	2.33319	1.37846	2.41628	15.4878	6.4782	2.47796	6.16368
mmu-miR-1306-3p	3p	MIMAT0009411	ACGUUGGCUCUGGUGGUGAUG	CGUUGG	21	Yes	-	non-canonical_miRNA	mmu-mir-1306	MI0009935	CAGUCUCCACCACCUCCCCUGCAAACGUCCAGUGAUGCAGAGGUAAUGGACGUUGGCUCUGGUGGUGAUGGACAGUCCG	chr16:18284239-18284317(-)	MIPF0000531	mir-1306	1306,3618	p1@Dgcr8	ENSMUST00000009321.7	0.218199	1.16328	0.757869	0.887238	3.55247	3.33427	8.95999	11.1149	15.1717	10.617	6.67973	13.0122
mmu-miR-29b-3p	3p	MIMAT0000127	UAGCACCAUUUGAAAUCAGUGUU	AGCACC	23	Yes	Mature_miRNA	canonical_conserved_miRNA	mmu-mir-29b-2	MI0000712	CUUCUGGAAGCUGGUUUCACAUGGUGGCUUAGAUUUUUCCAUCUUUGUAUCUAGCACCAUUUGAAAUCAGUGUUUUAGGAG	chr1:195037040-195037120(+)	MIPF0000009	mir-29	29c,29b-2	p@chr1:196860388..196860394,+	ENSMUST00000194584.1	-0.130017	0.913821	0.759994	0.888584	7.78734	7.91735	243.987	287.537	130.856	139.101	217.414	368.908
mmu-miR-30a-5p	5p	MIMAT0000128	UGUAAACAUCCUCGACUGGAAG	GUAAAC	22	Yes	Mature_miRNA	canonical_conserved_miRNA	mmu-mir-30a	MI0000144	GCGACUGUAAACAUCCUCGACUGGAAGCUGUGAAGCCACAAAUGGGCUUUCAGUCGGAUGUUUGCAGCUGC	chr1:23272269-23272339(+)	MIPF0000005	mir-30	30a	Unknown	Unknown	0.105237	1.07567	0.762486	0.888584	11.8714	11.7662	5517.8	3255.21	2466.35	4239.44	3510.74	2699.01
mmu-miR-379-5p	5p	MIMAT0000743	UGGUAGACUAUGGAACGUAGG	GGUAGA	21	Yes	Mature_miRNA	canonical_conserved_miRNA	mmu-mir-379	MI0000796	AGAGAUGGUAGACUAUGGAACGUAGGCGUUAUGUUUUUGACCUAUGUAACAUGGUCCACUAACUCU	chr12:109709060-109709125(+)	MIPF0000126	mir-379	134,154,299a,300,323,329,376a,377,379,380,381,382,409,410,376b,411,412,485,543,539,541,494,376c,487b,369,758,668,667,666,496a,679,495,453,654,544,1193,1197,3072,299b	Unknown	Unknown	0.21657	1.16197	0.762642	0.888584	4.42357	4.207	20.16	23.9212	20.229	10.4371	36.4153	8.21824
mmu-miR-1955-5p	5p	MIMAT0009426	AGUCCCAGGAUGCACUGCAGCUUUU	GUCCCA	25	Yes	Mature_miRNA	canonical_conserved_miRNA	mmu-mir-1955	MI0009950	CUGGUUUACUUACUACAAGUCCCAGGAUGCACUGCAGCUUUUUCUUAACUUCAGAUAAGAGCAUUGCAUGCUGGGACAUGUAGUUGGUUUAAAUAGCA	chr2:92191977-92192074(+)	-	-	1955	p1@Phf21a	ENSMUST00000111294.4	0.285168	1.21855	0.762887	0.888584	0.900775	0.615607	1.55077	0.966511	3.16077	2.33935	1.07738	1.14142
mmu-miR-29b-3p	3p	MIMAT0000127	UAGCACCAUUUGAAAUCAGUGUU	AGCACC	23	Yes	Mature_miRNA	canonical_conserved_miRNA	mmu-mir-29b-1	MI0000143	AGGAAGCUGGUUUCAUAUGGUGGUUUAGAUUUAAAUAGUGAUUGUCUAGCACCAUUUGAAAUCAGUGUUCU	chr6:31063023-31063093(-)	MIPF0000009	mir-29	29b-1,29a	Unknown	Unknown	-0.127857	0.91519	0.764185	0.888969	7.78658	7.91444	243.643	287.537	130.856	138.202	217.307	368.451
mmu-miR-3103-3p	3p	MIMAT0014938	UAACCUCUGAUCCUUCCCACAG	AACCUC	22	Yes	-	non-canonical_miRNA	mmu-mir-3103	MI0014100	AGGAGGGAGGAUCUGCUGUUAGAAAGUCUCUGGUUUGUGACCUCUAACCUCUGAUCCUUCCCACAGG	chr7:128288369-128288435(-)	-	-	3103	p1@BC017158	ENSMUST00000155177.4	0.3094	1.23919	0.76558	0.889467	0.295728	-0.0136719	0.861537	0.966511	1.89646	0.17995	0.969638	1.82628
mmu-miR-1843b-3p	3p	MIMAT0019346	CCGAUCGUUCCCCUCCAUAC	CGAUCG	20	Yes	-	non-canonical_miRNA	mmu-mir-1843b	MI0016971	CAACAUGGAGGUCUCUGUCUGACUUAGGAUAGCUGGCUAAGUCCGAUCGUUCCCCUCCAUACAACC	chr1:159340358-159340423(+)	MIPF0001119	mir-1843	1843b	p1@LOC100504800,p1@Rfwd2	NM_011931	0.218415	1.16345	0.76879	0.892068	3.21908	3.00066	8.44306	7.49046	12.0109	10.617	4.3095	9.13138
mmu-miR-455-3p	3p	MIMAT0003742	GCAGUCCACGGGCAUAUACAC	CAGUCC	21	Yes	Mature_miRNA	canonical_conserved_miRNA	mmu-mir-455	MI0004679	CUCCCUGGUGUGAGCGUAUGUGCCUUUGGACUACAUCGUGAACGCAGCACCAUGCAGUCCACGGGCAUAUACACUUGCCUCA	chr4:63256851-63256932(+)	MIPF0000129	mir-455	455	p1@Col27a1	NM_025685	0.138502	1.10076	0.77147	0.894049	6.76155	6.62305	93.5629	53.6414	178.584	143.06	70.2449	82.4107
mmu-let-7f-1-3p	3p	MIMAT0004623	CUAUACAAUCUAUUGCCUUCCC	UAUACA	22	Yes	Star_miRNA	canonical_conserved_miRNA	mmu-let-7f-1	MI0000562	AUCAGAGUGAGGUAGUAGAUUGUAUAGUUGUGGGGUAGUGAUUUUACCCUGUUUAGGAGAUAACUAUACAAUCUAUUGCCUUCCCUGAG	chr13:48537829-48537917(-)	MIPF0000002	let-7	let7d,let7a-1,let7f-1	Unknown	Unknown	0.136051	1.09889	0.779782	0.902544	5.35324	5.21719	34.2892	36.0026	52.4688	37.6095	25.7493	48.3963
mmu-miR-3962	5p	MIMAT0019340	AGGUAGUAGUUUGUACAUUU	GGUAGU	20	NO	-	non-canonical_miRNA	mmu-mir-3962	MI0016967	UGGGUUGAGAAAUGUACUCUGCCACGUAGGAGCUAGGUAGUAGUUUGUACAUUUCUUACUCCCU	chr1:194822001-194822064(+)	-	-	3962	Unknown	Unknown	0.237054	1.17858	0.786392	0.908244	1.44501	1.20796	2.06769	2.65791	3.47685	3.599	1.29285	2.05456
mmu-miR-5119	5p	MIMAT0020627	CAUCUCAUCCUGGGGCUGG	AUCUCA	19	NO	-	non-canonical_miRNA	mmu-mir-5119	MI0018028	CAGGGCUGGCCUAUGGGACAGAUACUAUAAGUCAUCUCAUCCUGGGGCUGGGUCUGC	chr11:98262606-98262662(+)	-	-	5119	p@chr11:98114387..98114392,+	ENSMUST00000147441.4	0.330697	1.25762	0.787803	0.908244	1.44052	1.10982	0.861537	0.483256	6.9537	1.4396	1.18511	3.88084
mmu-miR-340-3p	3p	MIMAT0000586	UCCGUCUCAGUUACUUUAUAGC	CCGUCU	22	Yes	Star_miRNA	canonical_conserved_miRNA	mmu-mir-340	MI0000623	CAAUUGUACUUGGUGUGAUUAUAAAGCAAUGAGACUGAUUGUCAUAUGUCGUUUGUGGGAUCCGUCUCAGUUACUUUAUAGCCAUACCUGGUAUCUUA	chr11:50069702-50069799(+)	MIPF0000191	mir-340	340	p1@Rnf130	ENSMUST00000054684.10	0.108091	1.0778	0.787828	0.908244	6.16363	6.05554	72.7137	66.4477	75.8586	54.3449	51.1753	94.2815
mmu-miR-21a-3p	3p	MIMAT0004628	CAACAGCAGUCGAUGGGCUGUC	AACAGC	22	Yes	Star_miRNA	canonical_conserved_miRNA	mmu-mir-21a	MI0000569	UGUACCACCUUGUCGGAUAGCUUAUCAGACUGAUGUUGACUGUUGAAUCUCAUGGCAACAGCAGUCGAUGGGCUGUCUGACAUUUUGGUAUC	chr11:86584067-86584158(-)	MIPF0000060	mir-21	21a	p2@Vmp1	NM_029478	0.172197	1.12677	0.789455	0.908244	3.8461	3.67391	13.0954	15.4642	14.5396	12.2366	11.2047	14.8385
mmu-miR-181a-2-3p	3p	MIMAT0005443	ACCACCGACCGUUGACUGUACC	CCACCG	22	Yes	Star_miRNA	canonical_conserved_miRNA	mmu-mir-181a-2	MI0000223	CCAUGGAACAUUCAACGCUGUCGGUGAGUUUGGGAUUCAAAAACAAAAAAACCACCGACCGUUGACUGUACCUUGG	chr2:38852735-38852810(+)	MIPF0000007	mir-181	181a-2,181b-2	Unknown	Unknown	0.156492	1.11457	0.789648	0.908244	4.7586	4.6021	36.8738	18.847	25.2862	24.2932	19.6082	28.9921
mmu-miR-505-3p	3p	MIMAT0003513	CGUCAACACUUGCUGGUUUUCU	GUCAAC	22	Yes	Star_miRNA	canonical_conserved_miRNA	mmu-mir-505	MI0004706	AAAUUGAUGCACCCAGUGGGGGAGCCAGGAAGUAUUGAUGUUUCUGCCAGGUUAGCGUCAACACUUGCUGGUUUUCUCUCUGGAGUAUCA	chrX:60394403-60394492(-)	MIPF0000217	mir-505	505	p1@Atp11c	NM_001001798	0.195513	1.14513	0.793865	0.911953	1.86411	1.66859	4.13538	2.89953	3.79293	3.41905	2.47796	3.65255
mmu-miR-222-5p	5p	MIMAT0017061	CUCAGUAGCCAGUGUAGAUCC	UCAGUA	21	Yes	Star_miRNA	canonical_conserved_miRNA	mmu-mir-222	MI0000710	CCCUCAGUGGCUCAGUAGCCAGUGUAGAUCCUGUCUUUGGUAAUCAGCAGCUACAUCUGGCUACUGGGUCUCUGGUGGC	chrX:19146893-19146971(-)	MIPF0000051	mir-221	221,222	Unknown	Unknown	-0.124566	0.91728	0.795947	0.913202	6.17617	6.30074	37.7353	63.3065	116.316	74.6792	52.8991	109.12
mmu-miR-6539	5p	MIMAT0025584	GCACAGUGAUGAACUCUGAGGGCU	CACAGU	24	NO	-	non-canonical_miRNA	mmu-mir-6539	MI0022355	ACACCCUCCCCCAGGACAGUAAAGCACAGUGAUGAACUCUGAGGGCUUUUCACUUCCUCUCGGAGUUGCUGGUUGCUCACUGGGUCUGUGAAUGUGAAUCCAUGUGGGCA	chr14:67859636-67859745(-)	-	-	6539	p1@Dock5	NM_177780	-0.0970806	0.934923	0.801475	0.916456	5.9289	6.02598	55.483	60.6486	66.6923	61.5429	53.9765	80.1279
mmu-miR-6516-5p	5p	MIMAT0027343	UUUGCAGUAACAGGUGUGGACA	UUGCAG	22	NO	-	non-canonical_miRNA	mmu-mir-6516	MI0022266	AACCUCUUCCCUGGGGUUAGAAUUUGCAGUAACAGGUGUGGACAUCCUAGCAGCAGUUUGGUGGUCAUGUAUGAUACUGCAAACAGGAGCCCUGCUGAAGCUGUGGGGAC	chr11:117077348-117077457(+)	MIPF0001672	mir-6516	6516	p1@2810008D09Rik	ENSMUST00000145438.1	0.301692	1.23259	0.803988	0.916456	0.640732	0.33904	2.58461	1.20814	0.632155	1.61955	0.43095	1.82628
mmu-miR-879-3p	3p	MIMAT0004843	GCUUAUGGCUUCAAGCUUUCGG	CUUAUG	22	Yes	Star_miRNA	canonical_conserved_miRNA	mmu-mir-879	MI0005472	UUCUAGGUCCAGAGGCUUAUAGCUCUAAGCCUUGGAUGAAAGAGGCUUAUGGCUUCAAGCUUUCGGAGCUGGAGAC	chr5:9375704-9375779(+)	MIPF0000421	mir-879	879	p1@9330182L06Rik	ENSMUST00000115348.5	-0.258901	0.835724	0.804835	0.916456	-0.172507	0.0863945	0.68923	0.724884	1.26431	1.61955	0.646425	0.913138
mmu-miR-362-3p	3p	MIMAT0004684	AACACACCUGUUCAAGGAUUCA	ACACAC	22	Yes	Mature_miRNA	canonical_conserved_miRNA	mmu-mir-362	MI0000763	CUCGAAUCCUUGGAACCUAGGUGUGAAUGCUGCUUCAGUGCAACACACCUGUUCAAGGAUUCAAA	chrX:7241982-7242046(-)	MIPF0000209	mir-362	188,362,532,500,501	p1@Clcn5	ENSMUST00000115746.4	-0.154735	0.898297	0.809584	0.916456	4.06037	4.2151	24.64	13.7728	11.3788	15.4757	22.0862	18.0345
mmu-miR-450b-3p	3p	MIMAT0003512	AUUGGGAACAUUUUGCAUGCAU	UUGGGA	22	Yes	Mature_miRNA	canonical_conserved_miRNA	mmu-mir-450b	MI0004705	GAUACAGAAUUAUUUUUGCAGUAUGUUCCUGAAUACAUAACAUAAGCGUAUUGGGAACAUUUUGCAUGCAUAAUUUUGUAUC	chrX:53047997-53048078(-)	MIPF0000128	mir-450	322,351,450a-1,542,450a-2,503,450b	Unknown	Unknown	-0.124439	0.917361	0.810325	0.916456	4.98714	5.11158	22.9169	32.8614	39.5097	28.2521	34.5837	40.8629
mmu-miR-467d-5p	5p	MIMAT0004886	UAAGUGCGCGCAUGUAUAUGCG	AAGUGC	22	Yes	-	non-canonical_miRNA	mmu-mir-467d	MI0005513	CCUGUGUGCAUAAGUGCGCGCAUGUAUAUGCGUGUAUAUUUUAUGCAUAUACAUACACACACCUACACACACAUGCACACAGACA	chr2:10507630-10507714(+)	MIPF0000316	mir-467	297a-2,466a,467a-1,669a-1,669b,669a-2,669a-3,467b,669c,297b,297a-3,297a-4,297c,466b-1,466b-2,466b-3,466c-1,466e,466f-1,466f-2,466f-3,466g,466h,467c,467d,466d,467e,466l,669k,669g,669d,669j,669f,669i,669h,669e,669l,669m-1,669m-2,669o,466m,669d-2,466o,467a-2,669a-4,669a-5,467a-3,466c-2,669a-6,467a-4,466b-4,669a-7,467a-5,466b-5,669p-1,467a-6,669a-8,466b-6,669a-9,467a-7,466b-7,669p-2,467a-8,669a-10,46…	p2@Sfmbt2	ENSMUST00000041105.6	-0.128226	0.914956	0.810349	0.916456	4.64273	4.77095	24.8123	26.3374	23.7058	29.3318	24.0255	28.5356
mmu-miR-466i-5p	5p	MIMAT0017325	UGUGUGUGUGUGUGUGUGUG	GUGUGU	20	Yes	-	non-canonical_miRNA	mmu-mir-466i	MI0006282	AGAGAUCAUGUCAGUGAACUGCCACAUUUUUGAUAUAUAUUAUGUAUGUAUGUGUGUGUGUGUGUGUGUGUGUAUAUAUAUACACACACACAUACACACUACAUGUAUGCAACAUAUAUAC	chr13:17747473-17747593(+)	MIPF0000316	mir-467	466i	Unknown	Unknown	-0.292561	0.816451	0.812847	0.916456	0.535088	0.827649	0.516922	0.483256	3.47685	3.599	1.18511	0.456569
mmu-miR-654-3p	3p	MIMAT0004898	UAUGUCUGCUGACCAUCACCUU	AUGUCU	22	NO	-	non-canonical_miRNA	mmu-mir-654	MI0005520	CUCGGUAAGUGGGAAGAUGGUAAGCUGCAGAACAUGUGUGUUUCUCAUGUCAUAUGUCUGCUGACCAUCACCUUUGGGUCUCUG	chr12:109723218-109723301(+)	MIPF0000409	mir-654	134,154,299a,300,323,329,376a,377,379,380,381,382,409,410,376b,411,412,485,543,539,541,494,376c,487b,369,758,668,667,666,496a,679,495,453,654,544,1193,1197,3072,299b	p@chr12:110960122..110960126,+	XM_001475122	0.17686	1.13042	0.815072	0.916456	0.721538	0.544678	1.20615	2.41628	1.26431	0.7198	2.69344	0.684854
mmu-miR-3057-3p	3p	MIMAT0014823	UCCCACAGGCCCAGCUCAUAGC	CCCACA	22	Yes	Star_miRNA	canonical_mmu-specific_miRNA	mmu-mir-3057	MI0014020	UGAAGGUGUGUGCAUUGGAGCUGAGAUUCUGCGGGAUGGAUUAGGAGUAUAUUGUCCUCCCACAGGCCCAGCUCAUAGCACAAGCCAUCGG	chr10:81271597-81271687(+)	-	-	3057	p1@Apba3	NM_018758	-0.275943	0.82591	0.8165	0.916456	-0.0496136	0.22633	0.68923	0.966511	1.26431	0.89975	1.18511	1.36971
mmu-miR-101c	5p	MIMAT0019349	ACAGUACUGUGAUAACUGA	CAGUAC	19	NO	-	non-canonical_miRNA	mmu-mir-101c	MI0016974	UGAUGCCCUACUGCACAGUCCUGUGAUGACUGACUGCUCAACUGCACAGUACUGUGAUAACUGAUCGCCUAACUG	chr9:3038669-3038743(-)	-	-	101c	Unknown	Unknown	0.177495	1.13092	0.817847	0.916456	3.46968	3.29219	16.7138	10.8733	5.37332	7.73785	12.6053	8.9031
mmu-miR-434-3p	3p	MIMAT0001422	UUUGAACCAUCACUCGACUCCU	UUGAAC	22	Yes	-	non-canonical_miRNA	mmu-mir-434	MI0001526	UCGACUCUGGGUUUGAACCAAAGCUCGACUCAUGGUUUGAACCAUUACUUAAUUCGUGGUUUGAACCAUCACUCGACUCCUGGUUCGAACCAUC	chr12:109594506-109594599(+)	MIPF0000439	mir-434	127,136,337,431,433,434,540,665,770,673,493,432,3070-1,3070-2,3071,3544	Unknown	Unknown	0.207788	1.15492	0.818163	0.916456	1.52377	1.31599	1.37846	5.31581	1.89646	1.7995	1.83154	3.88084
mmu-miR-301a-5p	5p	MIMAT0017008	GCUCUGACUUUAUUGCACUACU	CUCUGA	22	Yes	Star_miRNA	canonical_conserved_miRNA	mmu-mir-301a	MI0000401	CCUGCUAACGGCUGCUCUGACUUUAUUGCACUACUGUACUUUACAGCGAGCAGUGCAAUAGUAUUGUCAAAGCAUCCGCGAGCAGG	chr11:87113004-87113089(+)	MIPF0000034	mir-130	301a	p1@Fam33a	NM_025377	0.112392	1.08102	0.818183	0.916456	5.46087	5.34848	31.36	33.103	67.9566	42.8281	32.2135	47.2549
mmu-miR-1981-3p	3p	MIMAT0017351	CAUCUAACCCUGGCCUUUGAC	AUCUAA	21	Yes	Star_miRNA	canonical_mmu-specific_miRNA	mmu-mir-1981	MI0009992	GUAAAGGCUGGGCUUAGACGUGGCCUUUGGGUGUGGAAUGCACUUCCGUUUGUAACCGCCAUCUAACCCUGGCCUUUGACAG	chr1:184822407-184822488(-)	-	-	1981	p1@Mosc2	NM_133684	0.164095	1.12046	0.819213	0.916456	2.88429	2.72019	8.44306	7.24884	6.32155	7.73785	5.38688	6.62025
mmu-miR-7021-5p	5p	MIMAT0027946	AUAGGAGUUGAUUACAGAGCAA	UAGGAG	22	NO	-	non-canonical_miRNA	mmu-mir-7021	MI0022870	GAGUCAUAGGAGUUGAUUACAGAGCAAGCGCUGUGUCUUCAUCUCUGUGCUUCUGCUCCUUAG	chr4:143136100-143136162(-)	-	-	7021	p@chr4:142752000..142752037,-	ENSMUST00000105778.4	0.349515	1.27413	0.820996	0.916456	0.301497	-0.0480175	1.37846	0.966511	1.26431	0.7198	0.646425	1.59799
mmu-miR-326-3p	3p	MIMAT0000559	CCUCUGGGCCCUUCCUCCAGU	CUCUGG	21	Yes	Mature_miRNA	canonical_conserved_miRNA	mmu-mir-326	MI0000598	CUCAUCUGUCUGUUGGGCUGGGGGCAGGGCCUUUGUGAAGGCGGGUUAUGCUCAGAUCGCCUCUGGGCCCUUCCUCCAGUCCCGAGGCAGAUUUA	chr7:99552269-99552363(+)	MIPF0000143	mir-326	326	p1@Arrb1	ENSMUST00000162404.4	-0.165001	0.891928	0.821523	0.916456	3.90858	4.07359	15.5077	10.8733	18.6486	25.5529	16.3761	8.44653
mmu-miR-434-5p	5p	MIMAT0001421	GCUCGACUCAUGGUUUGAACCA	CUCGAC	22	Yes	-	non-canonical_miRNA	mmu-mir-434	MI0001526	UCGACUCUGGGUUUGAACCAAAGCUCGACUCAUGGUUUGAACCAUUACUUAAUUCGUGGUUUGAACCAUCACUCGACUCCUGGUUCGAACCAUC	chr12:109594506-109594599(+)	MIPF0000439	mir-434	127,136,337,431,433,434,540,665,770,673,493,432,3070-1,3070-2,3071,3544	Unknown	Unknown	-0.355803	0.781435	0.823107	0.916456	-0.358896	-0.00309315	0	1.44977	0.948232	1.4396	0.43095	1.14142
mmu-miR-145a-5p	5p	MIMAT0000157	GUCCAGUUUUCCCAGGAAUCCCU	UCCAGU	23	Yes	Mature_miRNA	canonical_conserved_miRNA	mmu-mir-145a	MI0000169	CUCACGGUCCAGUUUUCCCAGGAAUCCCUUGGAUGCUAAGAUGGGGAUUCCUGGAAAUACUGUUCUUGAG	chr18:61647825-61647894(-)	MIPF0000079	mir-145	145a,143	Unknown	Unknown	0.10624	1.07642	0.823975	0.916456	9.67654	9.5703	1375.53	673.659	405.211	1054.51	783.575	442.415
mmu-miR-3057-5p	5p	MIMAT0014822	AUUGGAGCUGAGAUUCUGCGGGAU	UUGGAG	24	Yes	Mature_miRNA	canonical_mmu-specific_miRNA	mmu-mir-3057	MI0014020	UGAAGGUGUGUGCAUUGGAGCUGAGAUUCUGCGGGAUGGAUUAGGAGUAUAUUGUCCUCCCACAGGCCCAGCUCAUAGCACAAGCCAUCGG	chr10:81271597-81271687(+)	-	-	3057	p1@Apba3	NM_018758	0.143507	1.10459	0.828076	0.916456	4.54384	4.40033	12.9231	21.5049	35.7167	23.5734	13.3595	26.481
mmu-miR-151-5p	5p	MIMAT0004536	UCGAGGAGCUCACAGUCUAGU	CGAGGA	21	Yes	Mature_miRNA	canonical_conserved_miRNA	mmu-mir-151	MI0000173	CCUGCCCUCGAGGAGCUCACAGUCUAGUAUGUCUCCUCCCUACUAGACUGAGGCUCCUUGAGGACAGG	chr15:73254815-73254882(-)	MIPF0000057	mir-28	151	p1@Ptk2	ENSMUST00000110036.5	0.0879677	1.06287	0.834417	0.916456	6.10213	6.01416	92.3568	70.5553	42.6704	61.7228	74.6621	57.2994
mmu-miR-466m-5p	5p	-	UGUGUGCAUGUGCAUGUGUGUAU	GUGUGC	23	-	-	-	mmu-mir-297a-2	-	-	-	-	-	-	-	-	-0.206868	0.866416	0.836911	0.916456	1.37392	1.58079	1.89538	2.17465	3.79293	2.69925	3.01665	3.19598
mmu-miR-466m-5p	5p	-	UGUGUGCAUGUGCAUGUGUGUAU	GUGUGC	23	-	-	-	mmu-mir-297a-3	-	-	-	-	-	-	-	-	-0.206868	0.866416	0.836911	0.916456	1.37392	1.58079	1.89538	2.17465	3.79293	2.69925	3.01665	3.19598
mmu-miR-466m-5p	5p	-	UGUGUGCAUGUGCAUGUGUGUAU	GUGUGC	23	-	-	-	mmu-mir-297a-4	-	-	-	-	-	-	-	-	-0.206868	0.866416	0.836911	0.916456	1.37392	1.58079	1.89538	2.17465	3.79293	2.69925	3.01665	3.19598
mmu-miR-466m-5p	5p	-	UGUGUGCAUGUGCAUGUGUGUAU	GUGUGC	23	-	-	-	mmu-mir-466f-1	-	-	-	-	-	-	-	-	-0.206868	0.866416	0.836911	0.916456	1.37392	1.58079	1.89538	2.17465	3.79293	2.69925	3.01665	3.19598
mmu-miR-466m-5p	5p	-	UGUGUGCAUGUGCAUGUGUGUAU	GUGUGC	23	-	-	-	mmu-mir-466f-2	-	-	-	-	-	-	-	-	-0.206868	0.866416	0.836911	0.916456	1.37392	1.58079	1.89538	2.17465	3.79293	2.69925	3.01665	3.19598
mmu-miR-466m-5p	5p	-	UGUGUGCAUGUGCAUGUGUGUAU	GUGUGC	23	-	-	-	mmu-mir-466f-3	-	-	-	-	-	-	-	-	-0.206868	0.866416	0.836911	0.916456	1.37392	1.58079	1.89538	2.17465	3.79293	2.69925	3.01665	3.19598
mmu-miR-466m-5p	5p	MIMAT0014882	UGUGUGCAUGUGCAUGUGUGUAU	GUGUGC	23	Yes	-	non-canonical_miRNA	mmu-mir-466m	MI0014050	UGUGUGUGUUCUUGUGUGUGCAUGUGCAUGUGUGUAUAUGAAUAUACAUAUACAUACACACAUACACACGCACGUACACACACA	chr2:10466663-10466746(+)	MIPF0000316	mir-467	297a-2,466a,467a-1,669a-1,669b,669a-2,669a-3,467b,669c,297b,297a-3,297a-4,297c,466b-1,466b-2,466b-3,466c-1,466e,466f-1,466f-2,466f-3,466g,466h,467c,467d,466d,467e,466l,669k,669g,669d,669j,669f,669i,669h,669e,669l,669m-1,669m-2,669o,466m,669d-2,466o,467a-2,669a-4,669a-5,467a-3,466c-2,669a-6,467a-4,466b-4,669a-7,467a-5,466b-5,669p-1,467a-6,669a-8,466b-6,669a-9,467a-7,466b-7,669p-2,467a-8,669a-10,46…	p2@Sfmbt2	ENSMUST00000041105.6	-0.206868	0.866416	0.836911	0.916456	1.37392	1.58079	1.89538	2.17465	3.79293	2.69925	3.01665	3.19598
mmu-miR-466m-5p	5p	-	UGUGUGCAUGUGCAUGUGUGUAU	GUGUGC	23	-	-	-	mmu-mir-669f	-	-	-	-	-	-	-	-	-0.206868	0.866416	0.836911	0.916456	1.37392	1.58079	1.89538	2.17465	3.79293	2.69925	3.01665	3.19598
mmu-miR-669m-5p	5p	-	UGUGUGCAUGUGCAUGUGUGUAU	GUGUGC	23	-	-	-	mmu-mir-297a-2	-	-	-	-	-	-	-	-	-0.206868	0.866416	0.836911	0.916456	1.37392	1.58079	1.89538	2.17465	3.79293	2.69925	3.01665	3.19598
mmu-miR-669m-5p	5p	-	UGUGUGCAUGUGCAUGUGUGUAU	GUGUGC	23	-	-	-	mmu-mir-297a-3	-	-	-	-	-	-	-	-	-0.206868	0.866416	0.836911	0.916456	1.37392	1.58079	1.89538	2.17465	3.79293	2.69925	3.01665	3.19598
mmu-miR-669m-5p	5p	-	UGUGUGCAUGUGCAUGUGUGUAU	GUGUGC	23	-	-	-	mmu-mir-297a-4	-	-	-	-	-	-	-	-	-0.206868	0.866416	0.836911	0.916456	1.37392	1.58079	1.89538	2.17465	3.79293	2.69925	3.01665	3.19598
mmu-miR-669m-5p	5p	-	UGUGUGCAUGUGCAUGUGUGUAU	GUGUGC	23	-	-	-	mmu-mir-466f-1	-	-	-	-	-	-	-	-	-0.206868	0.866416	0.836911	0.916456	1.37392	1.58079	1.89538	2.17465	3.79293	2.69925	3.01665	3.19598
mmu-miR-669m-5p	5p	-	UGUGUGCAUGUGCAUGUGUGUAU	GUGUGC	23	-	-	-	mmu-mir-466f-2	-	-	-	-	-	-	-	-	-0.206868	0.866416	0.836911	0.916456	1.37392	1.58079	1.89538	2.17465	3.79293	2.69925	3.01665	3.19598
mmu-miR-669m-5p	5p	-	UGUGUGCAUGUGCAUGUGUGUAU	GUGUGC	23	-	-	-	mmu-mir-466f-3	-	-	-	-	-	-	-	-	-0.206868	0.866416	0.836911	0.916456	1.37392	1.58079	1.89538	2.17465	3.79293	2.69925	3.01665	3.19598
mmu-miR-669m-5p	5p	-	UGUGUGCAUGUGCAUGUGUGUAU	GUGUGC	23	-	-	-	mmu-mir-466m	-	-	-	-	-	-	-	-	-0.206868	0.866416	0.836911	0.916456	1.37392	1.58079	1.89538	2.17465	3.79293	2.69925	3.01665	3.19598
mmu-miR-669m-5p	5p	-	UGUGUGCAUGUGCAUGUGUGUAU	GUGUGC	23	-	-	-	mmu-mir-669f	-	-	-	-	-	-	-	-	-0.206868	0.866416	0.836911	0.916456	1.37392	1.58079	1.89538	2.17465	3.79293	2.69925	3.01665	3.19598
mmu-miR-669p-3p	3p	MIMAT0014890	CAUAACAUACACACACACACGUAU	AUAACA	24	Yes	-	non-canonical_miRNA	mmu-mir-669p-1	MI0014064	GUGCAUGUGUGUAUAGUUGUGUGUGCAUGUUCAUGUCUAUAUUUGAAUAUACAUAACAUACACACACACACGUAUAAACGCAAGCAC	chr2:10489116-10489202(+)	MIPF0000316	mir-467	297a-2,466a,467a-1,669a-1,669b,669a-2,669a-3,467b,669c,297b,297a-3,297a-4,297c,466b-1,466b-2,466b-3,466c-1,466e,466f-1,466f-2,466f-3,466g,466h,467c,467d,466d,467e,466l,669k,669g,669d,669j,669f,669i,669h,669e,669l,669m-1,669m-2,669o,466m,669d-2,466o,467a-2,669a-4,669a-5,467a-3,466c-2,669a-6,467a-4,466b-4,669a-7,467a-5,466b-5,669p-1,467a-6,669a-8,466b-6,669a-9,467a-7,466b-7,669p-2,467a-8,669a-10,46…	p2@Sfmbt2	ENSMUST00000041105.6	0.165196	1.12132	0.837903	0.916456	2.71684	2.55164	7.75383	7.97372	3.79293	6.65815	6.0333	4.79398
mmu-miR-669p-3p	3p	MIMAT0014890	CAUAACAUACACACACACACGUAU	AUAACA	24	Yes	-	non-canonical_miRNA	mmu-mir-669p-2	MI0014071	GUGCAUGUGUGUAUAGUUGUGUGUGCAUGUUCAUGUCUAUAUUUGAAUAUACAUAACAUACACACACACACGUAUAAACGCAAGCAC	chr2:10496497-10496583(+)	MIPF0000316	mir-467	297a-2,466a,467a-1,669a-1,669b,669a-2,669a-3,467b,669c,297b,297a-3,297a-4,297c,466b-1,466b-2,466b-3,466c-1,466e,466f-1,466f-2,466f-3,466g,466h,467c,467d,466d,467e,466l,669k,669g,669d,669j,669f,669i,669h,669e,669l,669m-1,669m-2,669o,466m,669d-2,466o,467a-2,669a-4,669a-5,467a-3,466c-2,669a-6,467a-4,466b-4,669a-7,467a-5,466b-5,669p-1,467a-6,669a-8,466b-6,669a-9,467a-7,466b-7,669p-2,467a-8,669a-10,46…	p2@Sfmbt2	ENSMUST00000041105.6	0.165196	1.12132	0.837903	0.916456	2.71684	2.55164	7.75383	7.97372	3.79293	6.65815	6.0333	4.79398
mmu-miR-495-3p	3p	MIMAT0003456	AAACAAACAUGGUGCACUUCUU	AACAAA	22	Yes	Mature_miRNA	canonical_conserved_miRNA	mmu-mir-495	MI0004639	AAAGAAGUUGCCCAUGUUAUUUUUCGCUUUUAUUUGUGACGAAACAAACAUGGUGCACUUCUU	chr12:109718754-109718816(+)	MIPF0000110	mir-329	134,154,299a,300,323,329,376a,377,379,380,381,382,409,410,376b,411,412,485,543,539,541,494,376c,487b,369,758,668,667,666,496a,679,495,453,654,544,1193,1197,3072,299b	p@chr12:110956603..110956606,+	XM_001475122	-0.225839	0.855098	0.838331	0.916456	1.21149	1.43733	0.861537	5.07419	0.948232	1.7995	5.1714	0.913138
mmu-miR-22-3p	3p	MIMAT0000531	AAGCUGCCAGUUGAAGAACUGU	AGCUGC	22	Yes	Mature_miRNA	canonical_conserved_miRNA	mmu-mir-22	MI0000570	ACCUGGCUGAGCCGCAGUAGUUCUUCAGUGGCAAGCUUUAUGUCCUGACCCAGCUAAAGCUGCCAGUUGAAGAACUGUUGCCCUCUGCCCCUGGC	chr11:75463716-75463810(+)	MIPF0000053	mir-22	22	p1@ENSMUST00000134345	ENSMUST00000134345.1	0.0618764	1.04382	0.838372	0.916456	9.5494	9.48752	907.199	589.089	751.316	668.334	652.782	832.554
mmu-miR-19b-1-5p	5p	MIMAT0017065	AGUUUUGCAGGUUUGCAUCCAGC	GUUUUG	23	Yes	Star_miRNA	canonical_conserved_miRNA	mmu-mir-19b-1	MI0000718	CACUGGUCUAUGGUUAGUUUUGCAGGUUUGCAUCCAGCUGUAUAAUAUUCUGCUGUGCAAAUCCAUGCAAAACUGACUGUGGUGGUG	chr14:115044305-115044391(+)	MIPF0000011	mir-19	18a,20a,17,19a,19b-1,92a-1	p1@ENSMUST00000134140	ENSMUST00000134140.2	-0.222374	0.857154	0.838672	0.916456	0.697199	0.919574	0.344615	2.41628	2.21254	2.5193	1.50833	1.59799
mmu-miR-3620-5p	5p	MIMAT0029878	CUGUGGGCUGGGCUGGGAAGCA	UGUGGG	22	NO	-	non-canonical_miRNA	mmu-mir-3620	MI0025027	CUGUGGGCUGGGCUGGGAAGCAGCUUUCAUCCCAGCCUCCUGCUCAGCCCCGCCCACCCCA	chrX:150547385-150547445(-)	-	-	3620	p1@Apex2	ENSMUST00000112727.6	0.197294	1.14655	0.852906	0.930903	1.26348	1.06619	1.55077	3.14116	2.52862	1.61955	1.7238	2.9677
mmu-miR-30d-3p	3p	MIMAT0017011	CUUUCAGUCAGAUGUUUGCUGC	UUUCAG	22	Yes	Star_miRNA	canonical_conserved_miRNA	mmu-mir-30d	MI0000549	AAGUCUGUGUCUGUAAACAUCCCCGACUGGAAGCUGUAAGCCACAGCCAAGCUUUCAGUCAGAUGUUUGCUGCUACUGGCUC	chr15:68341208-68341289(-)	MIPF0000005	mir-30	30b,30d	p@chr15:68194701..68194722,-	ENSMUST00000175699.1	0.117909	1.08516	0.853976	0.930965	3.77228	3.65437	14.3015	14.256	12.327	10.9769	13.0362	13.6971
mmu-miR-29b-1-5p	5p	MIMAT0004523	GCUGGUUUCAUAUGGUGGUUUA	CUGGUU	22	Yes	Star_miRNA	canonical_conserved_miRNA	mmu-mir-29b-1	MI0000143	AGGAAGCUGGUUUCAUAUGGUGGUUUAGAUUUAAAUAGUGAUUGUCUAGCACCAUUUGAAAUCAGUGUUCU	chr6:31063023-31063093(-)	MIPF0000009	mir-29	29b-1,29a	Unknown	Unknown	0.139465	1.1015	0.855658	0.931493	3.69232	3.55286	8.61537	9.42349	20.8611	11.1569	7.00294	17.1213
mmu-miR-466i-5p	5p	-	UGUGUGUGUGUGUGUGUGUG	GUGUGU	20	-	-	-	mmu-mir-466q	-	-	-	-	-	-	-	-	-0.260653	0.83471	0.85739	0.931493	0.535827	0.79648	0.516922	0.483256	3.47685	3.599	1.07738	0.456569
mmu-miR-28c	5p	MIMAT0019339	AGGAGCUCACAGUCUAUUGA	GGAGCU	20	NO	-	non-canonical_miRNA	mmu-mir-28c	MI0016966	UCACUGCAGUUACAAAGACAAAUGAGAUAUGAUCCCUACCCUUGAGGAGCUCACAGUCUAUUGAACACAAGCAGC	chr15:53614205-53614279(-)	MIPF0000057	mir-28	28c	p1@Samd12	NM_177225	-0.124388	0.917393	0.8575	0.931493	2.77611	2.9005	6.37537	8.6986	5.37332	7.9178	6.0333	8.44653
mmu-miR-3473d	5p	MIMAT0020632	CCACUGAGCCACUUUCCAGCCCUU	CACUGA	24	NO	-	non-canonical_miRNA	mmu-mir-3473d	MI0018033	UGUGCUUAACCACUGAGCCACUUUCCAGCCCUUUGAAAACUUAUUUGAGGGCUGGAGAGGUGGCUCAGUGGCUAAGAGCAC	chr8:111016450-111016530(-)	MIPF0001230	mir-3473	3473d	p1@Ddx19b	NM_172284	-0.255411	0.837748	0.863197	0.935591	0.455154	0.710566	0.861537	1.6914	1.58039	1.97945	2.04701	0.684854
mmu-miR-15b-3p	3p	MIMAT0004521	CGAAUCAUUAUUUGCUGCUCUA	GAAUCA	22	Yes	Star_miRNA	canonical_conserved_miRNA	mmu-mir-15b	MI0000140	CUGUAGCAGCACAUCAUGGUUUACAUACUACAGUCAAGAUGCGAAUCAUUAUUUGCUGCUCUAG	chr3:69009772-69009835(+)	MIPF0000006	mir-15	15b,16-2	p1@Smc4	ENSMUST00000107803.3	0.0571146	1.04038	0.863309	0.935591	6.97339	6.91628	142.843	133.862	99.8804	108.69	122.821	130.807
mmu-miR-5113	5p	MIMAT0020621	ACAGAGGAGGAGAGAGAUCCUGU	CAGAGG	23	NO	-	non-canonical_miRNA	mmu-mir-5113	MI0018022	UAGGGAUGGGACAGAGGAGGAGAGAGAUCCUGUUUAACUCACUGCAACACCAGGGUCACUCCCUCCUCUCUGCUCUCCCUGG	chr15:80940039-80940120(+)	-	-	5113	p1@Tnrc6b	ENSMUST00000067689.7	0.135436	1.09842	0.865915	0.93731	2.83494	2.69951	7.40922	6.0407	7.90193	8.45765	5.49461	5.47883
mmu-miR-126a-3p	3p	MIMAT0000138	UCGUACCGUGAGUAAUAAUGCG	CGUACC	22	Yes	Mature_miRNA	canonical_conserved_miRNA	mmu-mir-126a	MI0000153	UGACAGCACAUUAUUACUUUUGGUACGCGCUGUGACACUUCAAACUCGUACCGUGAGUAAUAAUGCGCGGUCA	chr2:26591357-26591429(+)	MIPF0000115	mir-126	126a,126b	p1@Egfl7	NM_198725	-0.0532887	0.963737	0.869362	0.938982	8.40147	8.45476	298.092	425.748	290.475	263.987	412.419	375.985
mmu-miR-345-5p	5p	MIMAT0000595	GCUGACCCCUAGUCCAGUGCUU	CUGACC	22	Yes	Star_miRNA	canonical_conserved_miRNA	mmu-mir-345	MI0000632	ACCCAAGUCCAGGCCUGCUGACCCCUAGUCCAGUGCUUGUGGUGGCUACUGGGCCCUGAACUAGGGGUCUGGAGACCUGGGUUUGAUCUCCACAGG	chr12:108836973-108837068(+)	MIPF0000189	mir-345	345	Unknown	Unknown	-0.106108	0.929091	0.869504	0.938982	4.39875	4.50485	23.7784	18.847	20.545	29.6917	24.7796	13.4688
mmu-miR-450a-1-3p	3p	MIMAT0017182	AUUGGGAACAUUUUGCAUAAAU	UUGGGA	22	Yes	Star_miRNA	canonical_conserved_miRNA	mmu-mir-450a-1	MI0001653	GAGAGAUACUGAGCUGUUUUUGCGAUGUGUUCCUAAUAUGUGCUAUAAUUAUAUUGGGAACAUUUUGCAUAAAUAGCUUUGUGUCAAUACA	chrX:53048154-53048244(-)	MIPF0000128	mir-450	322,351,450a-1,542,450a-2,503,450b	Unknown	Unknown	-0.140591	0.907147	0.870574	0.939035	2.11166	2.25226	3.96307	4.83256	4.10901	4.49875	3.87855	5.9354
mmu-miR-339-5p	5p	MIMAT0000584	UCCCUGUCCUCCAGGAGCUCACG	CCCUGU	23	Yes	Mature_miRNA	canonical_conserved_miRNA	mmu-mir-339	MI0000621	ACGGGGUGGCCACUAUCCCUGUCCUCCAGGAGCUCACGUAUGCCUGCCUGUGAGCGCCUCGGCGACAGAGCCGGUGUCCACCCCUGCACUGUCCAC	chr5:139369650-139369745(-)	MIPF0000193	mir-339	339	p1@3110082I17Rik	ENSMUST00000198474.1	0.0747266	1.05316	0.873163	0.940723	5.60977	5.53504	68.406	36.9691	40.774	54.8847	46.8658	37.2104
mmu-miR-331-5p	5p	MIMAT0004643	CUAGGUAUGGUCCCAGGGAUCC	UAGGUA	22	Yes	Star_miRNA	canonical_conserved_miRNA	mmu-mir-331	MI0000609	GAGUCUGGUUUUGUUUGGGUUUGUUCUAGGUAUGGUCCCAGGGAUCCCAGAUCAAACCAGGCCCCUGGGCCUAUCCUAGAACCAACCUAAACCCGU	chr10:93963768-93963863(-)	MIPF0000199	mir-331	331	p1@Vezt	ENSMUST00000119818.4	0.111827	1.0806	0.876206	0.941913	3.67652	3.56469	15.8523	9.42349	12.9592	12.5965	11.4202	11.4142
mmu-miR-1306-5p	5p	MIMAT0019136	CACCACCUCCCCUGCAAACGUCC	ACCACC	23	Yes	-	non-canonical_miRNA	mmu-mir-1306	MI0009935	CAGUCUCCACCACCUCCCCUGCAAACGUCCAGUGAUGCAGAGGUAAUGGACGUUGGCUCUGGUGGUGAUGGACAGUCCG	chr16:18284239-18284317(-)	MIPF0000531	mir-1306	1306,3618	p1@Dgcr8	ENSMUST00000009321.7	0.103117	1.07409	0.876317	0.941913	4.22985	4.12673	17.2307	12.5646	26.5505	19.7945	17.4535	15.0668
mmu-miR-3470b	5p	MIMAT0015641	UCACUCUGUAGACCAGGCUGG	CACUCU	21	NO	-	non-canonical_miRNA	mmu-mir-3470b	MI0014697	GGAUUCUCUGUGUAGCCUUGGCUGUCCUGGCACUCACUCUGUAGACCAGGCUGGCCUUGAACUCAAAAAUUCACCUGCCUCUGCCUCCCGAGUGCUGGGACUAAAGGCAUGCGCUACCAAUGCCCG	chr16:44013852-44013977(+)	MIPF0000901	mir-3470	3470b	Unknown	Unknown	0.109792	1.07907	0.877865	0.942475	2.95589	2.84609	7.92614	6.76558	8.53409	7.198	5.49461	8.9031
mmu-miR-6960-5p	5p	MIMAT0027820	CAGGAUGAGAAGAGUUUGGCUG	AGGAUG	22	NO	-	non-canonical_miRNA	mmu-mir-6960	MI0022807	CUGGGCAGGAUGAGAAGAGUUUGGCUGGAAGCCCUGCUCAGCCAACCACCUCUCUCCUCAG	chr15:99080805-99080865(+)	-	-	6960	p1@Troap	ENSMUST00000039665.6	-0.112813	0.924783	0.879901	0.943333	1.43599	1.5488	2.92923	3.14116	1.89646	3.2391	1.93928	3.65255
mmu-miR-3066-5p	5p	MIMAT0014838	UUGGUUGCUGUAGAUUAAGUAG	UGGUUG	22	Yes	Mature_miRNA	canonical_mmu-specific_miRNA	mmu-mir-3066	MI0014028	GUGUGGUAUGUUUUGGUUGCUGUAGAUUAAGUAGUUUAAUAUGAUGCUGCACUUAAUAGACCGCAACCUGCACUGGCCAUGCU	chr12:17355392-17355474(+)	-	-	3066	p1@Nol10	ENSMUST00000046011.10	-0.112114	0.925231	0.881394	0.943333	3.22146	3.33357	8.09845	11.5981	8.21801	9.89724	10.666	9.58795
mmu-miR-3068-3p	3p	MIMAT0014843	GGUGAAUUGCAGUACUCCAACA	GUGAAU	22	Yes	Star_miRNA	canonical_conserved_miRNA	mmu-mir-3068	MI0014030	GCGAGAGUAAUUGGAGUUCAUGCAAGUUCUAACCAGCUUACUCAGUAGCUGGGUGAAUUGCAGUACUCCAACAUUCUGC	chr12:87437679-87437757(-)	MIPF0001596	mir-3068	3068	p1@Alkbh1	ENSMUST00000162986.1	-0.07763	0.947613	0.881744	0.943333	4.87821	4.95584	41.3538	23.1963	23.3897	36.1699	28.1195	28.7639
mmu-miR-7667-5p	5p	MIMAT0029840	GAGCCAUCUCUCUAGCCCCUGA	AGCCAU	22	Yes	-	non-canonical_miRNA	mmu-mir-7667	MI0025007	GAGCCAUCUCUCUAGCCCCUGAUAUACUUUUAAUAUGCUUCAGGGACUGCAGAGAUGGCACUG	chr17:29595538-29595600(+)	-	-	7667	p1@Ftsjd2,p1@Tbc1d22b	ENSMUST00000048677.7	-0.297973	0.813395	0.886433	0.947247	-0.474323	-0.17635	0.516922	0.966511	0.632155	0.53985	0.754163	1.36971
mmu-miR-350-5p	5p	MIMAT0017040	AAAGUGCAUGCGCUUUGGG	AAGUGC	19	Yes	Star_miRNA	canonical_conserved_miRNA	mmu-mir-350	MI0000640	AGAUGCCUUGCUCCUACAAGAGUAAAGUGCAUGCGCUUUGGGACAGUGAGGAAAAUAAUGUUCACAAAGCCCAUACACUUUCACCCUUUAGGAGAGUUG	chr1:176772325-176772423(-)	MIPF0000245	mir-350	350	p1@Cep170	ENSMUST00000195717.2	-0.0841371	0.943349	0.890251	0.949491	4.59831	4.68245	17.7477	20.2967	34.7685	31.4912	21.763	23.7416
mmu-let-7e-3p	3p	MIMAT0017016	CUAUACGGCCUCCUAGCUUUCC	UAUACG	22	Yes	Star_miRNA	canonical_conserved_miRNA	mmu-let-7e	MI0000561	CGCGCCCCCCGGGCUGAGGUAGGAGGUUGUAUAGUUGAGGAAGACACCCGAGGAGAUCACUAUACGGCCUCCUAGCUUUCCCCAGGCUGCGCC	chr17:17830352-17830444(+)	MIPF0000002	let-7	99b,125a,let7e	Unknown	Unknown	0.0685068	1.04863	0.8906	0.949491	5.35341	5.2849	35.4953	29.4786	57.8422	45.8872	28.0118	43.1458
mmu-miR-493-5p	5p	MIMAT0017276	UUGUACAUGGUAGGCUUUC	UGUACA	19	Yes	Mature_miRNA	canonical_conserved_miRNA	mmu-mir-493	MI0005514	CGCCAGGGCCUUGUACAUGGUAGGCUUUCAUUCAUUUUUUGCACAUUCGGUGAAGGUCCUACUGUGUGCCAGGCCCUGUGCCA	chr12:109580233-109580315(+)	MIPF0000230	mir-493	127,136,337,431,433,434,540,665,770,673,493,432,3070-1,3070-2,3071,3544	Unknown	Unknown	0.112558	1.08114	0.895598	0.953713	1.56382	1.45127	1.37846	5.55744	1.89646	3.9589	1.7238	2.51113
mmu-miR-374c-3p	3p	-	ACUUAGCAGGUUGUAUUAU	CUUAGC	19	-	-	-	mmu-mir-374b	-	-	-	-	-	-	-	-	-0.0812242	0.945255	0.898946	0.956171	4.37165	4.45288	24.8123	22.2298	14.8556	19.0747	20.3624	26.2527
mmu-miR-99b-5p	5p	MIMAT0000132	CACCCGUAGAACCGACCUUGCG	ACCCGU	22	Yes	Mature_miRNA	canonical_conserved_miRNA	mmu-mir-99b	MI0000147	GGCACCCACCCGUAGAACCGACCUUGCGGGGCCUUCGCCGCACACAAGCUCGUGUCUGUGGGUCCGUGUC	chr17:17830188-17830257(+)	MIPF0000033	mir-10	99b,125a,let7e	Unknown	Unknown	-0.034138	0.976615	0.903391	0.959788	14.0114	14.0455	13679.3	17022.9	18839.5	18966.5	13285.9	18475.5
mmu-miR-7068-3p	3p	MIMAT0028043	UCACCCUGGACUGACUCUCAG	CACCCU	21	Yes	-	non-canonical_miRNA	mmu-mir-7068	MI0022918	GUGAGGCUCAGUAUGGGGUGGGGGUGUCGUCGCCUGCCCGACUGACCACCCACUCACCCUGGACUGACUCUCAG	chr8:72470016-72470089(-)	-	-	7068	p1@Cherp	NM_138585	-0.240151	0.846657	0.907926	0.960136	-0.211229	0.0289218	0.344615	0.483256	1.89646	0.89975	1.50833	0.456569
mmu-miR-3060-3p	3p	MIMAT0014827	CCAUAGCACAGAAGCACUCCCA	CAUAGC	22	NO	Mature_miRNA	canonical_mmu-specific_miRNA	mmu-mir-3060	MI0014022	GGGCGUGGGGGUGGGGAGUGCUUCGUGCUUCUGGUUGAAGAGAAAAUGACCAUAGCACAGAAGCACUCCCACCAGCUUUGUCU	chr11:4139364-4139446(+)	-	-	3060	p1@Rnf215	NM_027859	-0.161454	0.894124	0.909945	0.960136	1.18226	1.34371	1.89538	1.20814	3.79293	2.5193	2.90891	2.05456
mmu-miR-20b-5p	5p	MIMAT0003187	CAAAGUGCUCAUAGUGCAGGUAG	AAAGUG	23	Yes	Mature_miRNA	canonical_conserved_miRNA	mmu-mir-20b	MI0003536	CCUAGUAGUGCCAAAGUGCUCAUAGUGCAGGUAGUUUUUAUACCACUCUACUGCAGUGUGAGCACUUCUAGUACUCCUGG	chrX:52742113-52742192(-)	MIPF0000001	mir-17	106a,19b-2,92a-2,363,20b,18b	Unknown	Unknown	0.0849559	1.06066	0.91063	0.960136	3.34796	3.26301	12.5784	7.73209	10.1145	6.4782	13.2517	8.9031
mmu-miR-466i-5p	5p	-	UGUGUGUGUGUGUGUGUGUG	GUGUGU	20	-	-	-	mmu-mir-466k	-	-	-	-	-	-	-	-	-0.192433	0.875128	0.910724	0.960136	0.635132	0.827565	0.516922	0.483256	3.79293	3.599	1.18511	0.456569
mmu-miR-219a-1-3p	3p	MIMAT0017055	AGAGUUGCGUCUGGACGUCCCG	GAGUUG	22	NO	Star_miRNA	canonical_conserved_miRNA	mmu-mir-219a-1	MI0000702	CCGUCCCGGGCCGCGGCUCCUGAUUGUCCAAACGCAAUUCUCGAGUCUCUGGCUCCGGCCGAGAGUUGCGUCUGGACGUCCCGAGCCGCCGCCCCCAAACCUCGAGGGGG	chr17:34024983-34025092(-)	MIPF0000044	mir-219	219a-1,219c	Unknown	Unknown	-0.0770813	0.947974	0.91105	0.960136	4.7013	4.77838	18.9538	19.0886	40.1418	29.1519	13.144	40.1781
mmu-miR-1843b-5p	5p	-	AUGGAGGUCUCUGUCUGACUU	UGGAGG	21	-	-	-	mmu-mir-1843a	-	-	-	-	-	-	-	-	-0.0468789	0.968028	0.911271	0.960136	5.91025	5.95713	78.0553	65.2395	36.665	73.0597	57.1009	56.158
mmu-miR-29a-5p	5p	MIMAT0004631	ACUGAUUUCUUUUGGUGUUCAG	CUGAUU	22	Yes	Star_miRNA	canonical_conserved_miRNA	mmu-mir-29a	MI0000576	ACCCCUUAGAGGAUGACUGAUUUCUUUUGGUGUUCAGAGUCAAUAGAAUUUUCUAGCACCAUCUGAAAUCGGUUAUAAUGAUUGGGGA	chr6:31062660-31062747(-)	MIPF0000009	mir-29	29b-1,29a	Unknown	Unknown	0.0918009	1.0657	0.911858	0.960136	2.98406	2.89226	7.0646	10.8733	5.68939	7.01805	8.08032	7.07682
mmu-miR-1843a-5p	5p	MIMAT0014805	UAUGGAGGUCUCUGUCUGACU	AUGGAG	21	Yes	-	non-canonical_miRNA	mmu-mir-1843a	MI0004155	GAAUAUGGAGGUCUCUGUCUGACUUAGAAUAGCUGGCUGAGUCUGAUCGUUCACCUCCAUACAAC	chr12:80391613-80391677(-)	MIPF0001119	mir-1843	1843a	p1@Dcaf5	NM_177267	-0.0463465	0.968386	0.912077	0.960136	5.91553	5.96187	78.3999	65.2395	36.9811	73.2396	57.5318	56.158
mmu-miR-383-5p	5p	MIMAT0000748	AGAUCAGAAGGUGACUGUGGCU	GAUCAG	22	Yes	Mature_miRNA	canonical_conserved_miRNA	mmu-mir-383	MI0000800	CUCAGAUCAGAAGGUGACUGUGGCUUUGGGUGGAUAUUAAUCAGCCACAGCACUGCCUGGUCAGAAAGAG	chr8:38252133-38252202(-)	MIPF0000137	mir-383	383	p1@Sgcz	ENSMUST00000135764.4	0.143428	1.10453	0.91925	0.965278	0.445678	0.30225	1.72307	0.966511	1.26431	1.0797	1.7238	0.684854
mmu-miR-5128	5p	MIMAT0020639	CAAUUGGGGCUGGCGAGAUGGCU	AAUUGG	23	NO	-	non-canonical_miRNA	mmu-mir-5128	MI0018040	UCUUAAUUACUGAGGUCUUUCUAGCUCCUGUUUUACUAAUUUAAAAAGUGCAAUUGGGGCUGGCGAGAUGGCUUAGUGGUUAAG	chr2:37688201-37688284(-)	-	-	5128	p1@Strbp	ENSMUST00000135488.1	0.0970686	1.0696	0.919954	0.965278	3.87872	3.78165	4.82461	6.28232	33.1881	21.0541	5.60235	14.6102
mmu-miR-6546-5p	5p	MIMAT0029792	AGGCGCCUCUGAGCUUGUGCUUGU	GGCGCC	24	Yes	-	non-canonical_miRNA	mmu-mir-6546	MI0024983	AGGCGCCUCUGAGCUUGUGCUUGUCGCCAGGCUGCGCUAGCGAGCGAAGCCCAAGCGCCAGA	chr1:171064591-171064652(-)	-	-	6546	Unknown	Unknown	-0.233522	0.850556	0.920113	0.965278	0.0365549	0.270077	0.516922	0.483256	2.21254	1.0797	0.754163	1.82628
mmu-let-7f-2-3p	3p	MIMAT0017017	CUAUACAGUCUACUGUCUUUC	UAUACA	21	Yes	Star_miRNA	canonical_conserved_miRNA	mmu-let-7f-2	MI0000563	UGUGGGAUGAGGUAGUAGAUUGUAUAGUUUUAGGGUCAUACCCCAUCUUGGAGAUAACUAUACAGUCUACUGUCUUUCCCACG	chrX:151912346-151912428(+)	MIPF0000002	let-7	let7f-2,98	p1@Huwe1	NM_021523	0.0783083	1.05578	0.922747	0.965763	3.17248	3.09418	10.6831	8.94023	7.26978	7.01805	8.29579	10.2728
mmu-miR-219c-5p	5p	MIMAT0029892	GGACGUCCAGACGCAACUCUCG	GACGUC	22	NO	-	non-canonical_miRNA	mmu-mir-219c	MI0025034	GGACGUCCAGACGCAACUCUCGGCCGGAGCCAGAGACUCGAGAAUUGCGUUUGGACAAUC	chr17:34025012-34025071(+)	-	-	219a-1,219c	Unknown	Unknown	0.096549	1.06921	0.923796	0.965763	0.517469	0.42092	1.20615	1.20814	1.89646	1.25965	0.969638	1.82628
mmu-miR-98-3p	3p	MIMAT0017023	CUAUACAACUUACUACUUUCCU	UAUACA	22	Yes	Star_miRNA	canonical_conserved_miRNA	mmu-mir-98	MI0000586	CUGCACAUGCUGGGGUGAGGUAGUAAGUUGUAUUGUUGUGGGGUAGGGAUUUUAGGCCCCAGUAAGAAGAUAACUAUACAACUUACUACUUUCCUUGGUGUGUGGCAU	chrX:151913214-151913321(+)	MIPF0000002	let-7	let7f-2,98	p1@Huwe1	NM_021523	-0.0628188	0.957392	0.924342	0.965763	3.62991	3.69273	12.7507	13.5312	10.7466	13.3163	11.7434	13.6971
mmu-miR-186-5p	5p	MIMAT0000215	CAAAGAAUUCUCCUUUUGGGCU	AAAGAA	22	Yes	Mature_miRNA	canonical_conserved_miRNA	mmu-mir-186	MI0000228	ACUUUCCAAAGAAUUCUCCUUUUGGGCUUUCUCAUUUUAUUUUAAGCCCUAAGGUGAAUUUUUUGGGAAGU	chr3:157544279-157544349(+)	MIPF0000109	mir-186	186	p1@Zranb2	NM_017381	-0.0280613	0.980737	0.924778	0.965763	8.78069	8.80875	540.011	400.861	378.029	434.579	481.587	428.947
mmu-miR-700-5p	5p	MIMAT0017256	UAAGGCUCCUUCCUGUGCUUGC	AAGGCU	22	Yes	Mature_miRNA	canonical_conserved_miRNA	mmu-mir-700	MI0004684	UUCACUGGGAGUAAGGCUCCUUCCUGUGCUUGCAGGGGAGAAAUACGAACUGCACGCGGGAACCGAGUCCACCCCCAGU	chr4:135416555-135416633(-)	-	-	700	p1@Rcan3	NM_022980	-0.0679081	0.95402	0.929833	0.969939	3.56701	3.63492	13.44	12.8063	9.16624	19.2546	12.3898	5.47883
mmu-miR-221-5p	5p	MIMAT0017060	ACCUGGCAUACAAUGUAGAUUUCUGU	CCUGGC	26	Yes	Star_miRNA	canonical_conserved_miRNA	mmu-mir-221	MI0000709	AUCCAGGUCUGGGGCAUGAACCUGGCAUACAAUGUAGAUUUCUGUGUUUGUUAGGCAACAGCUACAUUGUCUGCUGGGUUUCAGGCUACCUGGAA	chrX:19146294-19146388(-)	MIPF0000051	mir-221	221,222	Unknown	Unknown	-0.0270212	0.981445	0.931002	0.970058	9.00323	9.03026	425.255	498.478	616.035	508.898	422.116	637.827
mmu-miR-222-3p	3p	MIMAT0000670	AGCUACAUCUGGCUACUGGGUCU	GCUACA	23	Yes	Mature_miRNA	canonical_conserved_miRNA	mmu-mir-222	MI0000710	CCCUCAGUGGCUCAGUAGCCAGUGUAGAUCCUGUCUUUGGUAAUCAGCAGCUACAUCUGGCUACUGGGUCUCUGGUGGC	chrX:19146893-19146971(-)	MIPF0000051	mir-221	221,222	Unknown	Unknown	0.0305738	1.02142	0.934972	0.972929	12.798	12.7674	4118.66	6406.04	10840.8	7678.64	5072.28	8166.19
mmu-let-7k	5p	MIMAT0025580	UGAGGUAGGAGGUUGUGUG	GAGGUA	19	NO	-	non-canonical_miRNA	mmu-let-7k	MI0022352	UAGCCACAGCCCUAACCCUAGCCUGAGGUAGGAGGUUGUGUGCAAGCUCACCACUAACCUAUAGUACACAGAGAGCCUUUAUCCCACAACACAACACAAAACAAUACUUC	chr5:147283189-147283298(-)	-	-	let7k	Unknown	Unknown	0.0607804	1.04303	0.935875	0.972929	2.46243	2.40165	4.6523	4.3493	7.58586	5.0386	4.84819	5.9354
mmu-miR-467e-5p	5p	MIMAT0005293	AUAAGUGUGAGCAUGUAUAUGU	UAAGUG	22	Yes	-	non-canonical_miRNA	mmu-mir-467e	MI0006128	GCCUGUGUGCAUAAGUGUGAGCAUGUAUAUGUGUGUAUAUUUUAUGCAUAUACAUACACACACCUAUAUACACAUGCACACAGACAU	chr2:10505721-10505807(+)	MIPF0000316	mir-467	297a-2,466a,467a-1,669a-1,669b,669a-2,669a-3,467b,669c,297b,297a-3,297a-4,297c,466b-1,466b-2,466b-3,466c-1,466e,466f-1,466f-2,466f-3,466g,466h,467c,467d,466d,467e,466l,669k,669g,669d,669j,669f,669i,669h,669e,669l,669m-1,669m-2,669o,466m,669d-2,466o,467a-2,669a-4,669a-5,467a-3,466c-2,669a-6,467a-4,466b-4,669a-7,467a-5,466b-5,669p-1,467a-6,669a-8,466b-6,669a-9,467a-7,466b-7,669p-2,467a-8,669a-10,46…	p2@Sfmbt2	ENSMUST00000041105.6	0.03257	1.02283	0.939068	0.975145	6.26631	6.23374	104.591	74.9046	50.8885	73.7795	66.905	85.1501
mmu-miR-466d-5p	5p	MIMAT0004930	UGUGUGUGCGUACAUGUACAUG	GUGUGU	22	Yes	-	non-canonical_miRNA	mmu-mir-466d	MI0005546	CAUGUGUGUUUGUGUGUGCGUACAUGUACAUGUGUGUAUAUGAAUAUACAUAUACAUACACGCACACAUAGAUACGCACGCACACACACACACAGG	chr2:10511967-10512062(+)	MIPF0000316	mir-467	297a-2,466a,467a-1,669a-1,669b,669a-2,669a-3,467b,669c,297b,297a-3,297a-4,297c,466b-1,466b-2,466b-3,466c-1,466e,466f-1,466f-2,466f-3,466g,466h,467c,467d,466d,467e,466l,669k,669g,669d,669j,669f,669i,669h,669e,669l,669m-1,669m-2,669o,466m,669d-2,466o,467a-2,669a-4,669a-5,467a-3,466c-2,669a-6,467a-4,466b-4,669a-7,467a-5,466b-5,669p-1,467a-6,669a-8,466b-6,669a-9,467a-7,466b-7,669p-2,467a-8,669a-10,46…	p2@Sfmbt2	ENSMUST00000041105.6	-0.0888401	0.940278	0.944789	0.976672	0.862858	0.951698	2.06769	1.6914	1.58039	1.25965	3.33986	0.913138
mmu-miR-466d-5p	5p	-	UGUGUGUGCGUACAUGUACAUG	GUGUGU	22	-	-	-	mmu-mir-466n	-	-	-	-	-	-	-	-	-0.0888401	0.940278	0.944789	0.976672	0.862858	0.951698	2.06769	1.6914	1.58039	1.25965	3.33986	0.913138
mmu-miR-466n-5p	5p	-	GUGUGUGCGUACAUGUACAUGU	UGUGUG	22	-	-	-	mmu-mir-466d	-	-	-	-	-	-	-	-	-0.0888401	0.940278	0.944789	0.976672	0.862858	0.951698	2.06769	1.6914	1.58039	1.25965	3.33986	0.913138
mmu-miR-466n-5p	5p	MIMAT0014893	GUGUGUGCGUACAUGUACAUGU	UGUGUG	22	Yes	-	non-canonical_miRNA	mmu-mir-466n	MI0014079	GUAUGUGCAUGUGUGUUUGUGUGUGCGUACAUGUACAUGUGUGUAUAUGAAUAUGCAUAUACAUGAGAGCAUACAUAGACACACGUGCAUGUGC	chr2:10513741-10513834(+)	MIPF0000316	mir-467	297a-2,466a,467a-1,669a-1,669b,669a-2,669a-3,467b,669c,297b,297a-3,297a-4,297c,466b-1,466b-2,466b-3,466c-1,466e,466f-1,466f-2,466f-3,466g,466h,467c,467d,466d,467e,466l,669k,669g,669d,669j,669f,669i,669h,669e,669l,669m-1,669m-2,669o,466m,669d-2,466o,467a-2,669a-4,669a-5,467a-3,466c-2,669a-6,467a-4,466b-4,669a-7,467a-5,466b-5,669p-1,467a-6,669a-8,466b-6,669a-9,467a-7,466b-7,669p-2,467a-8,669a-10,46…	p2@Sfmbt2	ENSMUST00000041105.6	-0.0888401	0.940278	0.944789	0.976672	0.862858	0.951698	2.06769	1.6914	1.58039	1.25965	3.33986	0.913138
mmu-miR-98-5p	5p	MIMAT0000545	UGAGGUAGUAAGUUGUAUUGUU	GAGGUA	22	Yes	Mature_miRNA	canonical_conserved_miRNA	mmu-mir-98	MI0000586	CUGCACAUGCUGGGGUGAGGUAGUAAGUUGUAUUGUUGUGGGGUAGGGAUUUUAGGCCCCAGUAAGAAGAUAACUAUACAACUUACUACUUUCCUUGGUGUGUGGCAU	chrX:151913214-151913321(+)	MIPF0000002	let-7	let7f-2,98	p1@Huwe1	NM_021523	0.0207915	1.01452	0.946113	0.976799	9.86586	9.84507	833.796	881.217	1084.46	867.179	725.612	1166.76
mmu-miR-542-3p	3p	MIMAT0003172	UGUGACAGAUUGAUAACUGAAA	GUGACA	22	Yes	Mature_miRNA	canonical_conserved_miRNA	mmu-mir-542	MI0003522	GGAUCUCAGACGUCUCGGGGAUCAUCAUGUCACGAGAUACCACUGUGCCCUUGUGACAGAUUGAUAACUGAAAGGUCUGGGAGCC	chrX:53049403-53049487(-)	MIPF0000185	mir-542	322,351,450a-1,542,450a-2,503,450b	Unknown	Unknown	-0.0254276	0.982529	0.947038	0.976799	5.83772	5.86315	68.5784	58.7156	43.9348	52.1855	61.6259	60.7237
mmu-miR-5100	5p	MIMAT0020607	UCGAAUCCCAGCGGUGCCUCU	CGAAUC	21	NO	-	non-canonical_miRNA	mmu-mir-5100	MI0018008	GUGGGAGGGAGGACUUGGGAACUGAAGAGCAGAGUUCGAAUCCCAGCGGUGCCUCUUCCCGACU	chr11:60728663-60728726(+)	-	-	5100	p1@Smcr7	ENSMUST00000154890.1	0.0491127	1.03463	0.952103	0.980922	2.12719	2.07808	2.4123	5.07419	5.68939	7.198	2.47796	2.9677
mmu-miR-23a-5p	5p	MIMAT0017019	GGGGUUCCUGGGGAUGGGAUUU	GGGUUC	22	Yes	Star_miRNA	canonical_conserved_miRNA	mmu-mir-23a	MI0000571	CGGACGGCUGGGGUUCCUGGGGAUGGGAUUUGAUGCCAGUCACAAAUCACAUUGCCAGGGAUUUCCAACUGACCC	chr8:84208518-84208592(+)	MIPF0000027	mir-23	23a,24-2,27a,3074-2	Unknown	Unknown	0.0593514	1.042	0.955945	0.982776	2.71793	2.65858	3.79076	3.14116	12.9592	7.198	3.12439	8.67481
mmu-miR-92b-3p	3p	MIMAT0004899	UAUUGCACUCGUCCCGGCCUCC	AUUGCA	22	Yes	Mature_miRNA	canonical_conserved_miRNA	mmu-mir-92b	MI0005521	GGUGGGCGGGAGGGACGGGACGUGGUGCAGUGUUGUUCUUUCCCCUGCCAAUAUUGCACUCGUCCCGGCCUCCGGCCCCCUCG	chr3:89227116-89227198(-)	MIPF0000013	mir-25	92b	Unknown	Unknown	0.0373186	1.0262	0.956041	0.982776	4.48796	4.45064	12.9231	19.8135	34.7685	22.3138	21.9785	21.2305
mmu-miR-331-3p	3p	MIMAT0000571	GCCCCUGGGCCUAUCCUAGAA	CCCCUG	21	Yes	Mature_miRNA	canonical_conserved_miRNA	mmu-mir-331	MI0000609	GAGUCUGGUUUUGUUUGGGUUUGUUCUAGGUAUGGUCCCAGGGAUCCCAGAUCAAACCAGGCCCCUGGGCCUAUCCUAGAACCAACCUAAACCCGU	chr10:93963768-93963863(-)	MIPF0000199	mir-331	331	p1@Vezt	ENSMUST00000119818.4	-0.0330662	0.977341	0.95821	0.983905	5.16985	5.20291	47.9015	33.5863	26.2344	50.5659	42.3409	17.3496
mmu-miR-18a-5p	5p	MIMAT0000528	UAAGGUGCAUCUAGUGCAGAUAG	AAGGUG	23	Yes	Mature_miRNA	canonical_conserved_miRNA	mmu-mir-18a	MI0000567	UGCGUGCUUUUUGUUCUAAGGUGCAUCUAGUGCAGAUAGUGAAGUAGACUAGCAUCUACUGCCCUAAGUGCUCCUUCUGGCAUAAGAAGUUAUGUC	chr14:115043851-115043946(+)	MIPF0000001	mir-17	18a,20a,17,19a,19b-1,92a-1	p1@ENSMUST00000134140	ENSMUST00000134140.2	-0.0271886	0.981331	0.963331	0.988059	5.09242	5.11961	31.8769	40.3519	30.0274	28.0722	35.3379	40.8629
mmu-miR-674-5p	5p	MIMAT0003740	GCACUGAGAUGGGAGUGGUGUA	CACUGA	22	Yes	Mature_miRNA	canonical_conserved_miRNA	mmu-mir-674	MI0004611	GGCCUAGUCAUCACCCUGAGCCUUGCACUGAGAUGGGAGUGGUGUAAGGCUCAGGUAUGCACAGCUCCCAUCUCAGAACAAGGCUCGGGUGUGCUCAGCU	chr2:117185127-117185226(+)	MIPF0000394	mir-674	674	Unknown	Unknown	-0.0156009	0.989245	0.969068	0.992835	6.09718	6.11278	65.4768	65.9644	73.9621	82.4171	59.6866	65.5177
mmu-miR-484	5p	MIMAT0003127	UCAGGCUCAGUCCCCUCCCGAU	CAGGCU	22	NO	-	non-canonical_miRNA	mmu-mir-484	MI0003491	CUCGUCAGGCUCAGUCCCCUCCCGAUAAACCUCAAAAUAGGGUCUUACCUAGGGGGCUGGCGGCGUA	chr16:14159626-14159692(+)	MIPF0000219	mir-484	484	Unknown	Unknown	0.0113333	1.00789	0.970979	0.993686	9.52092	9.50959	635.987	617.601	950.761	820.751	603.869	762.242
mmu-miR-532-5p	5p	MIMAT0002889	CAUGCCUUGAGUGUAGGACCGU	AUGCCU	22	Yes	Mature_miRNA	canonical_conserved_miRNA	mmu-mir-532	MI0003206	CAGAUUUGCUUUUUCUCUUCCAUGCCUUGAGUGUAGGACCGUUGACAUCUUAAUUACCCUCCCACACCCAAGGCUUGCAGGAGAGCAAGCCUUCUC	chrX:7248402-7248497(-)	MIPF0000113	mir-188	188,362,532,500,501	p1@Clcn5	ENSMUST00000115746.4	0.00681513	1.00474	0.980912	1	9.86187	9.85505	997.66	835.066	958.663	974.429	853.174	950.805
mmu-miR-5114	5p	MIMAT0020622	ACUGGAGACGGAAGCUGCAAGA	CUGGAG	22	NO	-	non-canonical_miRNA	mmu-mir-5114	MI0018023	ACUGGAGACGGAAGCUGCAAGAGCGGCUGAGUGUGGGGUCUUGCAGUUCCUGUUCCAGAAG	chr19:44303171-44303231(+)	-	-	5114	p1@Scd2	NM_009128	-0.010122	0.993009	0.987542	1	2.98205	2.99217	13.9569	6.28232	3.16077	11.1569	5.38688	7.3051
mmu-miR-143-5p	5p	MIMAT0017006	GGUGCAGUGCUGCAUCUCUGG	GUGCAG	21	Yes	Star_miRNA	canonical_conserved_miRNA	mmu-mir-143	MI0000257	CCUGAGGUGCAGUGCUGCAUCUCUGGUCAGUUGGGAGUCUGAGAUGAAGCACUGUAGCUCAGG	chr18:61649196-61649258(-)	MIPF0000094	mir-143	145a,143	Unknown	Unknown	0.00623037	1.00433	0.990821	1	6.81722	6.81099	171.101	75.3879	91.3464	155.477	106.552	74.649
mmu-miR-99b-3p	3p	MIMAT0004525	CAAGCUCGUGUCUGUGGGUCCG	AAGCUC	22	Yes	Star_miRNA	canonical_conserved_miRNA	mmu-mir-99b	MI0000147	GGCACCCACCCGUAGAACCGACCUUGCGGGGCCUUCGCCGCACACAAGCUCGUGUCUGUGGGUCCGUGUC	chr17:17830188-17830257(+)	MIPF0000033	mir-10	99b,125a,let7e	Unknown	Unknown	0.00341736	1.00237	0.992229	1	9.57597	9.57255	563.273	640.555	1086.36	912.526	555.818	816.117
mmu-miR-1843b-5p	5p	MIMAT0019345	AUGGAGGUCUCUGUCUGACUU	UGGAGG	21	Yes	-	non-canonical_miRNA	mmu-mir-1843b	MI0016971	CAACAUGGAGGUCUCUGUCUGACUUAGGAUAGCUGGCUAAGUCCGAUCGUUCCCCUCCAUACAACC	chr1:159340358-159340423(+)	MIPF0001119	mir-1843	1843b	p1@LOC100504800,p1@Rfwd2	NM_011931	-0.00372409	0.997422	0.9931	1	5.57681	5.58053	64.7876	46.3926	31.6077	62.2627	40.6171	40.6346
mmu-miR-466m-5p	5p	-	UGUGUGCAUGUGCAUGUGUGUAU	GUGUGC	23	-	-	-	mmu-mir-669m-1	-	-	-	-	-	-	-	-	-0.0456882	0.968828	1	1	1.53509	1.58077	2.06769	2.89953	3.79293	2.69925	3.01665	3.19598
mmu-miR-466m-5p	5p	-	UGUGUGCAUGUGCAUGUGUGUAU	GUGUGC	23	-	-	-	mmu-mir-669m-2	-	-	-	-	-	-	-	-	-0.0456882	0.968828	1	1	1.53509	1.58077	2.06769	2.89953	3.79293	2.69925	3.01665	3.19598
mmu-miR-669m-5p	5p	MIMAT0017346	UGUGUGCAUGUGCAUGUGUGUAU	GUGUGC	23	Yes	-	non-canonical_miRNA	mmu-mir-669m-1	MI0009943	UGUAUGUGCAUGUGUGUAUAGUUUUGUGUGCAUGUGCAUGUGUGUAUAUGAAUAGACAUAUACAUCCACACAAACAUAUACAAGCAAGCACAGAUACA	chr2:10512790-10512887(+)	MIPF0000316	mir-467	297a-2,466a,467a-1,669a-1,669b,669a-2,669a-3,467b,669c,297b,297a-3,297a-4,297c,466b-1,466b-2,466b-3,466c-1,466e,466f-1,466f-2,466f-3,466g,466h,467c,467d,466d,467e,466l,669k,669g,669d,669j,669f,669i,669h,669e,669l,669m-1,669m-2,669o,466m,669d-2,466o,467a-2,669a-4,669a-5,467a-3,466c-2,669a-6,467a-4,466b-4,669a-7,467a-5,466b-5,669p-1,467a-6,669a-8,466b-6,669a-9,467a-7,466b-7,669p-2,467a-8,669a-10,46…	p2@Sfmbt2	ENSMUST00000041105.6	-0.0456882	0.968828	1	1	1.53509	1.58077	2.06769	2.89953	3.79293	2.69925	3.01665	3.19598
mmu-miR-669m-5p	5p	MIMAT0017346	UGUGUGCAUGUGCAUGUGUGUAU	GUGUGC	23	Yes	-	non-canonical_miRNA	mmu-mir-669m-2	MI0009944	AUAUUUGCAUGUGUGUAUAGUUUUGUGUGCAUGUGCAUGUGUGUAUAUGAAUAUACAUAUACAUCCACACAAACAUAUACAAGCAUGCACAGAUAUAC	chr2:10513434-10513531(+)	MIPF0000316	mir-467	297a-2,466a,467a-1,669a-1,669b,669a-2,669a-3,467b,669c,297b,297a-3,297a-4,297c,466b-1,466b-2,466b-3,466c-1,466e,466f-1,466f-2,466f-3,466g,466h,467c,467d,466d,467e,466l,669k,669g,669d,669j,669f,669i,669h,669e,669l,669m-1,669m-2,669o,466m,669d-2,466o,467a-2,669a-4,669a-5,467a-3,466c-2,669a-6,467a-4,466b-4,669a-7,467a-5,466b-5,669p-1,467a-6,669a-8,466b-6,669a-9,467a-7,466b-7,669p-2,467a-8,669a-10,46…	p2@Sfmbt2	ENSMUST00000041105.6	-0.0456882	0.968828	1	1	1.53509	1.58077	2.06769	2.89953	3.79293	2.69925	3.01665	3.19598
mmu-miR-29b-2-5p	5p	MIMAT0017063	CUGGUUUCACAUGGUGGCUUAGAUU	UGGUUU	25	Yes	Star_miRNA	canonical_conserved_miRNA	mmu-mir-29b-2	MI0000712	CUUCUGGAAGCUGGUUUCACAUGGUGGCUUAGAUUUUUCCAUCUUUGUAUCUAGCACCAUUUGAAAUCAGUGUUUUAGGAG	chr1:195037040-195037120(+)	MIPF0000009	mir-29	29c,29b-2	p@chr1:196860388..196860394,+	ENSMUST00000194584.1	0.0118382	1.00824	1	1	0.05074	0.0389018	0.861537	0.966511	1.26431	0.3599	1.61606	0.913138
mmu-miR-33-3p	3p	MIMAT0004666	CAAUGUUUCCACAGUGCAUCAC	AAUGUU	22	Yes	Star_miRNA	canonical_conserved_miRNA	mmu-mir-33	MI0000707	CUGUGGUGCAUUGUAGUUGCAUUGCAUGUUCUGGCAAUACCUGUGCAAUGUUUCCACAGUGCAUCACGG	chr15:82198122-82198190(+)	MIPF0000070	mir-33	33	p1@Srebf2	ENSMUST00000023100.6	0.0131988	1.00919	1	1	1.6223	1.60911	2.75692	3.86605	2.52862	3.05915	3.4476	2.51113
mmu-miR-1929-5p	5p	MIMAT0009392	UUCUAGGACUUUAUAGAGCAGAG	UCUAGG	23	Yes	Mature_miRNA	canonical_mmu-specific_miRNA	mmu-mir-1929	MI0009918	UUAGAACUGGGAGGUCUUCUAGGACUUUAUAGAGCAGAGGUUUGCAGCCUGUGACACUCAGCUCAUGGAGACCUAGGUGGCCUUGGGUUCUGA	chr10:44359676-44359768(+)	-	-	1929	p1@Atg5	NM_053069	-0.148346	0.902284	1	1	-0.248356	-0.10001	0.172307	1.44977	0.948232	1.25965	0.43095	1.14142
mmu-miR-1843a-3p	3p	MIMAT0014806	UCUGAUCGUUCACCUCCAUACA	CUGAUC	22	Yes	-	non-canonical_miRNA	mmu-mir-1843a	MI0004155	GAAUAUGGAGGUCUCUGUCUGACUUAGAAUAGCUGGCUGAGUCUGAUCGUUCACCUCCAUACAAC	chr12:80391613-80391677(-)	MIPF0001119	mir-1843	1843a	p1@Dcaf5	NM_177267	-0.0323583	0.977821	1	1	1.4019	1.43426	2.4123	1.44977	4.10901	4.3188	1.50833	2.28285
mmu-miR-1945	5p	MIMAT0009410	UCUUCGCGGGUACUGUCGGGAC	CUUCGC	22	NO	-	non-canonical_miRNA	mmu-mir-1945	MI0009934	CUGAACUCCGACUCCCGUCAGCCCCCGAGAAAACCGCACCGGGUCUUCGCGGGUACUGUCGGGACUUGUAGUUUAGCU	chr16:11254368-11254445(-)	-	-	1945	Unknown	Unknown	-0.011931	0.991764	1	1	3.42705	3.43898	11.0277	9.18186	12.0109	11.1569	9.26543	12.0991
mmu-miR-7041-5p	5p	MIMAT0027986	AGAGGGAAUGGAGACUCAGUUGA	GAGGGA	23	NO	-	non-canonical_miRNA	mmu-mir-7041	MI0022890	CUCUGAGAGGGAAUGGAGACUCAGUUGACCUCUGGUUCUCUUCUUCCCUCAG	chr6:94606364-94606415(-)	-	-	7041	p1@Lrig1	ENSMUST00000032105.7	-0.143051	0.905602	1	1	-0.149778	-0.00672724	0.516922	0.966511	1.26431	0.53985	0.8619	1.59799
mmu-miR-100-3p	3p	MIMAT0017051	ACAAGCUUGUGUCUAUAGGUAU	CAAGCU	22	Yes	Star_miRNA	canonical_conserved_miRNA	mmu-mir-100	MI0000692	CCUGUUGCCACAAACCCGUAGAUCCGAACUUGUGCUGAUUCUGCACACAAGCUUGUGUCUAUAGGUAUGUGUCUGUUAGG	chr9:41531425-41531504(+)	MIPF0000033	mir-10	let7a-2,100	p1@Mir125b-1	ENSMUST00000188277.3	-0.0668046	0.95475	1	1	-0.142689	-0.0758845	0.861537	0	1.89646	1.0797	0.43095	1.36971
mmu-miR-1258-3p	3p	MIMAT0029905	UUAGGGAAUUAGCUCAGCAGUA	UAGGGA	22	NO	-	non-canonical_miRNA	mmu-mir-1258	MI0025040	UGCUGAGCUAAUUCCCUAACUGCUAUGUGGAGCUGCAGUUAGGGAAUUAGCUCAGCAGUA	chr18:56538139-56538198(+)	-	-	1258	Unknown	Unknown	0.00760775	1.00529	1	1	1.13305	1.12545	3.10153	1.6914	1.58039	2.8792	2.37023	1.14142
mmu-miR-3095-5p	5p	MIMAT0014911	AAGCUUUCUCAUCUGUGACACU	AGCUUU	22	Yes	Star_miRNA	canonical_mmu-specific_miRNA	mmu-mir-3095	MI0014088	GAGCCCUGUGCACAAGCUUUCUCAUCUGUGACACUCGAGAUGGUUUCAGGGAGUGGACACUGGAGAGAGAGCUUUUGCAAGUCGCUC	chr4:58441012-58441098(-)	-	-	3095	p1@Lpar1	ENSMUST00000107571.4	-0.0854388	0.942498	1	1	0.823873	0.909312	1.55077	0.966511	2.8447	1.0797	1.61606	2.9677
mmu-miR-409-5p	5p	MIMAT0004746	AGGUUACCCGAGCAACUUUGCAU	GGUUAC	23	Yes	Mature_miRNA	canonical_conserved_miRNA	mmu-mir-409	MI0001160	UGGUACUCGGAGAGAGGUUACCCGAGCAACUUUGCAUCUGGAGGACGAAUGUUGCUCGGUGAACCCCUUUUCGGUAUCA	chr12:109743158-109743236(+)	MIPF0000018	mir-154	134,154,299a,300,323,329,376a,377,379,380,381,382,409,410,376b,411,412,485,543,539,541,494,376c,487b,369,758,668,667,666,496a,679,495,453,654,544,1193,1197,3072,299b	p1@ENSMUST00000165209	ENSMUST00000183116.4	-0.0668235	0.954738	1	1	0.223018	0.289841	1.20615	0.966511	1.26431	0.17995	1.40059	2.05456
mmu-miR-6399	5p	MIMAT0025151	UUGCAAUGAUGGUAUUCUGAGG	UGCAAU	22	NO	-	non-canonical_miRNA	mmu-mir-6399	MI0021935	GGUAGUUUAUCAGAUACCAUUGUUUGAUCCUUGAACCUUUUAGAGGUAAAGCUGUUGCAAUGAUGGUAUUCUGAGGCACUCUCU	chr4:138163209-138163292(+)	-	-	6399	p1@Eif4g3	ENSMUST00000084214.8	0.00433571	1.00301	1	1	2.53007	2.52574	4.30769	5.79907	7.26978	5.57845	4.84819	6.84854
mmu-miR-744-3p	3p	MIMAT0004820	CUGUUGCCACUAACCUCAACCU	UGUUGC	22	Yes	Star_miRNA	canonical_conserved_miRNA	mmu-mir-744	MI0004124	GGCUGGGCAAGGUGCGGGGCUAGGGCUAACAGCAGUCUUACUGACGGUUUCCUGGAAACCACACACAUGCUGUUGCCACUAACCUCAACCUUACUCGGUC	chr11:65734733-65734832(-)	MIPF0000431	mir-744	744	p1@Map2k4	NM_009157	0.00289791	1.00201	1	1	2.19642	2.19352	4.6523	4.59093	4.42508	4.6787	4.41724	4.56569

## Sheet: RJ423ba429 vs RJ423EV
#Gene biotype: miRNA #Condition pair: Group2_vs_Group1 Column A: Mature_ID, The ID of mature miRNA. Column B: Arm, The arm of miRNA. Column C: Pre_ID, The precusor id of miRNA. Column D: Length, The length of mature miRNA. Column E: Seed, The seed sequence of miRNA. Column F: Family_AC, The miRClassify family accession number of miRNA. Column G: Family_ID, The miRClassify family ID of miRNA. Colu…
Annotation											DE Statistic				CPM
Mature_ID	Arm	Pre_ID	Length	Seed	Family_AC	Family_ID	Cluster_ID	Conservation	Type	Mature_Seq	log2FC	Fold_Change	p_value	q_value	RJ423ba429_CPM	RJ423EVB_CPM	RJ423ba429A	RJ423ba429B	RJ423ba429D	RJ423EVB1	RJ423EVB2	RJ423EVB3
mmu-miR-204-5p	5p	mmu-mir-204	22	UCCCUU	MIPF0000042	mir-204	-	2	Mature miRNA	UUCCCUUUGUCAUCCUAUGCCU	10.4358	1385.16	1.48146e-73	1.30368e-70	10.3776	-0.0582752	1286.18	967.474	1737.31	1.0996	0.943191	0.820175
mmu-miR-196a-5p	5p	mmu-mir-196a-1	22	AGGUAG	MIPF0000031	mir-196	-	2	Mature miRNA	UAGGUAGUUUCAUGUUGUUGGG	7.5319	185.067	1.65392e-71	7.27727e-69	9.51641	1.9845	735.386	657.524	804.138	3.98604	3.41907	4.40844
mmu-miR-196a-5p	5p	mmu-mir-196a-2	22	AGGUAG	MIPF0000031	mir-196	-	2	Mature miRNA	UAGGUAGUUUCAUGUUGUUGGG	7.59153	192.876	1.05971e-69	3.10848e-67	9.63779	2.04626	800.273	708.169	881.455	3.84859	3.53697	4.92105
mmu-miR-200b-3p	3p	mmu-mir-200b	22	AAUACU	MIPF0000019	mir-8	mmu_61	2	Mature miRNA	UAAUACUGCCUGGUAAUGAUGA	9.22413	598.052	1.23012e-55	2.70626e-53	12.6475	3.4234	8874.32	5640.37	4734.24	10.8585	7.30973	13.943
mmu-miR-200a-5p	5p	mmu-mir-200a	22	AUCUUA	MIPF0000019	mir-8	mmu_61	-1	Star miRNA	CAUCUUACCGGACAGUGCUGGA	8.46086	352.349	2.48673e-54	4.37665e-52	7.14959	-1.31127	159.434	143.447	123.033	0.274899	0.353697	0.512609
mmu-miR-346-5p	5p	mmu-mir-346	23	GUCUGC	MIPF0000188	mir-346	-	1	Mature miRNA	UGUCUGCCCGAGUGCCUGCCUCU	-11.9229	0.00025755	1.78676e-38	2.62058e-36	-6.18877	5.73409	0	0	0	49.4819	48.1027	62.0257
mmu-miR-199b-5p	5p	mmu-mir-199b	23	CCAGUG	MIPF0000040	mir-199	mmu_49	2	Star miRNA	CCCAGUGUUUAGACUACCUGUUC	-5.70349	0.0191902	1.63602e-35	2.05671e-33	5.6099	11.3134	59.4262	34.8248	52.2469	1960.72	3118.9	2554.95
mmu-miR-9-5p	5p	mmu-mir-9-2	23	CUUUGG	MIPF0000014	mir-9	mmu_57	2	Mature miRNA	UCUUUGGUUAUCUAGCUGUAUGA	-4.36521	0.0485221	4.26009e-33	3.8449e-31	6.78572	11.1509	108.466	112.095	110.393	2367.98	2220.86	2232.72
mmu-miR-9-5p	5p	mmu-mir-9-1	23	CUUUGG	MIPF0000014	mir-9	mmu_57	2	Mature miRNA	UCUUUGGUUAUCUAGCUGUAUGA	-4.36516	0.0485239	4.26355e-33	3.8449e-31	6.78572	11.1509	108.466	112.095	110.393	2367.85	2220.74	2232.72
mmu-miR-9-5p	5p	mmu-mir-9-3	23	CUUUGG	MIPF0000014	mir-9	mmu_57	2	Mature miRNA	UCUUUGGUUAUCUAGCUGUAUGA	-4.36443	0.0485486	4.36921e-33	3.8449e-31	6.78656	11.151	108.466	112.288	110.393	2367.71	2220.98	2233.13
mmu-miR-200b-5p	5p	mmu-mir-200b	22	AUCUUA	MIPF0000019	mir-8	mmu_61	-1	Star miRNA	CAUCUUACUGGGCAGCAUUGGA	8.64415	400.081	9.36448e-30	7.49158e-28	6.12401	-2.52014	95.2961	66.0804	47.8227	0.412349	0.117899	0
mmu-miR-196a-1-3p	3p	mmu-mir-196a-1	22	AACGAC	MIPF0000031	mir-196	-	-1	Star miRNA	CAACGACAUCAAACCACCUGAU	8.94691	493.503	9.25734e-28	6.78872e-26	6.7402	-2.20672	80.9482	69.9391	169.802	0.549799	0.117899	0
mmu-miR-211-5p	5p	mmu-mir-211	22	UCCCUU	MIPF0000042	mir-204	-	2	Mature miRNA	UUCCCUUUGUCAUCCUUUGCCU	6.99987	127.988	3.77223e-21	2.55351e-19	5.42186	-1.57801	39.5104	26.818	62.2538	0.687248	0.117899	0.205044
mmu-miR-200a-3p	3p	mmu-mir-200a	22	AACACU	MIPF0000019	mir-8	mmu_61	2	Mature miRNA	UAACACUGUCUGGUAACGAUGU	8.91614	483.087	2.11563e-19	1.32983e-17	11.8556	2.93947	4660.62	5739.15	717.868	6.59758	5.89494	10.4572
mmu-miR-204-3p	3p	mmu-mir-204	21	CUGGGA	MIPF0000042	mir-204	-	-1	Star miRNA	GCUGGGAAGGCAAAGGGACGU	9.48581	716.989	3.27368e-19	1.92056e-17	3.29703	-6.18877	10.2791	6.75274	12.4297	0	0	0
mmu-miR-330-5p	5p	mmu-mir-330	22	CUCUGG	MIPF0000200	mir-330	-	1	Star miRNA	UCUCUGGGCCUGUGUCUUAGGC	-4.25574	0.0523473	2.54403e-18	1.39921e-16	1.1812	5.43694	2.03441	2.50816	2.21206	49.0695	49.6354	31.2692
mmu-miR-429-3p	3p	mmu-mir-429	22	AAUACU	MIPF0000019	mir-8	mmu_61	2	Mature miRNA	UAAUACUGUCUGGUAAUGCCGU	9.74498	858.09	3.56961e-18	1.8478e-16	9.79725	0.0522666	973.306	1456.66	239.219	0.962148	0.235798	1.84539
mmu-miR-1983	5p	mmu-mir-1983	21	UCACCU	-	-	-	-1	-	CUCACCUGGAGCAUGUUUUCU	-2.92544	0.13163	3.66835e-16	1.79342e-14	5.98337	8.90881	78.9138	61.4499	49.4028	384.584	488.926	568.278
mmu-miR-504-5p	5p	mmu-mir-504	22	GACCCU	MIPF0000437	mir-504	-	0	Mature miRNA	AGACCCUGGUCUGCACUCUAUC	4.59903	24.2351	1.71413e-15	7.93914e-14	4.85171	0.252688	29.3384	31.6414	25.5968	1.78685	1.41479	0.410087
mmu-miR-129-5p	5p	mmu-mir-129-1	21	UUUUUG	MIPF0000073	mir-129	mmu_53	2	Mature miRNA	CUUUUUGCGGUCUGGGCUUGC	8.72275	422.483	6.49307e-15	2.798e-13	9.45718	0.734425	970.307	1017.73	120.61	3.02389	0.943191	1.02522
mmu-miR-129-5p	5p	mmu-mir-129-2	21	UUUUUG	MIPF0000073	mir-129	mmu_53	2	Mature miRNA	CUUUUUGCGGUCUGGGCUUGC	8.72261	422.443	6.67704e-15	2.798e-13	9.45705	0.734435	970.522	1017.54	120.4	3.02389	0.943191	1.02522
mmu-miR-224-5p	5p	mmu-mir-224	21	AAGUCA	MIPF0000088	mir-224	mmu_89	1	Mature miRNA	UAAGUCACUAGUGGUUCCGUU	7.12264	139.357	1.41135e-12	5.64541e-11	10.0218	2.89918	568.779	641.51	1908.49	14.4322	6.13074	1.84539
mmu-miR-129-2-3p	3p	mmu-mir-129-2	22	AGCCCU	MIPF0000073	mir-129	mmu_53	2	Mature miRNA	AAGCCCUUACCCCAAAAAGCAU	9.83041	910.432	2.24527e-12	8.59061e-11	7.28827	-2.54213	244.558	206.634	17.6965	0.274899	0	0.205044
mmu-miR-199a-3p	3p	mmu-mir-199a-2	22	CAGUAG	MIPF0000040	mir-199	mmu_4	2	Mature miRNA	ACAGUAGUCUGCACAUUGGUUA	-2.42008	0.186846	3.46258e-11	1.05454e-09	13.3337	15.7538	9611.95	12044.4	9315.32	49765.3	69282	46713.8
mmu-miR-199b-3p	3p	mmu-mir-199a-2	22	CAGUAG	MIPF0000040	mir-199	mmu_49	2	Mature miRNA	ACAGUAGUCUGCACAUUGGUUA	-2.42008	0.186846	3.46258e-11	1.05454e-09	13.3337	15.7538	9611.95	12044.4	9315.32	49765.3	69282	46713.8
mmu-miR-199a-3p	3p	mmu-mir-199a-1	22	CAGUAG	MIPF0000040	mir-199	mmu_4	2	Mature miRNA	ACAGUAGUCUGCACAUUGGUUA	-2.4203	0.186818	3.47511e-11	1.05454e-09	13.3321	15.7524	9600.07	12034.6	9302.79	49708.4	69222.8	46671.8
mmu-miR-199b-3p	3p	mmu-mir-199a-1	22	CAGUAG	MIPF0000040	mir-199	mmu_49	2	Mature miRNA	ACAGUAGUCUGCACAUUGGUUA	-2.4203	0.186818	3.47511e-11	1.05454e-09	13.3321	15.7524	9600.07	12034.6	9302.79	49708.4	69222.8	46671.8
mmu-miR-199a-3p	3p	mmu-mir-199b	22	CAGUAG	MIPF0000040	mir-199	mmu_4	2	Mature miRNA	ACAGUAGUCUGCACAUUGGUUA	-2.42029	0.186818	3.4752e-11	1.05454e-09	13.3321	15.7524	9600.07	12034.6	9302.89	49708.4	69222.9	46671.8
mmu-miR-199b-3p	3p	mmu-mir-199b	22	CAGUAG	MIPF0000040	mir-199	mmu_49	2	Mature miRNA	ACAGUAGUCUGCACAUUGGUUA	-2.42029	0.186818	3.4752e-11	1.05454e-09	13.3321	15.7524	9600.07	12034.6	9302.89	49708.4	69222.9	46671.8
mmu-miR-146a-5p	5p	mmu-mir-146a	22	GAGAAC	MIPF0000103	mir-146	-	2	Mature miRNA	UGAGAACUGAAUUCCAUGGGUU	-3.25436	0.104795	4.09646e-11	1.20163e-09	5.93162	9.18597	28.803	71.772	82.4784	442.588	501.777	802.848
mmu-miR-138-5p	5p	mmu-mir-138-1	23	GCUGGU	MIPF0000075	mir-138	-	2	Mature miRNA	AGCUGGUGUUGUGAAUCAGGCCG	-3.82293	0.0706614	4.71851e-11	1.33945e-09	0.950459	4.77339	1.49904	3.2799	0.948028	20.3426	33.1296	28.5011
mmu-miR-9-3p	3p	mmu-mir-9-3	22	UAAAGC	MIPF0000014	mir-9	mmu_57	0	Star miRNA	AUAAAGCUAGAUAACCGAAAGU	-3.85786	0.0689715	7.36482e-11	2.02532e-09	2.5009	6.35876	6.21031	8.39269	2.3174	51.4062	88.8957	105.803
mmu-miR-9-3p	3p	mmu-mir-9-1	22	UAAAGC	MIPF0000014	mir-9	mmu_57	0	Star miRNA	AUAAAGCUAGAUAACCGAAAGU	-3.85375	0.0691681	8.46746e-11	2.19158e-09	2.50911	6.36286	6.21031	8.48916	2.3174	51.6811	89.0136	106.11
mmu-miR-9-3p	3p	mmu-mir-9-2	22	UAAAGC	MIPF0000014	mir-9	mmu_57	0	Star miRNA	AUAAAGCUAGAUAACCGAAAGU	-3.85375	0.0691681	8.46746e-11	2.19158e-09	2.50911	6.36286	6.21031	8.48916	2.3174	51.6811	89.0136	106.11
mmu-miR-6539	5p	mmu-mir-6539	24	CACAGU	-	-	-	2	-	GCACAGUGAUGAACUCUGAGGGCU	-3.70796	0.0765233	3.04727e-10	7.66171e-09	2.53185	6.23981	8.99424	2.02582	6.32019	81.2328	63.4296	82.0175
mmu-miR-149-5p	5p	mmu-mir-149	23	CUGGCU	MIPF0000274	mir-149	-	1	Mature miRNA	UCUGGCUCCGUGUCUUCACUCCC	-3.62463	0.0810735	4.16068e-10	1.01705e-08	6.28127	9.90589	40.5812	46.3045	146.418	1193.06	933.051	751.895
mmu-miR-6399	5p	mmu-mir-6399	22	UGCAAU	-	-	-	-1	-	UUGCAAUGAUGGUAUUCUGAGG	-5.33085	0.0248458	6.04807e-10	1.43846e-08	-3.09426	2.2366	0.107074	0	0.210673	6.87248	3.06537	4.20339
mmu-miR-455-5p	5p	mmu-mir-455	22	AUGUGC	MIPF0000129	mir-455	-	2	Mature miRNA	UAUGUGCCUUUGGACUACAUCG	-4.76842	0.0366911	2.53675e-09	5.73538e-08	3.61828	8.3867	3.64053	8.19975	24.9647	497.293	271.403	235.39
mmu-miR-7025-3p	3p	mmu-mir-7025	22	AGCACA	-	-	-	-1	-	CAGCACAACUCCAGCUCACCAG	-3.74449	0.0746101	2.54182e-09	5.73538e-08	-1.49537	2.24911	0.321223	0.482338	0.210673	3.98604	5.18755	5.02357
mmu-miR-214-5p	5p	mmu-mir-214	22	GCCUGU	MIPF0000062	mir-214	mmu_4	2	Star miRNA	UGCCUGUCUACACUUGCUGUGC	-1.86518	0.274489	8.74088e-09	1.92299e-07	6.58879	8.45397	95.7244	118.076	74.8942	357.232	359.709	335.041
mmu-miR-455-3p	3p	mmu-mir-455	21	CAGUCC	MIPF0000129	mir-455	-	-	Mature miRNA	GCAGUCCACGGGCAUAUACAC	-4.7479	0.0372168	9.50678e-09	1.99826e-07	2.34373	7.09164	1.92734	2.31522	10.955	203.838	97.3844	107.955
mmu-miR-3095-3p	3p	mmu-mir-3095	23	GGACAC	-	-	-	0	Mature miRNA	UGGACACUGGAGAGAGAGCUUUU	-2.91244	0.132822	9.53716e-09	1.99826e-07	1.20763	4.12007	1.60611	2.12229	3.16009	22.6792	17.2132	12.3026
mmu-miR-1948-5p	5p	mmu-mir-1948	21	UAUGAG	-	-	-	-1	Star miRNA	AUAUGAGUAUUCUGCCUAAAU	-2.44151	0.18409	1.38802e-08	2.8406e-07	2.08924	4.53075	4.71127	4.53398	3.4761	19.6553	22.6366	26.9632
mmu-miR-879-3p	3p	mmu-mir-879	22	CUUAUG	MIPF0000421	mir-879	-	-1	Star miRNA	GCUUAUGGCUUCAAGCUUUCGG	-7.66368	0.00493175	1.73263e-08	3.39982e-07	-6.18877	1.47491	0	0	0	1.23705	2.59377	4.40844
mmu-miR-138-5p	5p	mmu-mir-138-2	23	GCUGGU	MIPF0000075	mir-138	-	2	Mature miRNA	AGCUGGUGUUGUGAAUCAGGCCG	-3.50082	0.0883384	1.73854e-08	3.39982e-07	0.332028	3.83284	0.963669	2.21876	0.526682	9.20913	16.7416	16.7111
mmu-miR-330-3p	3p	mmu-mir-330	23	CAAAGC	MIPF0000200	mir-330	-	-	Mature miRNA	GCAAAGCACAGGGCCUGCAGAGA	-4.17684	0.0552898	5.51671e-08	1.05537e-06	0.690485	4.86733	0.856595	0.482338	3.4761	40.4102	27.4704	19.6842
mmu-miR-3074-5p	5p	mmu-mir-3074-1	22	UUCCUG	MIPF0001103	mir-3074	mmu_23;mmu_77	0	-	GUUCCUGCUGAACUGAGCCAGU	-2.93109	0.131116	1.00358e-07	1.87904e-06	-0.0340118	2.89708	1.17782	0.771741	0.948028	10.3087	6.01284	6.04879
mmu-miR-3074-5p	5p	mmu-mir-3074-2	22	UUCCUG	MIPF0001103	mir-3074	mmu_23;mmu_77	0	-	GUUCCUGCUGAACUGAGCCAGU	-2.92344	0.131813	1.27468e-07	2.33692e-06	-0.0339908	2.88945	1.17782	0.771741	0.948028	10.3087	5.89494	6.04879
mmu-miR-3081-3p	3p	mmu-mir-3081	23	UGCGCU	-	-	-	0	Mature miRNA	UUGCGCUCCGAUCUCUGAGCUGG	3.15137	8.885	1.51708e-07	2.72456e-06	2.52464	-0.626734	6.74568	3.85871	6.63619	0.824698	0.589494	0.512609
mmu-miR-7059-5p	5p	mmu-mir-7059	22	CCGGGG	-	-	-	-1	-	ACCGGGGACUGCGGCUUUCAGU	-6.96368	0.0080117	2.3367e-07	4.1126e-06	-6.18877	0.774903	0	0	0	2.61154	1.29689	1.23026
mmu-miR-138-1-3p	3p	mmu-mir-138-1	22	GGCUAC	MIPF0000075	mir-138	-	-1	Star miRNA	CGGCUACUUCACAACACCAGGG	-4.79715	0.0359677	2.40354e-07	4.14728e-06	-3.59737	1.19978	0.214149	0	0	2.06175	2.94747	1.84539
mmu-miR-6540-5p	5p	mmu-mir-6540	22	UAAGGC	-	-	-	2	-	CUAAGGCAGGCAGACUUCAGUG	-6.03265	0.0152754	2.92423e-07	4.94869e-06	-3.08797	2.94468	0.107074	0	0.210673	16.3565	4.71595	2.05044
mmu-miR-879-5p	5p	mmu-mir-879	21	GAGGCU	MIPF0000421	mir-879	-	0	Mature miRNA	AGAGGCUUAUAGCUCUAAGCC	-5.68429	0.0194473	3.95684e-07	6.56985e-06	-4.37682	1.30747	0.107074	0	0	0.962148	3.30117	3.07565
mmu-miR-452-5p	5p	mmu-mir-452	22	GUUUGC	MIPF0000287	mir-452	mmu_89	1	Mature miRNA	UGUUUGCAGAGGAAACUGAGAC	4.97695	31.4928	4.47731e-07	7.29635e-06	1.56957	-3.40738	1.60611	3.66577	3.58144	0.274899	0	0
mmu-miR-1968-5p	5p	mmu-mir-1968	24	GCAGCU	-	-	-	0	-	UGCAGCUGUUAAGGAUGGUGGACU	-4.98531	0.0315698	4.9863e-07	7.97808e-06	-3.10147	1.88384	0.107074	0.0964677	0.105336	6.73503	2.82957	1.53783
mmu-miR-199a-5p	5p	mmu-mir-199a-1	23	CCAGUG	MIPF0000040	mir-199	mmu_4	2	Star miRNA	CCCAGUGUUCAGACUACCUGUUC	-1.82988	0.281288	1.15957e-06	1.79152e-05	11.6139	13.4438	3543.73	3611.17	2247.88	9296.41	12857	11274.3
mmu-miR-199a-5p	5p	mmu-mir-199a-2	23	CCAGUG	MIPF0000040	mir-199	mmu_4	2	Star miRNA	CCCAGUGUUCAGACUACCUGUUC	-1.82989	0.281286	1.16042e-06	1.79152e-05	11.6139	13.4438	3543.84	3611.36	2247.77	9296.68	12857.7	11274.2
mmu-miR-3473b	5p	mmu-mir-3473b	20	GGCUGG	MIPF0001230	mir-3473	-	-1	-	GGGCUGGAGAGAUGGCUCAG	-3.16863	0.111211	1.55177e-06	2.35442e-05	2.88681	6.05544	7.38813	5.49866	9.26961	130.852	32.5401	36.1902
mmu-miR-195a-3p	3p	mmu-mir-195a	22	CAAUAU	MIPF0000006	mir-15	mmu_13	-1	Star miRNA	CCAAUAUUGGCUGUGCUGCUCC	-3.05616	0.120228	1.83e-06	2.7295e-05	-0.139837	2.91632	0.642446	0.675274	1.36937	11.2709	7.30973	4.10087
mmu-miR-340-3p	3p	mmu-mir-340	22	CCGUCU	MIPF0000191	mir-340	-	-1	Star miRNA	UCCGUCUCAGUUACUUUAUAGC	-2.26973	0.207368	2.12849e-06	3.12178e-05	3.60183	5.87157	10.6004	8.10328	17.6965	74.2228	57.7704	43.6743
mmu-miR-7a-5p	5p	mmu-mir-7a-1	23	GGAAGA	MIPF0000022	mir-7	-	2	Mature miRNA	UGGAAGACUAGUGAUUUUGUUGU	-1.87058	0.273463	2.3707e-06	3.40828e-05	12.5288	14.3994	4287.04	5306.3	8135.24	26170.8	20508.3	18151.1
mmu-miR-7a-5p	5p	mmu-mir-7a-2	23	GGAAGA	MIPF0000022	mir-7	-	2	Mature miRNA	UGGAAGACUAGUGAUUUUGUUGU	-1.87226	0.273145	2.40129e-06	3.40828e-05	12.5175	14.3898	4255.56	5256.52	8077.83	26060.5	20343.1	17994.4
mmu-miR-7b-5p	5p	mmu-mir-7b	24	GGAAGA	MIPF0000022	mir-7	-	2	-	UGGAAGACUUGUGAUUUUGUUGUU	-1.80606	0.28597	2.67404e-06	3.73517e-05	4.78836	6.59442	18.8451	31.4485	32.549	111.472	94.6728	83.7603
mmu-miR-141-3p	3p	mmu-mir-141	22	AACACU	MIPF0000019	mir-8	mmu_68	2	Mature miRNA	UAACACUGUCUGGUAAAGAUGG	6.10622	68.89	2.93642e-06	4.03758e-05	4.96042	-1.14581	34.3709	55.083	3.89745	0.13745	0.117899	1.02522
mmu-miR-129-1-3p	3p	mmu-mir-129-1	22	AGCCCU	MIPF0000073	mir-129	-	2	Star miRNA	AAGCCCUUACCCCAAAAAGUAU	9.23889	604.204	4.50615e-06	6.10063e-05	3.05012	-6.18877	12.4206	11.962	0.421346	0	0	0
mmu-miR-222-5p	5p	mmu-mir-222	21	UCAGUA	MIPF0000051	mir-221	mmu_84	-1	-	CUCAGUAGCCAGUGUAGAUCC	-2.34331	0.197058	4.67625e-06	6.235e-05	3.81932	6.16263	16.1682	6.36687	19.8032	88.1052	57.1809	69.6123
mmu-miR-181a-5p	5p	mmu-mir-181a-2	23	ACAUUC	MIPF0000007	mir-181	mmu_3;mmu_51	2	Mature miRNA	AACAUUCAACGCUGUCGGUGAGU	1.78265	3.44058	4.83108e-06	6.26232e-05	11.6091	9.82641	2549.01	4093.7	2728.42	687.936	925.977	1109.7
mmu-miR-181a-5p	5p	mmu-mir-181a-1	23	ACAUUC	MIPF0000007	mir-181	mmu_3;mmu_51	2	Mature miRNA	AACAUUCAACGCUGUCGGUGAGU	1.78203	3.43911	4.83907e-06	6.26232e-05	11.6093	9.82731	2549.44	4093.9	2729.69	688.485	927.039	1109.8
mmu-miR-200c-3p	3p	mmu-mir-200c	23	AAUACU	MIPF0000019	mir-8	mmu_68	2	Mature miRNA	UAAUACUGCCGGGUAAUGAUGGA	2.444	5.44149	6.75351e-06	8.61318e-05	5.31511	2.87111	42.8297	57.6877	18.8552	5.63544	6.48444	9.73957
mmu-miR-340-5p	5p	mmu-mir-340	22	UAUAAA	MIPF0000191	mir-340	-	1	Mature miRNA	UUAUAAAGCAAUGAGACUGAUU	-1.8225	0.282732	7.48156e-06	9.40539e-05	8.24892	10.0714	314.906	394.36	203.299	724.497	1228.62	1274.65
mmu-miR-223-3p	3p	mmu-mir-223	22	GUCAGU	MIPF0000067	mir-223	-	2	Mature miRNA	UGUCAGUUUGUCAAAUACCCCA	-3.22494	0.106954	7.91134e-06	9.80561e-05	1.98623	5.21118	5.46079	3.85871	2.52807	71.0615	11.9078	28.1935
mmu-miR-351-5p	5p	mmu-mir-351	24	CCCUGA	MIPF0000244	mir-351	mmu_86	2	Mature miRNA	UCCCUGAGGAGCCCUUUGAGCCUG	-1.95196	0.258465	1.0042e-05	0.000122735	8.1105	10.0625	246.592	157.918	424.611	1277.18	1093.04	837.706
mmu-miR-221-3p	3p	mmu-mir-221	23	GCUACA	MIPF0000051	mir-221	mmu_84	2	Mature miRNA	AGCUACAUUGUCUGCUGGGUUUC	-1.47251	0.360354	1.15816e-05	0.000139614	11.7241	13.1967	3331.94	3162.98	3654.44	10322.1	9207.78	8635.21
mmu-miR-149-3p	3p	mmu-mir-149	22	AGGGAG	MIPF0000274	mir-149	-	0	Star miRNA	GAGGGAGGGACGGGGGCGGUGC	-6.87136	0.00854109	1.20434e-05	0.000143219	-6.18877	0.68259	0	0	0	2.88644	1.53268	0.410087
mmu-miR-23b-3p	3p	mmu-mir-23b	21	UCACAU	MIPF0000027	mir-23	mmu_23	2	Mature miRNA	AUCACAUUGCCAGGGAUUACC	1.56627	2.96138	1.22942e-05	0.000144252	11.904	10.3378	3361.49	3987.01	4148.57	1615.72	1203.63	1063.05
mmu-miR-221-5p	5p	mmu-mir-221	26	CCUGGC	MIPF0000051	mir-221	mmu_84	-1	Star miRNA	ACCUGGCAUACAAUGUAGAUUUCUGU	-1.90362	0.267272	1.2676e-05	0.000146775	7.41455	9.31818	124.099	111.517	276.192	753.087	639.483	522.451
mmu-miR-187-3p	3p	mmu-mir-187	22	CGUGUC	MIPF0000078	mir-187	-	2	Mature miRNA	UCGUGUCUUGUGUUGCAGCCGG	-1.82505	0.282231	1.50379e-05	0.000171862	3.46278	5.28784	9.52961	13.7949	9.69095	39.4481	46.57	31.1666
mmu-miR-5128	5p	mmu-mir-5128	23	AAUUGG	-	-	-	-1	-	CAAUUGGGGCUGGCGAGAUGGCU	-2.26103	0.208623	1.84612e-05	0.00020828	1.36904	3.63007	1.82026	2.41169	3.4761	18.4183	8.60662	10.1497
mmu-miR-345-3p	3p	mmu-mir-345	22	CUGAAC	MIPF0000189	mir-345	-	0	Mature miRNA	CCUGAACUAGGGGUCUGGAGAC	-1.32322	0.399641	2.13248e-05	0.000237542	7.1655	8.48872	118.531	154.927	157.162	374.55	386.826	316.28
mmu-miR-3473f	5p	mmu-mir-3473f	20	AAAUAG	MIPF0001230	mir-3473	-	-1	-	CAAAUAGGACUGGAGAGAUG	-3.99358	0.0627789	2.16189e-05	0.000237808	-1.97813	2.01545	0.107074	0.192935	0.421346	8.24698	1.65058	2.25548
[truncated: 800 more rows]

## Sheet: MDA-231c141 vs MDA-231EV
#Gene biotype: miRNA #Condition pair: MDA231CLSC_vs_MDA231-200c Column A: Mature_ID, The ID of mature miRNA. Column B: Arm, The arm of miRNA. Column C: Mature_Acc, The accession number of mature miRNA from miRBase. Column D: Mature_Seq, The mature sequence of miRNA. Column E: Seed, The seed sequence of miRNA. Column F: Length, The length of mature miRNA. Column G: High_Confidence, The high confid…
[truncated: 637 more rows]

[truncated: 1 more sheets: MDA-231ba429 vs MDA-231EV]
